# Supplementary material for: Comparison of transcriptome technologies in the pathogenic fungus Aspergillus fumigatus reveals novel insights into the genome and MpkA dependent gene expression
Source: BMC Genomics. 2012 Oct 2;13:519. doi: 10.1186/1471-2164-13-519 (PMC3505472; doi:10.1186/1471-2164-13-519)
Supplement: Additional file 1 — Tables.xls (Excel file which includes all the cited supplementary tables). [file 1471-2164-13-519-S1.xls]

## Sheet: S1_New transcripts Blast
Supplementary Table S1. Newly predicted transcripts in the A. fumigatus A1163 strains blasted vs available fungi databases
N°	Local AccNum	_	Hit1	score	e-value	Assigned function	Organism
58	AFUB_pred_58		Afu3g10430	509	1e-143	possible transposase	Aspergillus fumigatus Af293
101	AFUB_pred_101		NFIA_044030	196	1e-49	hypothetical protein	Neosartorya fischeri
139	AFUB_pred_139		ACLA_053570	325	1e-88	hypothetical protein	Aspergillus clavatus
159	AFUB_pred_159		NFIA_028800	139	4e-33	hypothetical protein	Neosartorya fischeri
188	AFUB_pred_188		No hits
206	AFUB_pred_206		NFIA_029340	162	8e-40	hypothetical protein	Aspergillus clavatus
300	AFUB_pred_300		ACLA_055600	136	5e-32	hypothetical protein	Aspergillus clavatus
330	AFUB_pred_330		Afu4g02690	363	1e-100	hypothetical protein	Aspergillus fumigatus Af293
334	AFUB_pred_334		ACLA_077240	318	3e-86	HemK family methyltransferase	Aspergillus clavatus
357	AFUB_pred_357		ANID_12121T0	188	1e-47	hypothetical protein	Aspergillus nidulans
404	AFUB_pred_404		ATET_06984	600	1e-171	hypothetical protein	Neosartorya fischeri
430	AFUB_pred_430		NFIA_050920	530	1e-150	hypothetical protein	Neosartorya fischeri
464	AFUB_pred_464		NFIA_050560	218	1e-56	hypothetical protein	Neosartorya fischeri
541	AFUB_pred_541		ACLA_097350	106	4e-23	hypothetical protein	Aspergillus clavatus
565	AFUB_pred_565		ACLA_097660	339	7e-93	hypothetical protein	Aspergillus clavatus
606	AFUB_pred_606		No hits
614	AFUB_pred_614		CPSG_07122T0	81	2e-15	hypothetical protein	Aspergillus clavatus
640	AFUB_pred_640		NFIA_048170	154	1e-37	hypothetical protein	Neosartorya fischeri
642	AFUB_pred_642		No hits
729	AFUB_pred_729		No hits
737	AFUB_pred_737		Afu4g00270	592	1e-168	possible transposase	Aspergillus fumigatus Af293
738	AFUB_pred_738		AFUA_3G10430	1604	0	transposase	Aspergillus fumigatus Af293
742	AFUB_pred_742		No hits
756	AFUB_pred_756		NFIA_031030	124	1e-27	hypothetical protein	Neosartorya fischeri
757	AFUB_pred_757		NFIA_031030	200	9e-51	hypothetical protein	Neosartorya fischeri
759	AFUB_pred_759		Afu3g10430	330	1e-89	transposase	Aspergillus fumigatus Af293
765	AFUB_pred_765		TESG_08624T0	1200	0	hypothetical protein	Trichophyton tonsurans
766	AFUB_pred_766		Afu1g00570	618	1e-176	transposase putative	Aspergillus fumigatus Af293
770	AFUB_pred_770		TEQG_08814T0	401	1e-111	hypothetical protein	Trichophyton equinum
771	AFUB_pred_771		SS1G_03891T0	276	2e-73	hypothetical protein	Sclerotinia sclerotiorum
779	AFUB_pred_779		TESG_03055T0	100	3e-21	hypothetical protein	Trichophyton tonsurans
787	AFUB_pred_787		No hits
805	AFUB_pred_805		Afu7g00300	1326	0	Prenyltransferase and squalene oxidase repeat	Aspergillus fumigatus Af293
852	AFUB_pred_852		NFIA_113580	422	1e-118	hypothetical protein	Neosartorya fischeri
853	AFUB_pred_853		TERG_05138T0	77	3e-13	hypothetical protein	Trichophyton rubrum
865	AFUB_pred_865		ACLA_066640	187	3e-47	hypothetical protein	Aspergillus clavatus
927	AFUB_pred_927		Afu7g01800	258	2e-67	AT DNA binding protein, putative	Aspergillus fumigatus Af293
990	AFUB_pred_990		MGYG_04788T0	105	1e-22	hypothetical protein	Microsporum gypseum
1090	AFUB_pred_1090		ACLA_017510	502	1e-141	hypothetical protein	Aspergillus clavatus
1133	AFUB_pred_1133		NFIA_026440	226	2e-59	hypothetical protein	Neosartorya fischeri
1145	AFUB_pred_1145		Afu7g05350	147	2e-35	delta-9 fatty acid desaturase	Aspergillus fumigatus Af293
1165	AFUB_pred_1165		No hits
1246	AFUB_pred_1246		No hits
1269	AFUB_pred_1269		No hits
1278	AFUB_pred_1278		No hits
1281	AFUB_pred_1281		HCDG_04392T0	99	1e-20	conserved hypothetical protein	Histoplasma capsulatum
1284	AFUB_pred_1284		No hits
1304	AFUB_pred_1304		PAAG_02958T0	154	2e-37	conserved hypothetical protein	Paracoccidioides brasiliensis
1307	AFUB_pred_1307		Afu7g08520	345	2e-94	hypothetical protein	Aspergillus fumigatus Af293
1319	AFUB_pred_1319		Afu4g01630	1232	0	reverse transcriptase	Aspergillus fumigatus Af293
1321	AFUB_pred_1321		fge1_pg_C_7000353	166	2e-41	predicted protein	Aspergillus niger
1329	AFUB_pred_1329		Afu5g09820	397	1e-110	transposase putative	Aspergillus fumigatus Af293
1366	AFUB_pred_1366		NFIA_099580	367	1e-101	hypothetical protein	Neosartorya fischeri
1392	AFUB_pred_1392		NFIA_099140	179	4e-45	hypothetical protein	Neosartorya fischeri
1394	AFUB_pred_1394		NFIA_099110	436	1e-122	hypothetical protein	Aspergillus fumigatus Af293
1478	AFUB_pred_1478		ACLA_058590	337	5e-92	hypothetical protein	Aspergillus clavatus
1517	AFUB_pred_1517		NFIA_097560	204	1e-52	hypothetical protein	Neosartorya fischeri
1542	AFUB_pred_1542		NFIA_097190	187	2e-47	hypothetical protein	Neosartorya fischeri
1545	AFUB_pred_1545		NFIA_097160	129	5e-30	hypothetical protein	Neosartorya fischeri
1602	AFUB_pred_1602		NFIA_096570	383	1e-106	hypothetical protein	Neosartorya fischeri
1638	AFUB_pred_1638		NFIA_096130	79	9e-15	hypothetical protein	Neosartorya fischeri
1719	AFUB_pred_1719		NFIA_094840	78	1e-14	hypothetical protein	Neosartorya fischeri
1728	AFUB_pred_1728		ATET_10231	100	9e-21	hypothetical protein	Aspergillus terreus
1729	AFUB_pred_1729		MAPG_09627T0	89	7e-17	hypothetical protein	Magnaporthe poae
1749	AFUB_pred_1749		fge1_pg_C_9000389	251	2e-66	predicted protein	Aspergillus niger
1824	AFUB_pred_1824		ANID_05792T0	74	2e-13	hypothetical protein	Aspergillus nidulans
1833	AFUB_pred_1833		NFIA_052090	353	5e-97	hypothetical protein	Neosartorya fischeri
1839	AFUB_pred_1839		HCDG_09128T0	97	3e-20	hypothetical protein	Aspergillus nidulans
1899	AFUB_pred_1899		NFIA_052840	704	0	hypothetical protein	Neosartorya fischeri
1954	AFUB_pred_1954		NFIA_053470	534	1e-151	hypothetical protein	Neosartorya fischeri
2061	AFUB_pred_2061		NFIA_054680	203	2e-52	hypothetical protein	Neosartorya fischeri
2092	AFUB_pred_2092		TERG_03859T0	137	4e-32	hypothetical protein	Trichophyton rubrum
2098	AFUB_pred_2098		ATET_08580	211	2e-54	hypothetical protein	Aspergillus terreus
2102	AFUB_pred_2102		NFIA_112420	263	6e-70	hypothetical protein	Neosartorya fischeri
2106	AFUB_pred_2106		NFIA_054950	202	7e-52	hypothetical protein	Neosartorya fischeri
2109	AFUB_pred_2109		NFIA_055030	415	1e-115	hypothetical protein	Neosartorya fischeri
2112	AFUB_pred_2112		GGTG_06666T0	340	3e-92	hypothetical protein	Aspergillus flavus
2113	AFUB_pred_2113		NFIA_055050	668	0	hypothetical protein	Neosartorya fischeri
2391	AFUB_pred_2391		No hits
2392	AFUB_pred_2392		HCDG_06294T0	73	1e-12	hypothetical protein	Aspergillus kawachii
2394	AFUB_pred_2394		No hits
2412	AFUB_pred_2412		No hits
2520	AFUB_pred_2520		Afu6g03650	837	0	possible transposase	Aspergillus fumigatus Af293
2606	AFUB_pred_2606		ATET_05459	123	3e-28	hypothetical protein	Aspergillus terreus
2630	AFUB_pred_2630		No hits				Neosartorya fischeri
2642	AFUB_pred_2642		TESG_04100T0	107	2e-23	hypothetical protein	Trichophyton tonsurans
2664	AFUB_pred_2664		MGYG_02831T0	125	5e-29	hypothetical protein	Microsporum gypseum
2668	AFUB_pred_2668		No hits
2705	AFUB_pred_2705		Afu3g10430	619	1e-177	possible transposase	Aspergillus fumigatus Af293
2830	AFUB_pred_2830		No hits
2926	AFUB_pred_2926		No hits
3146	AFUB_pred_3146		No hits
3195	AFUB_pred_3195		fge1_pg_C_1001098	105	5e-23	predicted protein	Aspergillus niger
3196	AFUB_pred_3196		No hits
3198	AFUB_pred_3198		No hits
3203	AFUB_pred_3203		MCYG_01030T0	135	1e-31	hypothetical protein	Microsporum canis
3204	AFUB_pred_3204		Afu6g09400	207	1e-53	hypothetical protein	Aspergillus fumigatus Af293
3210	AFUB_pred_3210		No hits
3213	AFUB_pred_3213		No hits
3235	AFUB_pred_3235		CIMG_12119T0	75	1e-13	hypothetical protein	Coccidioides immitis
3263	AFUB_pred_3263		Afu5g00450	662	0	carboxylesterase	Aspergillus fumigatus Af293
3287	AFUB_pred_3287		NFIA_041470	124	3e-28	hypothetical protein	Neosartorya fischeri
3401	AFUB_pred_3401		NFIA_039970	148	9e-36	hypothetical protein	Neosartorya fischeri
3466	AFUB_pred_3466		NFIA_039210	729	0	hypothetical protein	Neosartorya fischeri
3472	AFUB_pred_3472		NFIA_039140	318	2e-86	hypothetical protein	Neosartorya fischeri
3506	AFUB_pred_3506		NFIA_038760	261	9e-70	NAD+ synthetase	Neosartorya fischeri
3601	AFUB_pred_3601		ACLA_000720	333	3e-91	hypothetical protein	Aspergillus clavatus
3607	AFUB_pred_3607		ACLA_000660	193	3e-49	hypothetical protein	Aspergillus clavatus
3695	AFUB_pred_3695		No hits
3716	AFUB_pred_3716		No hits
3737	AFUB_pred_3737		NFIA_078560	65	9e-11	hypothetical protein	Neosartorya fischeri
3891	AFUB_pred_3891		Afu7g01360	824	0	possible transposase	Aspergillus fumigatus Af293
3962	AFUB_pred_3962		NFIA_077800	396	1e-109	hypothetical protein	Neosartorya fischeri
4024	AFUB_pred_4024		No hits
4051	AFUB_pred_4051		ACLA_013650	243	2e-64	hypothetical protein	Aspergillus clavatus
4081	AFUB_pred_4081		AO090102000575	89	3e-17	hypothetical protein	Aspergillus clavatus
4103	AFUB_pred_4103		No hits
4153	AFUB_pred_4153		MCYG_05174T0	99	7e-21	hypothetical protein	Neosartorya fischeri
4193	AFUB_pred_4193		NFIA_074980	172	8e-43	hypothetical protein	Neosartorya fischeri
4298	AFUB_pred_4298		NFIA_073540	213	4e-55	hypothetical protein	Neosartorya fischeri
4373	AFUB_pred_4373		No hits
4398	AFUB_pred_4398		NFIA_061430	385	1e-106	hypothetical protein	Neosartorya fischeri
4724	AFUB_pred_4724		No hits
4848	AFUB_pred_4848		MGYG_08897T0	100	6e-21	hypothetical protein	Microsporum gypseum
4867	AFUB_pred_4867		No hits
4898	AFUB_pred_4898		No hits
5018	AFUB_pred_5018		No hits
5077	AFUB_pred_5077		NFIA_069960	161	1e-39	hypothetical protein	Neosartorya fischeri
5105	AFUB_pred_5105		No hits
5169	AFUB_pred_5169		ATET_08803	316	6e-86	hypothetical protein	Aspergillus terreus
5195	AFUB_pred_5195		No hits
5255	AFUB_pred_5255		Afu1g00140	318	1e-86	possible transposase	Aspergillus fumigatus Af293
5256	AFUB_pred_5256		NFIA_006580	1118	0	hemimethylated DNA binding domain-containing protein	Neosartorya fischeri
5257	AFUB_pred_5257		NFIA_006570	720	0	hypothetical protein	Neosartorya fischeri
5268	AFUB_pred_5268		Afu3g04180	302	1e-81	C2H2 finger domain protein	Aspergillus fumigatus Af293
5302	AFUB_pred_5302		Afu1g00160	186	3e-47	hypothetical protein	Aspergillus fumigatus Af293
5303	AFUB_pred_5303		No hits
5310	AFUB_pred_5310		No hits
5322	AFUB_pred_5322		HCDG_04410T0	107	3e-23	hypothetical protein	Histoplasma capsulatum
5344	AFUB_pred_5344		ANID_02031T0	142	7e-34	hypothetical protein	Aspergillus nidulans
5348	AFUB_pred_5348		No hits
5415	AFUB_pred_5415		fge1_pg_C_10000053	500	1e-141	predicted protein	Aspergillus niger
5467	AFUB_pred_5467		Afu3g02020	428	1e-119	hypothetical protein	Aspergillus fumigatus Af293
5470	AFUB_pred_5470		NFIA_003060	79	1e-14	hypothetical protein	Neosartorya fischeri
5573	AFUB_pred_5573		NFIA_001310	385	1e-106	hypothetical protein	Neosartorya fischeri
5627	AFUB_pred_5627		No hits
5630	AFUB_pred_5630		HCDG_04404T0	155	2e-37	hypothetical protein	Histoplasma capsulatum
5632	AFUB_pred_5632		No hits
5633	AFUB_pred_5633		No hits
5639	AFUB_pred_5639		ATET_02195	127	2e-29	GTP cyclohydrolase I	Aspergillus terreus
5642	AFUB_pred_5642		MGYG_08572T0	167	2e-40	hypothetical protein	Microsporum gypseum
5769	AFUB_pred_5769		ACLA_093220	81	2e-15	hypothetical protein	Aspergillus clavatus
5792	AFUB_pred_5792		Afu2g01930	608	1e-173	haloacid dehalogenase-like hydrolase, putative	Aspergillus fumigatus Af293
5839	AFUB_pred_5839		NFIA_034850	145	8e-35	hypothetical protein	Neosartorya fischeri
5971	AFUB_pred_5971		AFL2T_01422	120	7e-27	hypothetical protein	Aspergillus flavus
6366	AFUB_pred_6366		Afu2g09890	939	0	hypothetical protein	Aspergillus fumigatus Af293
6492	AFUB_pred_6492		ATET_01430	107	2e-23	hypothetical protein	Aspergillus terreus
6694	AFUB_pred_6694		NFIA_089110	282	7e-76	hypothetical protein	Neosartorya fischeri
6696	AFUB_pred_6696		NFIA_089140	210	2e-54	hypothetical protein	Neosartorya fischeri
6699	AFUB_pred_6699		NFIA_089180	320	1e-86	hypothetical protein	Neosartorya fischeri
6725	AFUB_pred_6725		NFIA_089490	202	4e-52	hypothetical protein	Neosartorya fischeri
6733	AFUB_pred_6733		No hits
6742	AFUB_pred_6742		NFIA_089710	187	1e-47	hypothetical protein	Neosartorya fischeri
6812	AFUB_pred_6812		Afu7g03810	918	0	possible transposase	Aspergillus fumigatus Af293
6840	AFUB_pred_6840		AO090012000263	116	3e-26	hypothetical protein	Aspergillus oryzae
6931	AFUB_pred_6931		NFIA_091940	371	1e-102	hypothetical protein	Neosartorya fischeri
7040	AFUB_pred_7040		Afu6g09400	193	7e-49	hypothetical protein	Aspergillus fumigatus Af293
7188	AFUB_pred_7188		No hits
7314	AFUB_pred_7314		NFIA_021500	827	0	hypothetical protein	Neosartorya fischeri
7324	AFUB_pred_7324		No hits
7513	AFUB_pred_7513		No hits
7761	AFUB_pred_7761		NFIA_016380	150	2e-36	mitotic-spindle organizing protein 1	Neosartorya fischeri
7787	AFUB_pred_7787		Afu3g13860	271	6e-73	possible transposase	Aspergillus fumigatus Af293
7959	AFUB_pred_7959		NFIA_014120	222	2e-57	hypothetical protein	Neosartorya fischeri
8001	AFUB_pred_8001		No hits
8093	AFUB_pred_8093		NFIA_012530	249	9e-66	hypothetical protein	Neosartorya fischeri
8131	AFUB_pred_8131		NFIA_012100	105	9e-23	hypothetical protein	Neosartorya fischeri
8162	AFUB_pred_8162		Afu1g13770	885	0	possible transposase	Aspergillus fumigatus Af293
8233	AFUB_pred_8233		NFIA_010870	253	2e-67	hypothetical protein	Neosartorya fischeri
8299	AFUB_pred_8299		Afu6g03650	581	1e-165	possible transposase	Aspergillus fumigatus Af293
8334	AFUB_pred_8334		Afu5g09820	215	5e-56	possible transposase	Aspergillus fumigatus Af293
8362	AFUB_pred_8362		AFL2T_07353	199	2e-50	hypothetical protein	Aspergillus flavus
8371	AFUB_pred_8371		NFIA_009190	94	3e-19	hypothetical protein	Neosartorya fischeri
8417	AFUB_pred_8417		NFIA_008660	216	3e-56	LPXTG-domain-containing protein cell wall anchor domain	Neosartorya fischeri
8420	AFUB_pred_8420		NFIA_008630	496	1e-140	hypothetical protein	Neosartorya fischeri

## Sheet: S2_New transcripts sequences
Supplementary Table S2: New predicted transcripts in the A. fumigatus A1163 strains (predicted cDNA and aminoacidic sequences)
N°	Local Acc	Versus	Coordinates	predicted CDS sequence	predicted aa sequence	5'UTR	3'UTR	hypothetical uORF on 5'UTR
58	AFUB_pred_58	( + )	DS499604:225095-226865	ATGCCACCAAAAGCGCGTATAAACTCAAAAAATTCAGTTGAGCAGGAGGGAAGGGTCCTACTTGCAGTATCAGCTTTGAAAAATAAGGAAATTCTCAATATTCGTGAAGCTGCGCGTGTCTATAATGTGCCTTATACTACCCTCCAGCGGCGCCTAAAGGGGCATACTTTTCGAGCTGAATTACGCGCAAATGGCCATAAAATGACTCAGAATGAAGAGGATTCACTTATTAGATGGATTCTATCTATGGATCAACGTGGAGCGGCTCCCCGACCGTCCCATGTACGAGAAATGGCGAATATCCTGCTTGCGCAGCGTGGTTCAACTCCTACCCAGACTGTTGGAGAGAAATGGGTATATAACTTCATTAATCGGCATGATGAGATCAAAACCCGATTC…	MPPKARINSKNSVEQEGRVLLAVSALKNKEILNIREAARVYNVPYTTLQRRLKGHTFRAELRANGHKMTQNEEDSLIRWILSMDQRGAAPRPSHVREMANILLAQRGSTPTQTVGEKWVYNFINRHDEIKTRFSRRYNHQRAKCEDPKIILEWFNRVQITIMQHGITLEDIYNFDETGFAMGLVATAKVVTRAEMLSRPFLIQPGNREWVTSIECINSTGWVLPPCIIFKGKVHIEGWYQDTGAIHRADGHRRLQCPQRKNN	CGAGCGGATCACGCAACCGAGCGGATCACCAAACGTGTTTTGACTTCTATTTCAAAAGCTGCAGTGCTCAGCCAGCCACT	ATTTAGTAATAAAATCATGTTTTAGGG
101	AFUB_pred_101	( - )	DS499604:360655-361653	ATGTCGAAAATCCTCATCCTCGGAGCAACAGGATATCTAGGCAAGCACGTAGCCTACAGGCTTGTTCAGTCCGGTCAACACACAGTCTACGGCGTGGCACGTTCGAAGGAAAAAGCAGCCCAGCTCGCCCAGCAGGAGATAATACCCGTTCTCTGCAGCAACCCGGTTGAAGATCCAGAGCCGTATCTCTCCGTTATCCGCTCCGAGAACATTGACATTGTGGTCGACATCTCAGGCGCAAACCAGGATTCCTATAGTTTCCTCCACAATGTGAAGCTTATCGGTCAGAAACGGCAGAAGGAATACGAGTGTCACGGCGTGAAAGGGCCAAAGGTTGGCTTCATCTCCTGCTCCGAGACCTGGGTGCACGGCTCCTCTTCCCAAGCCGTTAACGACCTT…	MSKILILGATGYLGKHVAYRLVQSGQHTVYGVARSKEKAAQLAQQEIIPVLCSNPVEDPEPYLSVIRSENIDIVVDISGANQDSYSFLHNVKLIGQKRQKEYECHGVKGPKVGFISCSETWVHGSSSQAVNDLSVCSVAKLPCLSGTGVYPVFDLVTSQEGLREIFESMAVSWGFKGTVTLKGAGGDKFAKAMSTTFPGSSARAEQLLGWRPRRLAGFVKDMNVYAAAFAAQMSKILILGATGYLGKHVAYRLVQSGQHTVYGVARSKEKAAQLAQQEIIPVLCSNPVEDPEPYLSVIRSENIDIVVDISGANQDSYSFLHNVKLIGQKRQKEYECHGVKGPKVGFISCSETWVHGSSSQAVNDLSVVFMAGN	ATTCAACCAAATCACATACTCTCGAGATTCTCATTCTACTGTGTAAGGCATCCAAAAATCAATATAAATCAAGGTCATTCCTCTCTTCTCCAATTCCAACC	CGATCTGGCCGTCTTTCGTTACGCCGCTTCTCAACGCAGCGAGGGATGGAGAGACGACGTCGATTGAG
139	AFUB_pred_139	( + )	DS499603:31066-32080	ATGGAAGTTCAAGAGCAGGAAGATTCAAGGCATGCATATTTTATGAAGCAAGCCTTGCTAATGGGAGAGAGAGCGCTCGAACATGGCGAAACACCAGTTGGATGCGTGTTGGTACATCATGATAAAATAGTGGGTGCTGGAATGAATGACACCAACAAATCCATGAATGGTACAAGACATGCTGAGTTCATCGCCATTGAAGAAATGCTCCGGAGCCACCCCAGGTCATTGCTCCGCTCGACGGACTTGTATGTCACAGTCGAGCCATGCGTAATGTGTGCTTCCGCTCTAAGGCAGTATCGAATAAGAGCCGTCTATTTTGGTTGCGCCAATGATAGATTCGGGGGCACAGGAAGCATCTTGTCATTGCATTCTGACTTCACGATAGACCCACCATAT…	MEVQEQEDSRHAYFMKQALLMGERALEHGETPVGCVLVHHDKIVGAGMNDTNKSMNGTRHAEFIAIEEMLRSHPRSLLRSTDLYVTVEPCVMCASALRQYRIRAVYFGCANDRFGGTGSILSLHSDFTIDPPYPVYGGLFRKEAIMLLRRFYIQENEKAPKPRPKKNRELKTMPEEDNALNLAS	CGAATCCAACTCTTCCTGCATATCTTGGCGCA	GCGGAAATGGAGGCATGCAGTCGTGACCGAACT
159	AFUB_pred_159	( + )	DS499603:88696-89160	ATGACGCGCGCCCAGCAAACCCTCTCGATTCTCCTGCTTGTGTCTTCTCTCTACCTCGTCCTATACCTGGGGCTCGTACCCCTAAACGAAACCGTCCAAAATGAGATTATCCCAGTTCTTCCCTTCTACGGCCTAATATGTTTCGCCTGCTACCTGGGTGGTCGGCTCGGTCTGGCCATCCTGACGTTCAACGATTGTCCCGAGGCACACAAGGAGTTGCAGAAGGAGATTGAGCAGGCGAAGGCCGACCTGCGCAGCAAGAACGTCGATGTTGAC	MTRAQQTLSILLLVSSLYLVLYLGLVPLNETVQNEIIPVLPFYGLICFACYLGGRLGLAILTFNDCPEAHKELQKEIEQAKADLRSKNVDVD	ACGTCAACACCACATTCCTTCACC	GACGCAGTCCTTGTTGTAGTTGC
188	AFUB_pred_188	( - )	DS499603:176577-177325	ATGGCCTCGACGCAAGGAAATGTTGGTCGGAAGGTTGAATGGATAGAGAAACTTGAGAAGCATTGCAAAACTGCAGGCCTTGGAACCCCGATGTACACATTGTTCTCCGATCGTCGAGGAGGTCGGACAGCTTGGAGCTCCAGCGTGGAGGTACACGGTAGAGCATTTTTTGCGCGGTACTGGTACGATGGGAACTTCACAATTAACGCCAAACATGACGCTGCGGAGGTAGCTATCACGTTCCTGACCTCCCAACAGCAACCGCAAGCTCGCAGCGAAACTCTTCCCGGAAAGGTGTGGCCG	MASTQGNVGRKVEWIEKLEKHCKTAGLGTPMYTLFSDRRGGRTAWSSSVEVHGRAFFARYWYDGNFTINAKHDAAEVAITFLTSQQQPQARSETLPGKVWP	CTGGCAAGGGACCACGATATCGCGAAGAATCGTATTCTATTTCGGTCAAGCAAAATCACTTCAAC	CAAACGAGCAAATACGGAAATATGGCTAT
206	AFUB_pred_206	( + )	DS499603:235888-236462	ATGGTTGTCTACTACCAGATTGCCGGCAAGCAAGTCGGTTCCCACGTCCTCGCCATGGGCGTCATGGGCACCCTGTTCGGTGGTATCTACCTCTCCACTCGCGGTGGTGGTCAGAAGAAGCAGGCTACTCCTCCCATCCAGGCCTCTTCCAAGGACGAGGAGAAGTTCATCCAGGACTTCTTGAACCAAGTAAACGGAGAGCAAAAGAAATCGGATCAT	MVVYYQIAGKQVGSHVLAMGVMGTLFGGIYLSTRGGGQKKQATPPIQASSKDEEKFIQDFLNQVNGEQKKSDH	GCGTCCATCCTCCTCTGTCAAATCTACCCCATTCTATCACC	GGTGTCCCCCTTGGACGATAGGACTC
300	AFUB_pred_300	( + )	DS499603:523002-523546	ATGGAGAGTCCACACGAGCACCAGCAGGCGCTATTGCTTTCTCGAATCATCACTAATATTGAAAAGCTCAATGAATCAATCATGGTCATGAACAAAAGCCTCCAGGAGGTCAACATCCAGAACATGAATGTGGAGCTTGTGGCTCAGATGTTTAAGAACTACCAGTCCAACGTTCTCTTCCACTTGGAAGCTACGGATAATCTGAAGGAACCACAA	MESPHEHQQALLLSRIITNIEKLNESIMVMNKSLQEVNIQNMNVELVAQMFKNYQSNVLFHLEATDNLKEPQ	AATAAACAAACACTGTCTCTACTAAGTACATCGCGGCCATCTTGATAAAGTGAAA	GGGACGACGAGATTGCACACTTGTTTCTCTGAATTTAGCTTGTCATGAAT
330	AFUB_pred_330	( - )	DS499603:630340-632168	ATGATGTCCGAGGACATCAATTGGAACGCTTTTGTTCAGCTGCCTCTGGCCAAAGGAGCCGCGGACAGCGTGGGGACCAGTGGGCCAGTGCTGGTGCTCTACGCCTCACTGCGTCGTCGCCTCCGGGCCTTGACAACGGAAAGCTGGCGCCAGCTCTGGGCTGACAACGCCCACGGTGCATCTCTTCGGAGGGTCCTTGCGACCCCAAGCCGCGCGGTGCTTAAGCTCCATGCAGGTCAACGGCGGGCGGTGAGCTCAGTGGTGGTCCAGATGCAGACGGGTAAGATCGCACTAGCCAGCTATCTCATCTCCTTCGGCGCGCTACCAACAACGGATTGCGCCTGCGGCCACGACCGCCAGGATGTTCAGCACATACTCATCGTCTGCCCGACCTACGCA…	MMSEDINWNAFVQLPLAKGAADSVGTSGPVLVLYASLRRRLRALTTESWRQLWADNAHGASLRRVLATPSRAVLKLHAGQRRAVSSVVVQMQTGKIALASYLISFGALPTTDCACGHDRQDVQHILIVCPTYAGLQLRAVWQRSRETNYARLLCEPDLVRQAARFMIATRLLGQFRGFPDTFQVSNRDGDP	AGACGTACAACAGTGGAACTGTGGAAGTTCTCCCTATTCCTGGAACGTTTTCAAGTGTGCTATATCATCAACATGCCTCAAGCCATTAGCCAAG	CCAGTGTACCGCCACGGCTC
334	AFUB_pred_334	( + )	DS499602:3346-10622	ATGCGCAGTGATTCACTCATGCCTCGAATTTCAACTCGATTAGTACTCAATGCATATAAAGAGAACCCGCTTCTCCCGTTGCTCCTACGGGAATGCCGAACCTTGCCATCTGCACGAAATGAACTTCGCTGGCTAAGGGAAAAAGCTATCGGCATTGCCATGACAAGGGGAAGGCTTGGAAGGTCAACCACATCATCTGGCTGGAGAAGCACCCTGAGGTCGATGTGCCGAGAGCGATCAAAGGGATTGCCACTCCAATACATTCTGGGTGACCAGCCATTTGGAGATCTTGAAATACTTTGCGAGAGAGGGGTGCTGATCCCCAGACCAGAAACCGAGTCGTTGACGTTTCAGGCTGCCACCGTGATTCTGCGAGAATTTGGTGGTTGCAGAAAACTA…	MRSDSLMPRISTRLVLNAYKENPLLPLLLRECRTLPSARNELRWLREKAIGIAMTRGRLGRSTTSSGWRSTLRSMCRERSKGLPLQYILGDQPFGDLEILCERGVLIPRPETESLTFQAATVILREFGGCRKLDGSITASSIRILDLCSGTGCISLLLHSLLSPYYDWVSVLGIDASSRAVDLARRNLHYNARLDHLSGRAIQEVQFLQGDVLRCKEDGHPDIYEILQEYSHLQAIELGQDENIRWDVLVSNPPYISAESFQDGTTARSVRIFEPTIAIDCAGVRRSTTGMPRISTRLVLNAYKENPLLPLLLRECRTLPSARNELRWLREKAIGIAMTRGRLGRSTTSSGWRSTLRSMCRERSKGLPLQYILGDQPFGDLEILCERGVLIPRPETESL…	ATGTACAGATACCACACTCTACATTCCCCTTTCAGTTACTCATACAAAGGTGACAGGTTTCTGACACCCCA	ACGAAATAACTCTCTAATTTTAATAAGTTTAAAGATAACTAAAAGGATCTTTAGTATTTTATAATATAGATTTAAGAGAAAATAAATATTAATTTTAATAACTTCTTAATACTACAGAGCTAGATAGCTTATATAAATAATTATTTAAAGAGTATATTATATATCTAGATTCTCCTCTATATTAAGGAAATTTATACTTTTAATAATTATTAAGATATCCTAGATATCCTAAAGCATGCCTTTAGTAACTCTAACTATATAAATAATATCTAAAATAAGCTATTTATCCTGTATTAAATTAATAAGAAGTTTAATATCTTTTTTATAGAATTCTATCTAGCCCTAGAAGTTTATTACCTATTATATTATCTATCCTATTTATTAAAAAGCTAGATAAAG…
357	AFUB_pred_357	( - )	DS499602:96287-96825	ATGGCTGACCCTTCTATTGTGAAAGGTGGTGCCGATAGCATCACAATTACTGTTGAGTTCACCGGTGGTTTGGAGATTCTCTTCTCCAATGAACGAAAACATCATATCACGCTACCCGCTCAAGTAGATGACGGCGGCCGGCCAACCATCGCTTACTTATTACGATATCTGGTTGACAATGTTATGAAAGATCAAAGGAAAGAGCTATTTATAATGGATGACAATGTACGGCCCGGTATCCTTGTCCTTATCAACGATGCCGACTGGGAACTGGAAGGCGAAGAGAGATACGAGCTCCAGTCAGGGGACAATATTGTATTCGTCTCAACACTCCACGGAGGA	MADPSIVKGGADSITITVEFTGGLEILFSNERKHHITLPAQVDDGGRPTIAYLLRYLVDNVMKDQRKELFIMDDNVRPGILVLINDADWELEGEERYELQSGDNIVFVSTLHGG	TTAACATTTGAGAACCACATTTTCTCAAGCTGTGAGCTCAATACAAAGCAGTC	ATCTGCTTGGAAACCTACATGCGC
404	AFUB_pred_404	( - )	DS499602:225265-226684	ATGCATTACTGTCAATCTTCAGCGAAGGTTTTCGGAGCAAAGGGCGAGAAACGCTGGAGACATAGCGCCAAGTTGCTGGTTTCTAGTCTAGCCTGTATCGAAAGCAAGCAGCGTTCAGTCAACATGGCGTATCCTTTTCGCCGGGCTGGAGAAAAGCTGAAGACTGTCGCGAAGATGGATACGTGGGTGCGAGATCAATCCAGAGAGCAGAGCACAACGACAAAACCTCCGACCCGGTGCTATCTCCTTGAATTGCCAACAGAGCTGCTGCTAGAGATCATCTCGCATCTATCTGTAATACCTGAAACATGCCTGGCTCTGACCTGTAAACGATTGTTTGCGATATCCGGAGCCATTTTCACATCTGTAAGATTCAGTCAGGATTTTGCACCTCTATTC…	MHYCQSSAKVFGAKGEKRWRHSAKLLVSSLACIESKQRSVNMAYPFRRAGEKLKTVAKMDTWVRDQSREQSTTTKPPTRCYLLELPTELLLEIISHLSVIPETCLALTCKRLFAISGAIFTSVRFSQDFAPLFHHYRNGHNFVTTRWQLISILENSRWWACSKCLKLHPRDAFSSRELKRKPEDRACLLGNFAGIVDLCPCKKLTFRDKMDLVELLKVRQRSVADLQSQFGASIQQRFCWHSCTKDYGPTQLQIEIYPELDDQDQLRIKTEYRLTTESGKLGKEEYITPRFGCAHRSVDLWLSSCSSVLEGNLPVLTRTQARQLTTSGRKDALVGRHRRQIRCGLLNVYIPLRIRLKSTIAARHALGLFGSIPLLPAHLLWEWISLLQQSKISP	TATGATACCAGAGAGCCAGCAGCCAACTAGCTGGTCCTTACCATATCC	GCCAGCTTTACACTTCAATAAACCTGATTTAAAGAC
430	AFUB_pred_430	( - )	DS499602:301340-302394	ATGAATGGGAAGAACAGTATACAAGCTTTGGAGAAAGAGATTGCAGATCTCGAGTATCGTTTGCGCAATGCCCGCACACGCCTCACGTTAGCCCGCCAAGAGGATACAAGGGAGCTACCCTCCAATGACGAACCATACCTTCCACCAAACCATGCACTACTCCTCCTGTCAGATTCTGCCCTCCCACTGGGCTCCTTTGCCTACTCCAGCGGCCTGGAGTCCTACCTAGCCCACAGTAAACCTTTGCCTCGCTCGGTGACAACAATCGCATCGTTTCATCACTTCCTCAAGTTGTCAATTGCGTCAATCGCAAGCACCTCTCTCCCGTATGTCCTTGCAGCCTATAGGAACCCGGGAGAACTAGAGACACTAGACAACGATTTGGACGCGTCGACGCCG…	MNGKNSIQALEKEIADLEYRLRNARTRLTLARQEDTRELPSNDEPYLPPNHALLLLSDSALPLGSFAYSSGLESYLAHSKPLPRSVTTIASFHHFLKLSIASIASTSLPYVLAAYRNPGELETLDNDLDASTPCIVAQRASVAQGRALLGVWERAFRSAYASGPPAGETDAAKAVQMIENFSDALKSWVGTADELGPKGHLAPLWGVVCLAMGVDLRQTAYVFMLNHAKAVLSAAVRASVMGPYQAQSVLASKALQAMISERIDREWNTAVEDAGQIVPPLDLWVGRHELLYSRIFNS	GGATTCTCCTCCTCTCTCTGGACGCACTGAGGAATGTCCGA	CACTTGAGCACCTACATGGGAAACTGTCTACCACAAGAAAGTCAGACGACATCA
464	AFUB_pred_464	( - )	DS499602:397190-397618	ATGATCGTTACCGGCGTCTACGTCTACCTCCCCGACCATCTCAGATCCATCTACGGCCATCTCTATTACTACTGGGCGGGCGAACGCCCGTTTGTCTCGACGGGTCTGCCTTCCATCGGCGCGGTATTCCGCGATAATAGCACCAAAACCCTAGAGATGGTGTATGACACGGTCAAAGATGCCGCCGCAACAGCCACTGGTCCAATCGCTGAATTG	MIVTGVYVYLPDHLRSIYGHLYYYWAGERPFVSTGLPSIGAVFRDNSTKTLEMVYDTVKDAAATATGPIAEL	GGAAAAATTCATCTTTAACGTACTACTCCTTACCCTCATCACT	CCATCTTTCCTTCTTGTGCGATTCCAATCACATA
541	AFUB_pred_541	( - )	DS499602:664432-664986	ATGTCCTTCCATCAATCCTGCGAAGACATCCATATCCGCCAGGAGGACGGCTACACCATGCTCCTGGCCAAGGTCCGCGATAGCCATGGCCAGTTTATTCCGCGGAAGATCAGACTTGATGATCATATTGGTAATACAGATGGATGGTTCATCTGGGGCGGCACCAACTTCACCCGGACGGCGAGGAATATCTCCCTGGAACATACCGCGTATGGACCTAAGCTGTGTGCTGAGCTTCAGATGAGAGATGGTGGGTGGTCGAGGGGGCTGCAGGGGATTATGCTTTCGGAGAAGATTGCCAACAATGATGGGCATTTGAAGTTTCTGGGTCCT	MSFHQSCEDIHIRQEDGYTMLLAKVRDSHGQFIPRKIRLDDHIGNTDGWFIWGGTNFTRTARNISLEHTAYGPKLCAELQMRDGGWSRGLQGIMLSEKIANNDGHLKFLGP	AGAAGAAGAAGAAAAAAAAAAAAAACAAAGACA	TTGATTGGCATGGGAATGAGTGATGGACATAAGTGGTAATGAAATGAGATCGGCGCA
565	AFUB_pred_565	( - )	DS499602:736818-737726	ATGCGCTTTCTTTGTCTACACGGCGCGGGAACAAGCGCTGAAATCTTTGAGATTCAGTCAGGCGGAATCACCCAAGAGCTGGAAATCAAGGGCCACAAATTCGTATTCGTCAATGGACGACTAAACTCCCCGCCTGAAGCTGAAATCGAAGGCATTCTGGACGGCCCGTTCTACTGCCACTACCCCCGCGACATTTACCCCGGAGAAGACCTCGCCCGAGCATTCGAGTACACTCTCAACATCATCGAGAAGCAAGGCCCCTTTGATGGCGTGATGGGCTTCTCGCAGGGCGCCGCGCTTGCATGTGCTCTTATAGCCCACCATGCCAAAACCAATTCGAAGCCTCTCTTCAAGGTTGCCGTGTTTATCTGCGGTGCGACACCGTACGAAAGCTCTGGG…	MRFLCLHGAGTSAEIFEIQSGGITQELEIKGHKFVFVNGRLNSPPEAEIEGILDGPFYCHYPRDIYPGEDLARAFEYTLNIIEKQGPFDGVMGFSQGAALACALIAHHAKTNSKPLFKVAVFICGATPYESSGLKELVAEDGKYPVTIPTTHIVGRQDPYYKGSMHLYGICDPSKAVFYDHGSKHHIPFDQANTAAMVSAIEKSLNRALNNE	CTCCTTGGCTTGGGCCAACACCAATTTGCTTGGAAACAGCAAG	GTAGGTAATTTGGCGCGGCA
606	AFUB_pred_606	( - )	DS499602:872007-873035	ATGTCTACCATTATATTGGGTACATGGAAGAAATCTAGGTGGAGAAAGGCACCAGAAAGCGAATGCTTGGCCCTGAAGATGACACCACGGCTTGTACAAGACTTTTGCGTTCGGCATCGACGAATTCGAACGCCTGCAGAAGTGGATAACTCCCAATTGACGAGAAATGGGCTGCGCCGTGGAGCTAACGGCACGTCCCACGGGCCGGGCAGCGGCGCGCGGACAGCAGGCCATAACATGCAAGTCGGCGGTATGTGGGCAGTGGCGTGTCAATTGTTCATGGATTTGACCCAAGAACCGTTCTTACTGGAAGACCGAGACTGGCGGTCAGTGACAGAGATAAGAGGGGGGGATACATACTCTTACGACAAGCCCACTCAACAAAGAGTGGATAGTATA…	MSTIILGTWKKSRWRKAPESECLALKMTPRLVQDFCVRHRRIRTPAEVDNSQLTRNGLRRGANGTSHGPGSGARTAGHNMQVGGMWAVACQLFMDLTQEPFLLEDRDWRSVTEIRGGDTYSYDKPTQQRVDSIWPNCPNIPSEW	ATGAGAACCTGCGAAGTGGCATTGAACTATA	TGTTACGAAAAAAAATGCTGTGGCTCTTGTTAAACTAGG
614	AFUB_pred_614	( - )	DS499602:905477-905955	ATGTCTCGCGCATTCTCTACCGCAGCTCGGGCATTGAAGTCCCTCTCCTGGAGTAATAAGGGGAACAAACCAGGATGTCTCCTATTTGACAAGGTGGATTCAGCGACTGTGCAGGGCGACCCTCATCCCACTCCGCGGAATAATGGCCCTCTTCACGCGTCTATAACTTTGGCGAAAGGAGATTCACGCGTTACATCTGCACATGTGTACCCTGATGGGACTGTGGTCTTTTCAAAGGCTATGTATGGCCGGGTCAAAGTTTCGCGCGTTGCTGGGGCCCCCGAGGGCTCTGGCCCCGTTCAA	MSRAFSTAARALKSLSWSNKGNKPGCLLFDKVDSATVQGDPHPTPRNNGPLHASITLAKGDSRVTSAHVYPDGTVVFSKAMYGRVKVSRVAGAPEGSGPVQ	AAAGCCATTTCCAAGCTTTGCCTCTATCCATAGGTGGAAGAC	TCTTGAGACGTAGCTTCTCATGCG
640	AFUB_pred_640	( - )	DS499602:998477-999125	ATGTCCGGAATGGCAGGCGACAATCACTCTTCCTACGAGGAAGAAGCCACCGACCCGGTCACGCGCACCCTACACAACCCATCCCAGTCCTACGCCGACCACACCAAGGAATCAGGCAGTAGTGTCGCGGAGAAAATCGCCGAGGCGATGCAGCCGGGCGATAACAAGACCACGACGAGGTTGTTGTCGGATACGCCGACGGGGATGCGGGCTGGGGAGTGGGAGGCTTCCATTGGAGACGGGGGTGGACGACGAGATCGGGAGAAGGAGGAAGAGGGGAAGGGGACGTTGCAGGCTGCGCAGGAGGCGGTTGCGAGGGCGTTGGGGGGTGGGTCGCGGGGTATGTTTCTTTCTCGTGGGAGG	MSGMAGDNHSSYEEEATDPVTRTLHNPSQSYADHTKESGSSVAEKIAEAMQPGDNKTTTRLLSDTPTGMRAGEWEASIGDGGGRRDREKEEEGKGTLQAAQEAVARALGGGSRGMFLSRGR	ACAAGCATCAAATCCATCAGCCAAACCTCAATACATCGCATAAGCAAATCTACTCACC	GGTTGGGTGAGGTTACTGATGTTTG
642	AFUB_pred_642	( - )	DS499602:1003068-1007905	ATGGGTAACTGTTCATCTGGTCTCGCTCATTGGACCATACTAAACGGCTCACTCTCGCCTCCGTATGGTCCATTCCTAGTTTCGACTCTCAACAACAGAGTGGATTCGGACTCTCTTTTGCTTGCCAAACGGGCCGAGTGTTTGAGCAGGACCCCTGTGACTCTCGTGCTATTCTCCGCCCCCTGGTCCGGACCTCTAGCGGGATATCGTTACTGTCGGCCTATCAAGTTGCAACTTGATGAACAAAAAGAAGAAATCACACCTAGACAAAAGAGGGCTAAAGTACTTCCGATCAGGGTACTGCGACTAGTCCAGCCGATCCCATCTTCACACGCCGCCACCGTTGGTTGTTTCCACGAACAACCCTCATACTACGTCGTCGTTGTCGACGCCGACCAG…	MGNCSSGLAHWTILNGSLSPPYGPFLVSTLNNRVDSDSLLLAKRAECLSRTPVTLVLFSAPWSGPLAGYRYCRPIKLQLDEQKEEITPRQKRAKVLPIRVLRLVQPIPSSHAATVGCFHEQPSYYVVVVDADQTLAK	AGGAGATTTTGAACAAAAGTACCATTAGGTATTGACCAG	AGCACTAATCGGCTTTCTGCACCTAGAATATCTAGCAGCCGATCAAAAAACCAATACCTTCGAC
729	AFUB_pred_729	( - )	DS499602:1346443-1347291	ATGTCGTGTTATGCTGGACTATGGGACGAGCTGTCAGACGACGCGTGGTCAATCAAGTGGCCATGGTCTAACCTGCAAGATTCCATCCCTGTATCGGGGCAAAAGGTTATATCCCAGTCGAACGATAGTCTGGTCGACAATCCTTGGGGTGCATGCTCCTCGCCTGTGTTCTTGAAGGACCTTAAAATAGGCAATTTGACGAAGTGTTCTCTTGGAATTCCTTTCTTTCAGGGCCTACTACAGCTCGAGCTCGCCTTCGATTCTTTTCACGGTGACTGCTGGTCCTCTTCTTTTGTCTTGGACTTATCTCTATTGCCACGGCTGTCGAAACTCGGTCTATCCAACTTGGAAGAGGATGCCAGCTTGTTGCTCACTGGGACATCCGAATCGGTCCAACAT…	MSCYAGLWDELSDDAWSIKWPWSNLQDSIPVSGQKVISQSNDSLVDNPWGACSSPVFLKDLKIGNLTKCSLGIPFFQGLLQLELAFDSFHGDCWSSSFVLDLSLLPRLSKLGLSNLEEDASLLLTGTSESVQHLEFSYSTIDSTAIFPGLGLNLETITILESHAKNVLDLRMSFPRLWYIEVEGPWSFLPFVLINELTSLETVIVRQYNDNPYPELEDLDEVVRGVLGDAVEVTLLSEDGSLPLFLDMALEKYPEYRR	AACTATTTCCTACCTTTGGATTTGACCAAGGTATTAGC	TTCCGAATGAAATGAGTCGCGTAATATCTTAATT
737	AFUB_pred_737	( - )	DS499602:1370693-1372461	ATGCCACCAATTCGCTCTGAATCTCAACAGAAATCGGCCAATCAGGAGGGCAGGATCTTATTAGCTCTTGATGATATTAAAAATGGCCGCATCAAATCTCTCCGCGCAGCAGCGAAGCTATATGAGATACCGCCTGCTACACTACACCACCGCGCCCAGGGACGCCTTCCACGCGTTGATCAACGCCCCCCTGGTCATAAATTGACTAAATTAGAAGAGGATTCGCTTACTGAGTGGATTATCTCTATGGATACGCGTGGAGCAGCGCCTAGACCTGCTACCGTAGCAGAAATGGCTAATATTCTTCTTGCTGCGCGCGGAACCAACCCTTCGCCTACTGTAGGCAAGAATTGGCCATCAGCCTTTATTAAGCGACGTGATGAGCTTCGTACACGCTTT…	MPPIRSESQQKSANQEGRILLALDDIKNGRIKSLRAAAKLYEIPPATLHHRAQGRLPRVDQRPPGHKLTKLEEDSLTEWIISMDTRGAAPRPATVAEMANILLAARGTNPSPTVGKNWPSAFIKRRDELRTRFSRRYDYRRALNEDPKSLREWFATVQCIINENGIQPEDIYNFDETGFAMGLISAQKVVTRAEYYGRRSILQPGNREWVTAIEAICADGYSLPPCVIFKGKVAIVGWFDNLPKDWRFEVSNNGWTTDEIGLRWLQKHFIPHTNSRVRGRFQLLILDGHGSHLTPKFDRICAENNIIPLCMPSHSSHLLQLLDVGCFAVLKRAYGRFISDLARRGHNHIDKLDFLDNYQCARLEAFQQPAIIQNSFAASGLVPVNAERVLSKLNISLQT…	AATCGCGTCTTCCTACCTACATAACAACTTCAACCACCTACC	CTAAATTAATAGGTGTTGGTTGAGATAATCGATTTTGAAAT
738	AFUB_pred_738	( - )	DS499602:1372984-1377751	ATGCCACCAAAAGCGCGTATAAACTCAAAAAATTCAGTTGAGCAGGAGGGAAGGGTCCTAATTGCAGTATCAGCTTTGAAAAATAAGGAAATCCTCAATATTCGTGAAGCTGCGCGTGTCTATAATGTGCCTTATACTACCCTCCAGCGGCGCCTAAAGGGGCATACTTTTCGAGCTGAATTACGCGCAAATGGCCATAAAATGACTCAGAATGAAGAGGATTCGCTTACTAGATGGATTCTATCCATGGATCAACGTGGAGCGGCTCCCCGACCGTCCCATGTACGAGAAATGGCGAATATCCTGCTTGCGCAGCGTGGTTCAACTCCTACCCAGACTGTTGGAGAGAAATGGGTATATAACTTCATTAATCGGCATGATGAGATCAAAACCCGATTC…	MPPKARINSKNSVEQEGRVLIAVSALKNKEILNIREAARVYNVPYTTLQRRLKGHTFRAELRANGHKMTQNEEDSLTRWILSMDQRGAAPRPSHVREMANILLAQRGSTPTQTVGEKWVYNFINRHDEIKTRFSRRYNHQRAKCEDPKIILEWFNHVQITIMQHGITLEDIYNFDETGFAMGLVATAKVVTRAEMLSRPFLIQPGNREWVTSIECINSTGWVLPPCIIFKGKVHIEGWYQDTALPADWRIEVSENGWTTDQIRLQWLQKVFIPATTSRTTAILNMPSTSGLYVAIYEDGGVYKHWSLFIDGPTALEKTIVHIVGSSTRYRFDKRNSNARESDKLVEMVYLCDVPNSKINAIVRAAENTTIHNEIPGYNCQDYVLDLLDALQEEGIVSRK…	ATCACGCAACCGAGCGGATCACCAAACGCGTTTTGACTTCTATTTCAAAAGCTGCAGTGCTCAGCCAGCCACT	ATTTTCAAAAAAAAAAAAAAAAAAAAAAAGGAAAAGGAAAATA
742	AFUB_pred_742	( - )	DS499602:1408903-1410791	ATGTCCACTTCCAGTAATCGGAAACGCAAGTTCTGGAGAATGGAATGTCGAAAAGCTCTTGCTGGGGAGATTAGTGAGTCTATCGTTACGGTTGATATGTCCCTTGCTAACCCTCGTTCTGGTTCTCGCCTTGGCCTCGAGATCGAGCCGAGTCTGGTTCGTCTGAAACCTGGACGCGAAGATCCGTATAGGTGGGTTGTTGCGGATTCTATACGGAAAATCTTCAAAACGAACTTGAGTACTGCGAGTGTCGCAGACTGCCAGAAAATCTGCGAAGCACTGAAGAGTGATAGTAAGATAATTAAAGCTGTTTCCCCTCACGCTGTCCAAGATGAGGAGGAGCTTTTTGAGGACCCGCATCGTGCTATGTCACCCGACAATAACCTCATTATACAGACG…	MSTSSNRKRKFWRMECRKALAGEISESIVTVDMSLANPRSGSRLGLEIEPSLVRLKPGREDPYRWVVADSIRKIFKTNLSTASVADCQKICEALKSDSKIIKAVSPHAVQDEEELFEDPHRAMSPDNNLIIQTLEFEKEELILEVQKLREKEQGLLNAQQEWEAERQCLQQTMSQWKQAAEALQARFDTTSQKPELAVNMEQHLDWKPDLPLPSIEDFIDPRILEDRTWEPNFELAETESTSSAGSQDVLSLSSDFETDPKYEMLRSEDSEIDDYSLSDYSSEDESTGVSVLDERVVERSTGRTYQYLVKCWIDEKHLTLFNELIRLS	TATTTTGCCAATCTCGCACACCAAAACCCCGGAGAATAAGCAGAGCCTAGAAA	ACTATGCCGCTTGAACCTGAGGCCTCTACCCTTACAATAGTCTTAC
756	AFUB_pred_756	( - )	DS499602:1459257-1460411	ATGTCTGACATTGGGGACCTCTTTGAGGAAGCTTCCTCGCCGTTTGCTCGAAACTCCGAAGTCAGCCCTTCCCCAGAGCCAACGCCCCAGACTCCTGTCAAACAAGAACTGCCAGAAGCTCTCAAGAGGGTTAAGTTTCCCCCAGCATCAAAGAGGCTCTACTTCCCCCTTATTTCGGGAGGTGGAGGACTCAACTGCCTCCCGCTTGCGAGCACTGAAATAACTACTGCGTCCTTTTTCAAGACCCTCCCTCGCGATACACTCCGCGTCCCTGTGCACCAGATTGTTCGGACAGATCATAGAAATCTTGTTAACGTGCAAGAGTTGTACCTGGCGCCGAACTCGGTGACTGTCACCTATGACAGCTGGGGAGTTCCATTGGTTGAGATCTGCCGGTCT…	MSDIGDLFEEASSPFARNSEVSPSPEPTPQTPVKQELPEALKRVKFPPASKRLYFPLISGGGGLNCLPLASTEITTASFFKTLPRDTLRVPVHQIVRTDHRNLVNVQELYLAPNSVTVTYDSWGVPLVEICRSFNIFAKDESAVATICMEILKGLKYIHDEIGIAHGNISCGTVLLTENGIVKIAGTGESMMQMHEVDDKYLDCQAVCQIANVLLELDSGMKPMTTLRLDAENFANTPRGATVDELLRHPFLRGGVEVCSLQPFPILLRLLHLAA	AGGTGCCGTATTACCGACCCGACACTCTA	GATTCAAGGATAGACACACTGATGCAGTGGTTGTTAAAATGTGAAGCCTTGTTTTGTGTATGTATACTTGCAGCCGAACTTCTTGCTCGTTCCATATCTGGTGTACCAATGAAAGCATTTGGCTCCA
757	AFUB_pred_757	( + )	DS499602:1460872-1462003	ATGGAACCGCCACAGAGACTGAGGCCTTCTCTCCTTCCTTCTCTCCTTCCCGTCGGGACGTCTTTGCCCTATCGTAAAAGCCATTCTGCGGATGTGGCTGATGCAAGGGCGGACCAAACAGATACAGGACAATTCATTAAATATGGACATCCATTCCAGTCTCTACATAGATTCTTTGTCGGCCTAGAGCCCATGTGGAGTGACGTGAGCGCTATTGAATTTACAGAGGACTCGCCAGTCGGGTACGTGAAAAAGCTATCAGTGACGGGCGAAGTTCCCGTGGGTCGACTCTCCGAGACTTGTCATCAAAACATCGTGAACCTACGGGAAGTATTTATTACCGAGAGGGCCATCTTTTTCGTTTATGAGAAGTGCGGGATATCTCTGGAGGAGATCCAT…	MEPPQRLRPSLLPSLLPVGTSLPYRKSHSADVADARADQTDTGQFIKYGHPFQSLHRFFVGLEPMWSDVSAIEFTEDSPVGYVKKLSVTGEVPVGRLSETCHQNIVNLREVFITERAIFFVYEKCGISLEEIHNLSPVFQLGEVEVATICREVLKGLQYMHNLLGITHGNLSLSNIHITEDGSVKIANIGESMVTSPEARKKSADVQAVCALAGALLELDDMPGTRGTIGLLASDFVNAPPTATIDELLKHSFLKFSAESWCLRPVNILCTIVQKYKYRTG	CTTGGAGGATTTCCACAAAAGCCGTCTTTGAAAAGGTGGACTTTCCCAGAAGAAA	TCTGAGCTTTGCTGCACTCTAGTTATAAACATTGTATTTGTTT
759	AFUB_pred_759	( - )	DS499602:1463469-1465251	ATGCCACCAAAAGCGCGTATAAACTCAAAAAATTCAGTTGAGCAGGAGGGAAGGGTCCTAATTGCAGTATCAGCTTTGAAAAATAAGGAAATCCTCAATATTCGTGAAGCTGCGCGTGTCTATAATGTGCCTTATACTACCCTCCAGCGGCGCCTAAAGGGGCATACTTTTCGAGCTGAATTACGCGCAAATGGCCATAAAATGACTCAGAATGAAGAGGATTCGCTTACTAGATGGATTCTATCTATGGATCAACGTGGAGCGGCTCCCCGACCGTCCCATGTACGAGAAATGGCGAATATCCTGCTTGCGCAGCGTGGTTCAACTCCTACCCAGACTGTTGGAGAGAAATGGGTATATAACTTCATTAATCGGCATGATGAGATCAAAACCCGATTC…	MPPKARINSKNSVEQEGRVLIAVSALKNKEILNIREAARVYNVPYTTLQRRLKGHTFRAELRANGHKMTQNEEDSLTRWILSMDQRGAAPRPSHVREMANILLAQRGSTPTQTVGEKWVYNFINRHDEIKTRFSRRYNHQRAKCEDPKIILEWFNHVQITIMQHGITLEDIYNFDETGFAMGLVATAKVVTRAEMLSRPFLIQPGNREWVTSIECINSTGWVLPPCIIFKGKVHIEGWYQDTALPADWRIELKKQETTLKKLLRERTYSPPTPTKAVLGQIIKGCEMAMNNAALLAKENHDLRAAHEKHLQKQKRSRRQIETAVGLSIQEGQEIIQRRDQAAEAIPTIPPEQVVDTEQHPQRAPPRCSDCHILGHRRLQCPQRKNN	AAAAGCTGCAGTGCTCAGCCAGCCACT	ATTTAGTAATAAAATCATGTTTTAGGG
765	AFUB_pred_765	( - )	DS499602:1488723-1493331	ATGGCGGCCCCGCCCGAGGGCAACGACCCTGAATGGTCGCCCACAAACACGCAAGGGGCGACCACCACAATAACCACCACGGATTTCTCACCACCCTCCGAATTTAGAAGGGTTACGAGACAGTATAAACGACGGAAAAATGGAACCACAGCTACAGAAATTACTCGAGGCCAACTCTTCGAGTTCTCGGGCAGTGGAGAAGTACGGCCAACGAACCCTGAGGAAACATTGCGGGTGATCCTGGACCTAAGGAAGATTATAACCCAGCAAAACAACACCATTCAGAAGATAGCTGCAGATCTGACCGAGGTCAAAGCCAACCAGCAGCACCTAAAAAGCCAAAATGCGGAACTGCAGGAAGAAGTGCAGACCCTAAGAACAAAGCTCACCTCGTTGCCG…	MAAPPEGNDPEWSPTNTQGATTTITTTDFSPPSEFRRVTRQYKRRKNGTTATEITRGQLFEFSGSGEVRPTNPEETLRVILDLRKIITQQNNTIQKIAADLTEVKANQQHLKSQNAELQEEVQTLRTKLTSLPGAGPTRSWAEVAVSEPPRGPNAGPRPRKRELNCVRISTRRTPADEEDGNDVFGRYLPTDMANAKIRSALLSADPTKDVQVAGIGTTKTGYVIRFRDTQSAEKAQNNTEWLHELGNDTKLVKPRFGVVVHRTPTEDFDLEGNKQHGIDKVIEENDLGSKGFQIEDIAWLKKKDHPLRTSASLGIWLNTPEAAEYLIANGLLVDQRAGMEALINDHQTQNLDVLLIQEPPVTAYRTHVNHSAWRLYRPTYADESARFRSLLYINRRIS…	CTCAAATATCTGAAAGACGGGTGGGTTGTGTGCCGAGCGGAAGCTAACCACGGACCG	TCCACGTGCTAGTGGATTGCCCGAGACT
766	AFUB_pred_766	( + )	DS499602:1500522-1501806	ATGGCCCCCAATCTAGCTCCATCGACTCTGGAGTTTATCCGTGATATGATTTTGAGCAATGAACTTACTCACTCCCAGATTGCCAAAGCCGCCGGCTGCCATCCAAGTACTATCACTAGGCATGTCACCAACATGAAACTCTTTGGAGATGTGAAGGCACCCCCAAATAAGGGCGGACGCCCGCGAAGACTCACACCGGTTATGCTTAAAGCTCTCTGTGATCACCTACTTGAGAAGCCCCATCTATACCTTGATGAAATGGCGATTTTTCTGTGGGACGAGTTCCAGGTGCATGTAACCACATGCAGCATTGGTCGTGCTCTCAAGCGTGAAGGTTGGTCCAAAAAAGCCGCTAAATATAAAGCAAGAGAGCGAAATGCAGATCTACGTGACGCGTAC…	MAPNLAPSTLEFIRDMILSNELTHSQIAKAAGCHPSTITRHVTNMKLFGDVKAPPNKGGRPRRLTPVMLKALCDHLLEKPHLYLDEMAIFLWDEFQVHVTTCSIGRALKREGWSKKAAKYKARERNADLRDAYFHFMSDFCSYHLVYVDESGCDKRVGFRRTGWSPLGIAPTQVAKFHRDQRYQILPAYAQDGVVLSRVFQGSTDASVFEDFIEELLHHCGRWPEPKSVLVMDNASFHHSERLVQMRHWQVYEDNPDQGFDSFLEWCIETSKKCRRECIPADHQAYGETRGPPTASAKYEDEMGKQTVEQIIKLADSQCI	GCCACGTGGATGGTTCCCCCAATGAACCTACCACGGTTACCTCCCGGAAGATCACGTCGATCATCCTCGTAAGGCAAAAAAA	CCAGCCACCTAGTCGAAGTTTCACTATTTG
770	AFUB_pred_770	( - )	DS499602:1511048-1512001	ATGGTGCTGGATTTCACTCCAACCTTTCAATTACCAATGAATCAATACGATACGGCCACTGTTATCTTTCAACAACTAATCGATCATTACGGACTCGAATCATCACTTGCCCAGAGACGTTACAAACCTGCGAAACTAATTCAAGCGCTGTTTGATAATATGGCTGCCAAGCACTCCTTCTTAAGGTTTTTCTTTACCTTCATACATGAGTACTCAGGCCAGGAAGCGGATGTTGGTCCGGATCTTGGCCGTCCATTATCATACTTTCATGATTTTCTGGAATGGAGCCCTGATAGGAAGCGCGATCTGAACGAAGCTATCGAAGCGTTTGCTACGTATATTGTGGACGACTTCCTTCTTCCTCTTAGAGCTTCCTCGGCCAAGACACCACAACCTACG…	MVLDFTPTFQLPMNQYDTATVIFQQLIDHYGLESSLAQRRYKPAKLIQALFDNMAAKHSFLRFFFTFIHEYSGQEADVGPDLGRPLSYFHDFLEWSPDRKRDLNEAIEAFATYIVDDFLLPLRASSAKTPQPTPSSLSSIQASTPTGTLGRVSGLRRTCLKRDQHRCVISNSFDLKEADKRYEQEGDNYRDDAGNFLRDEPSENFAFLEVAHILPHCLTTVSTGDADLICLTLA	AGATGGCCTTCCACAGACGCCAGCAATCCCTAGAA	TTCACCTGATCGATGGCCCAGCAATGGATAGCCCGCGGAACGCCCTTACCTTAACAAATCATTATCATCAAT
771	AFUB_pred_771	( - )	DS499602:1512193-1513901	ATGTCACTATCAAGGGGCCTCAGTGTCACGAGATCTGAAGCAAGGGAGACACTGCTTGCGAGCAACAACCAGATTGGCCAGCTTTCAAATTCCTGTCATCATTTAGAACGGACCCCAGCTGTTTCAGCATTTATAAATACGTATATAAGGAATTCAAAGTCGTTAGCAGCCAATCTCTCGATCATCTCTAGAATGAGTGCACGTATGCCACTGACTGATTCTCGTTCAAGCGAGAGCAGGGTCCCTCTATCTGCACTCGCACTATCGAAATCCGCCGCCGAAAATATGGCACAGGAACGAGAGGACCTTGTCGCCGCACTAAACCACGTGAAAATTGACGACAGATCATCGTACACGGTTGTTGACACGCCAGCTAAGATTGTCAATCTAGTTGATGCA…	MSLSRGLSVTRSEARETLLASNNQIGQLSNSCHHLERTPAVSAFINTYIRNSKSLAANLSIISRMSARMPLTDSRSSESRVPLSALALSKSAAENMAQEREDLVAALNHVKIDDRSSYTVVDTPAKIVNLVDALADLPVMPPSLYVDLEGVNLCRHGSISIIQIYVLPNDHTYLVDVHSLGEAAFSTRSHDKRTLREIMESSAVPKVFFDVRNDSDALYSHFGVGLNGVHDLQLMELATRRPPRGYVSGLRKCIQREVQMTAAELHTWKVTKEKGLNLFEPGRGGSYEVFNIRPLSDDILKYCIQDVRLLPKLWVAYYPKLMPIWAKRVELAVKDRIILSQSAAYQPKEYLKRQPKIVLRFTCFDAVGGEDRSNLDISQTKTMPLLLPFRVNEHDMSET…	AACAAACGATCTGCAGATGGACCAACAACTGC	TCTGGACGCGACGTTAATGTATACACAAT
779	AFUB_pred_779	( - )	DS499602:1542082-1543440	ATGTCCTCCACGCAGTTCCAACGTATCCTCGCCAGTTGCGAAACCATCTGGGGCAAAGGCGACTATGACCTTGATGTTGAAACAGACGATTGGGTGACGTACTGGGCAGTTGTCAAAAAAGACTTGGGAACTTCGTTTGGGCCGCCCTTGACTATAACTGGGGCATGTGGCTCGGACGGTCATGCATGGAGAGAGTTAGACCGGATGCTGCACCTATGGGCTGAGCAAAAACGGAGCGGACAGCCAATGACAGATGCTCAGAGCTTGGAGATATTCGGTGGACCTAGCGGGCGGAACAAACCGATATTACGGCAATTCATTGCTAGGATTAACGAAAGAGAGATGGATGATGATATGTCC	MSSTQFQRILASCETIWGKGDYDLDVETDDWVTYWAVVKKDLGTSFGPPLTITGACGSDGHAWRELDRMLHLWAEQKRSGQPMTDAQSLEIFGGPSGRNKPILRQFIARINEREMDDDMS	TCTACCAAGTGCAGAATCATCTTTAGTTATTATCAACTATTTCTAACTTAGCTTACCATCACTGATTACACCTCTTGCCTCAACAAGCCTGAAATAAAGCTCTGCCC	GGCGGGCCTGGACATCGCATTTT
787	AFUB_pred_787	( - )	DS499602:1564782-1566350	ATGAATAGACGCGGAGTTTCCCCCCTCACTGGCAATATACATGGGCTGGCAGTTGGCTTCCAAGCCTGCATCAGCGAATCAGTGAGCGAAAGCGCACCTGAAGACTTCCTTCGAGAGTCGAGAGACGACGATTGCCATTGCCAAATCTTATACTCTGAACGAGCACGCTATGGAAGTTCTCCAACTGGACTGAAGCGCTCTTTCGATAAGCTTTTTAGTCGACTCGAAACACCAACAGAGGAAATCTGGAAATTGCTGCCAAGCTCTGTTCTCTCTGAGAGGGTGACTGAAGACGGCCTCCTCTGGGGATTTTGTTTCCTTAAGCTTCCCCAATACTACAGGGAAAATGTCCACATCGCCATGCACTTTCCAGCCTCCGGAGGTATGCCGTGGGCCATT…	MNRRGVSPLTGNIHGLAVGFQACISESVSESAPEDFLRESRDDDCHCQILYSERARYGSSPTGLKRSFDKLFSRLETPTEEIWKLLPSSVLSERVTEDGLLWGFCFLKLPQYYRENVHIAMHFPASGGMPWAIVQGMDKEEAEEMKSQLQGEPVDLLFCLCAVLSGFVVKDSRAIKECVDSVNNLGTIFRHPSDEYRASYSDVSKELSVTMARLKTIEAGTKYILDVCNHVLRIVGPEKIDEFFACKLLKNAATAHLYDNESIQAVIDIDLRVVYNIISQQNNRINISIARAARRDSSSMKIIALLTMLFLPGTYISSLFAMPLFDWTAMKGESVIKPRFKIYLIITIPLTTLLFAFWGLHAYRSKRKAYARDQETGEYILDNDKIKTKMNRRGVSPLT…	CGTCACTTTCAGAAGTCACACTCCAGTTTTATCGATTTCCGCCCTGTCTAGTACAG	ATAGGATATTTAGTACACTTAGAGGAAGAGGATATGGAAGAAGATTGTT
805	AFUB_pred_805	( - )	DS499601:88987-91115	ATGTCTCGTACAGTGGAGTTGGGGTCGCAACCCACTGCGATGGCTGGCTGTCCTTCAGAGCAACAACGCCTGGTGTCAGAGACGAATCAGGTGCTTCAGTTAGCCACCCAATATAGCAAAGTTCAGAGGAGACCGGGCGGCAACTGGCGTGGACAAACCGGGATCAACAGCATCGCAACAACCGCAGAGCATATCTTCATGCACCAGGCTCTTGGCAGCAACTTGGATACAGACCGAGATGCTTTCATTTCATGGTTTTATTCTGTCCAGAACTCAGATGGCTCATGGGGCATCAGCCCCGGGGACCGTGGCGATCTTTCGGTTACGGTTGAGGCCTATCTTGCCTTGAGAATTCTAGGTGTCTCACGGAATGTGCATCAGATGCGCAGATCTCAATCC…	MSRTVELGSQPTAMAGCPSEQQRLVSETNQVLQLATQYSKVQRRPGGNWRGQTGINSIATTAEHIFMHQALGSNLDTDRDAFISWFYSVQNSDGSWGISPGDRGDLSVTVEAYLALRILGVSRNVHQMRRSQSFILAEGSIANVCFITRIHLAMFGLYPWNAVRSLPPELVLLPQYILSSICCWPAVEHTVLIPLLILCHHRPIFPLPIQDCAASSYLHELQCKPQEPQENAFCAFPPGTCGDTAPASTSTDLIVHLLNLLKYILPLRRYALDRSVAFILQTVREMGGVGPLSRPLHMAIVALELEGYSVSSRSLRTALDNIGHFVYEDGGGKRVLSVNTTFRDSSRMITGLQDAGIAVNAPWFRTSVQWLQRCLLPDVNSDTSKTFETRVCHVDDVAS…	ATGCTTGCTGGGTGCTGCTTGTCGGCCTTTCAACCACATATCCACATAAAA	GAATTATTATTCTATCTGATAGCCTGCATCAGATGAGCTTGTACCTATTCTAGCAATAA
852	AFUB_pred_852	( + )	DS499601:233393-234217	ATGAGCGAATCTCAACCGGCACCGCTTTACCGACACCGTCGCCTTGACATCATTCAGCTTTACTTACTCGACGGCTTGACACTCGAGGATATCAAATCAGAATTCGAGCGCGGACAGTCGCTGTCTGAACCTCGACTAACAATCGACCAGTGGAAAGCCCTTCTACGAGCCCAGGGGATCTTCAAGAATCTCAGTGAGGAAGAAGTAGTCTTTATCAGGGGCAGGATTGGTCTGCGAGGAACATGGGACTGTTTGGTCCTTGCTAGTGATGTCCTCTTAGACAACATCGAAGTTGAGAAGCACTACAAGAGGAGGGAACGACATCAGCAGAAGACTAAGCTCCCAAATCGCAGGGTTCTAACGTTTATTCCGCTGAATTTTGACCTTGACTCCCTGAGT…	MSESQPAPLYRHRRLDIIQLYLLDGLTLEDIKSEFERGQSLSEPRLTIDQWKALLRAQGIFKNLSEEEVVFIRGRIGLRGTWDCLVLASDVLLDNIEVEKHYKRRERHQQKTKLPNRRVLTFIPLNFDLDSLSRPDTVKNFQQLLFSTRVHFETPFDSGRWAADDRGLYARSADLRAGLTALSKLHNLIYHALGQFRIGRNERAGALLRTAFLNLKTVVQIHHHRQFPDILAILRLL	CGCTCATCGGGAGATCCATCGACAAACTAAGAC	CAGGACGGGCATGATAAAAT
853	AFUB_pred_853	( - )	DS499601:239454-239952	ATGGCGAAGGCATTCACATTTATCGTCATCTTATGTGCAAGCCTGATTAGCATAGTATATGCTCAGGCAGCATGCAACCCGCCGGTAACTGCCCTTCCAATCTTACTGGTGAAATGGTCAAAAGGCTCATCACATATATCAAGTGCGCTGGTGGTCTCACCTGCTGCAACGGAGTCTGCCGGCTTCTATATGTCGACCCAGCAAATTGCGGAGCTTGTGGTCGAGTTTGTCCAACTGGCGCCATCTGCAGTGGTGGTAACTGTGTCTGCCTTGCTAATAATAACCAACCAACCTGTGGCAACCTCTGTG	MAKAFTFIVILCASLISIVYAQAACNPPVTALPILLVKWSKGSSHISSALVVSPAATESAGFYMSTQQIAELVVEFVQLAPSAVVVTVSALLIITNQPVATSV	CTAATGCTCACCATCGAGAAACAATCATCTCGCACC	GTTATTGCTTGTTGAATTAAAC
865	AFUB_pred_865	( + )	DS499601:274693-275467	ATGGCCACATCATATCATTCTCAGAACATGCAAAGCTCGAGAACACCGACAGCAGACACAAGCGGGGCCCCAAGGCCACGAAGGAAGAAAGCGAGAAGAGCTTGCTCCGCTTGTCAGAAATCACATCAGACCTGTGGCAATGAGCGGCCATGTCAGTCCTGCATAAGGCGCGGCTGTGCCGACTCCTGTCGCGATGGCGAGCGGAAGAAGCCAAAGTATCTCGAGGAGGGCTCGTACCGAGTCTTCACCATACAGTACAACGTACCCTGTTACAAACATTGTGCATCCACCACGTTAAATCACACATTCTCCTCCCGGGATGCGGGGTTTCAGTTACGGACGCCGAGTCCAAATTCAGGGCAAACGGCATGTTCCTACCAAGACTTCAGTCCGTGGACC…	MATSYHSQNMQSSRTPTADTSGAPRPRRKKARRACSACQKSHQTCGNERPCQSCIRRGCADSCRDGERKKPKYLEEGSYRVFTIQYNVPCYKHCASTTLNHTFSSRDAGFQLRTPSPNSGQTACSYQDFSPWTISAEDPFIGLDLDDAQFELEDAFLLESPQSDGIEADSQRDTLLAFAIGSGWSSTFLQSEYEDPV	CATCCCGATGAGATTACATGTCTTCATTATTGCACTGCGGAAAAAAGGGCAGCGACGAAGCA	CATGGCCATGGATTTATCAGCGTTTATACCCTATGATGACACCTACATGTATTTCTTGC
927	AFUB_pred_927	( + )	DS499601:476448-480312	ATGGGATACGGGGGTCATCAGTATCATCCTCAGCGTCAAGCGCAGCAAAATGCCCATCCCCAGCAGCAGCAGCATCTGCAATCGCCATCGCTGAGCGGGGCCGCTGCGCATTCGGTCCATAGCAGCAATGGCATTGCTGCCAACAGTTCCCTGCTCCGGGGCCAGCAGCAGTCAGACCTGGCGAGTAATTCGCCCGATCTGAGGAAGATGACTCCCTCGTCGTCCGCGTCGATGGTCGGGTTTACCGCGGGAGGAGGCTATGGCACCTACGGTCATTATGCGCCTCAGGGCACTTCAGATCTTTTGTCCAGACATACCGACTCCGTCGGTCAATTGAAAGATCCGTATCTCTCGCAGATACAGAGTTTGCAAAGAAACATGAATCCCATGGCAAACTTC…	MGYGGHQYHPQRQAQQNAHPQQQQHLQSPSLSGAAAHSVHSSNGIAANSSLLRGQQQSDLASNSPDLRKMTPSSSASMVGFTAGGGYGTYGHYAPQGTSDLLSRHTDSVGQLKDPYLSQIQSLQRNMNPMANFRPHPAMNPQAAMSPHAQAMSISSPQQSYERLQQHPHLQHRQTSHTHPSVTSPAAASPMLATTQPQQTQHQYQQAQQQQQQPQYPQSSQQTAYQQTQAQASPYQQHQSSPFQHHQAQASPYQHTQQTYQQQAQQTYQQQQQAQQSRYQAQQPQQHQFQQYPYQRYQQAQQAQQVHAQQAQQTQVQPTQPAQHVQQQTQQHNCPEATQTQPSQQPHEQAVQQALQQHRQAQQQAHQHQRQSQQPSPYAQQAQQHTQQHTQQHTQQAQA…	AAATAAAATATTAAGTGGAGGAAATAATGGGCCTGATATCGATCGAAATAATTTATTATTATTTTCCGTCGATTTTCCACATTTTATTATTTTATGGATTTGATTTTTCACTCCTCTTTATATTTTTTTTATTTATTTTATTATTATTACTATTTTAGCTCCATAGTTCTCGGTCTGGATTCCACAGGGAAATTCGATCAGGATG	CCTGTTCCTTCGGTTTCAGCCCGTTTCAATCTTCGA
990	AFUB_pred_990	( + )	DS499601:770022-770616	ATGGTTCAAACTCCCCAGCAGCGAAGAGCAAATGAGAAGTTTGCGAAGCATGAGGCTGCAAAACGAGGCAAAGGGCAGACCACAGCAAAACCAAAACAGAAATCAAAGTCCCCATTGTCCACTGGATGGCTTGTCATTCTTGCATTTGTTGTCTGCGGGGGAATTGCATTCGAACTTTTGAGGGTTATCCCAGCGATATGGTCAGCTGCGGCCACGATGCTCGGTCGCTTCATTGCC	MVQTPQQRRANEKFAKHEAAKRGKGQTTAKPKQKSKSPLSTGWLVILAFVVCGGIAFELLRVIPAIWSAAATMLGRFIA	AGCCTACCTAACCTAGAGGCTTATTCCGAGCTAGGAACACACTACAGCGGATAGAATCACA	ATTGCTGCTTCAGCGTTGCGATCATCTCAAGCCTGTAAAACACAGAATGCTTTTCGAAGTGTGCCGCCTATTCTTCAGCCTCATCTTTCCAACAATT
1090	AFUB_pred_1090	( - )	DS499601:1091304-1092272	ATGTTCACTGAATTTGCAAAAGAGCTGAGGCGCTTCTTAAGGATTGGTACTATTTTCCTTATTGGAAATGCGATTGCGGTCGAGGACGGTCTGCCTACCCGTGTCGCCGGAGAGGGCTTTACCCTCTCACGAAACAATTGCAGGATTGTCAACGAACATCAGGAGACAGTCATTGCGAAGAGTGTCCGGCACTTCAGATTACAGAACGAACGGGATATTTTACTTCGATTCCAAGACCGAACGCCCTGTATTCGACCTCTAATTGAAGAGCTTGGTGACTCCACTGTTCCTCCTACACTCATATTAAAACACCTTGATAATGATGCTCTTCGCGCTTCAAATAAGCAGCGGCTCACTCGCCTAGAGTTGAAGTATGTTGCGAAAAGGGTGCTAGAAGCA…	MFTEFAKELRRFLRIGTIFLIGNAIAVEDGLPTRVAGEGFTLSRNNCRIVNEHQETVIAKSVRHFRLQNERDILLRFQDRTPCIRPLIEELGDSTVPPTLILKHLDNDALRASNKQRLTRLELKYVAKRVLEALSVLHDEGFVHTHIKPSNVSQGLSLCTTWRPHWHAYLMFTEFAKELRRFLRIGTIFLIGNAIAVEDGLPTRVAGEGFTLSRNNCRIVNEHQETVIAKSVRHFRLQNERDILLRFQDRTPCIRPLIEELGDSTVPPTLILKHLDNDALRASNKQRLTRLELKYVAKRVLEALSVLHDEGFVHTHIKPSNVFWKHSSQGLSLCTTWRPHWHAYL	GAAGTTGGGAAACTTCAGTGCTTTGAGTCCACAACCTGGCTCAGG	AAGTCCTGAAGCTCATCTCCAAATGAG
1133	AFUB_pred_1133	( - )	DS499601:1245016-1245744	ATGAGTGGTCCCGGTGAAGAACGATGGCGCGGAGGTCGTCCGCAGGATCAAAACCGCCAGTCGGGACAAAGACACTCTAACTCGAGGAACATGGGCGCACATAGTGGGAATCGCGGCGGACAGAGCCCAGCTCCCTGGTCGGATTCGCGTGACCAACTCGCCACCGGGCCGTCTCAGGAGCACGTTCCTGTGCGTGGGTTCAATTCCGCAGAGTTGAAAGCAGCTCTACGGAGAGGCCCAGGAGAGCCTAAGCCTTTCTTCTACCGACCAAATGGAAAAGATGCAAACAGCAACCGTGCCAGTGGACCCTGGGGCGCAAAGCCCAACACAATGGCTAACGGAAAGGACTTCTTTCTTGAGCTCCGCAAGCAGGTGACCGCGTTGCGGCAGGGAGCTACT…	MSGPGEERWRGGRPQDQNRQSGQRHSNSRNMGAHSGNRGGQSPAPWSDSRDQLATGPSQEHVPVRGFNSAELKAALRRGPGEPKPFFYRPNGKDANSNRASGPWGAKPNTMANGKDFFLELRKQVTALRQGATVPGG	GTTCTACGACGGAGCAATCGGCTTGTTCCAGG	TTCTAACAGGAGCACTATTAG
1145	AFUB_pred_1145	( - )	DS499601:1284896-1286084	ATGATCTCTGATGACGTCCAGGGCCCTGAGGCCAAGCCCGATGATGGCACCACTGACCACGCTCCCATGCCGAAGAGCAAGAGTACCACCGCCAGGGCATCGCATATCACTGAGCAGCCCGTGATATGGTCAAACTGGCATCAGCATACCAATTGGTTGAACTGCTTCTTCATTCTTTTCGTCCCTCTTGTGGGTTGCCTGGGCATTACTGCTGGGTATCACCGATGCTGGGCGCATTGTTCGTATAAAGCCACCCTCCCCTTAAAGCTTTACTTGGCCGCGGTTGGCGTCGCTGCCGGCCAGGGCTCGATACGCTGGTGGGCGCTGGGCCGCACCGATGTCACGGATCTCGACGCGGACCCTGTGGTGGTCTGGCAGCATAAGCACTATATAAAAACC…	MISDDVQGPEAKPDDGTTDHAPMPKSKSTTARASHITEQPVIWSNWHQHTNWLNCFFILFVPLVGCLGITAGYHRCWAHCSYKATLPLKLYLAAVGVAAGQGSIRWWALGRTDVTDLDADPVVVWQHKHYIKTALFMSLILQTLLCGLGWVDWQGGLIYAGILRAFFIQQTTFFVNSLAHWLGEQPFDDRNAPRDHVITALVTLGEGYHNLHHEFPSDYLNAIQWWQYDKTKWMIWIWKELGLAYDLKQFCYNEIEKGRLQQLQKKVDQKRATLDWASPSKNSL	AACAAATAGAACAAATAGATGGATCGATAACTTCTGCGACGAACACA	TAGATTGGGACGAGTTTGTTACTAA
1165	AFUB_pred_1165	( - )	DS499601:1350133-1351934	ATGCCAGATGGAGGGCTTTCACCAACTTCACAAGAAGAGCAAACTACCGAAAACACCAACTTCGAACATATCACACGCAAAGGCCATCACTATGGCAAATCTCTCATCACGACTGAGAGGGGTCAGGGGTGGGTATACAACGAAGCCATCTATGGCAATCATGACAATGTTAATACTGTGGATATCATTCTGGAGCAATATAAGCATGACAGCAGCCACAATAGCATACGCAGATTTCCTCCT	MPDGGLSPTSQEEQTTENTNFEHITRKGHHYGKSLITTERGQGWVYNEAIYGNHDNVNTVDIILEQYKHDSSHNSIRRFPP	CCCGTGGAGCCTTTATTTCTTGTTGAAGAAGAAGATTTGTATTCATTGCTATCTGTGCAGCCTTTAAGAAGGAT	CAAACACGTTCATTCATTGTGCACATCCAAGATTCATCACAATAGCCAAATAAAGGGTATATATGCAA
1246	AFUB_pred_1246	( + )	DS499601:1609683-1610007	ATGACCATTCCATACCCCTTACTGGCCGCAGACTACTATGGGATGGCCATCCGCAGACAATCCTGGGAGGACAGAAACCCTCGACACCTGGACCGCGCGCATGTGGAAGCCGTATTTCGCGAGATGAAGGCGCAAAAGCAGCAGCCCGTTTTAGATCTAAGGAAAGAGCCAAACCGTCCGAGTTGGAGAGAGAAGCTCTCGCGAAAATTTGGCCGCGGA	MTIPYPLLAADYYGMAIRRQSWEDRNPRHLDRAHVEAVFREMKAQKQQPVLDLRKEPNRPSWREKLSRKFGRG	TCACCGTGCAATATTTACAGTCATCATCCATA	CAGATTACTATTTGGACCTG
1269	AFUB_pred_1269	( + )	DS499601:1731023-1733030	ATGCTGGACGATGAGAAAAACAGTTTGCGGGATTTTCTCCTAGACCAGATCCCCAGTATATTGAAAAATTTCCTTCAATCATCCCAGGAAGTTGATCATAACGCACCAATTCGTATCGTCGGCCATACGCCTACAGTGATCTTAGATTCTGCGGACTATCTGGCGTCAATTCAACCGTTCGTCGAGAAGGTACAGGATGCTGTGAGTAAATATCGCCGAGCCGCAGAAACTTGCTTTCCGGCTGCAGAAATACACTCGAAGCACACCTTTTTTGTGGTCGACATCAACAATCACAATTATGACTATGAAAACACTCAACGAGTCGCAACAATAATCCCTGTCTACATTCTTCGACTCTCCAAACGACCCACCATTAGCAGAAACCCGGGTTGGGATGAA…	MLDDEKNSLRDFLLDQIPSILKNFLQSSQEVDHNAPIRIVGHTPTVILDSADYLASIQPFVEKVQDAVSKYRRAAETCFPAAEIHSKHTFFVVDINNHNYDYENTQRVATIIPVYILRLSKRPTISRNPGWDEYLARRLANIPGPKEIDGDLLVLHDFSLHDEPEPRIINGCAVPKGTLAPLAPPVNDTTMISVNQVPTDEICPPADGRVLYSGAVLHNKVAELRKELRISDDVGFSVWHFTVGRPIFNGPSSMYIVPLSDKCRIIPGDPLTEGTCLHITDEPLLSPDSTFILFMK	GCTTCTGATTTGCTCCCAGCACAATGCAAA	GGCAGCGGCAAACCACCTTTTATTCTCCAATACTGTCTGAATACAATGCCTGGGGCAAA
1278	AFUB_pred_1278	( - )	DS499601:1768846-1769744	ATGGAAATGCAGCAGCCCGAAGACAATTACCGGCTTTACGGCCTCACAACACATGACCAAATGTACCACGCCCTGATGTTGTTCGACGAATTCAGTGCTTCGCTTCTCTTTTCTCTTTGTGCAGGAGGAGCGATAAATAATGGCCCATACGCCCAAGGCCATTATGGAATAAACTACCGCCTCGTGGCCCGCAACTTGCTGTTCGACTCCATGTGCTGTTGCTGGAGACCTCGCATTGACAGTTTCACTGGCTGGCTTAAGAATATTCCTCGAAAGCTACAAGGTCAGAAAGCTCGGCCCGATTCCCTTGTTTTTCACTGGGGCGAGGATATCAACCTGGAATATCCATCGCCTACGCTCCCGAAAAGCAGAAGCCCCAACCGAGAGGCCAGTGCGATA…	MEMQQPEDNYRLYGLTTHDQMYHALMLFDEFSASLLFSLCAGGAINNGPYAQGHYGINYRLVARNLLFDSMCCCWRPRIDSFTGWLKNIPRKLQGQKARPDSLVFHWGEDINLEYPSPTLPKSRSPNREASAIVYQGVVLCSTPLDSRPTSSLNGAIEQPFSYNPTPPLPVEVC	GTTCACAAGAAAAATTGTCCTGTCTTCCAAAAT	AAAAAGGTCATATTCAATGGATACGTTCCGAGTGTAGGA
1281	AFUB_pred_1281	( - )	DS499601:1774846-1775644	ATGCCTTTTCCTGTTATGTCATCTAAGTTAGTTACCAACAAACAATTAGGACGCTCTCTTACCCTCAGCACGTCGGTCAGAAAGTCCGTCTACGATCTTTCGTTTTTCAAAATCGCTGCCCTATATAAAGACCGGTTTCAAATATGTGGCCCTCTGTTGAAAGAGCTGGGACTTCACGAAGAGGGAAATGGCTATGCACTTCTACGACTATATGGGGACGTTACAATCGAAAAGGATGCTGGTGTTGATACTCTGTTCTTCCCATTTGGGCTTGTGAAAGTCGCGGGGGAGGGGCTACAACTTGGGAACTATATGCGGTTTAAGGAAACGAAATATTTTAACGCCAGCGTGGACTGCCTCATTGTTACTGTTCCTCAGACAACAGCA	MPFPVMSSKLVTNKQLGRSLTLSTSVRKSVYDLSFFKIAALYKDRFQICGPLLKELGLHEEGNGYALLRLYGDVTIEKDAGVDTLFFPFGLVKVAGEGLQLGNYMRFKETKYFNASVDCLIVTVPQTTA	ACACGCCCCTCTTTGGGCATCAAACATACACGCT	ACGAGATGTGTTAAACAAAGTCCT
1284	AFUB_pred_1284	( + )	DS499601:1782755-1784175	ATGGTATTTTTACATCCTGCATCAGGAATATTTGACGAGCTCAACGAGCTTCGAAAATCCTTGGCACCTGGAGATGTTCAGGTGGTGGAGGCATTCTTAGCTCTATTGAAGCAGCTATCCAAAACCGCCCAGAAAGATATCCTTGCGCAACTTCTTTCACGTTGCTGCGCAGATGTCATCGGATTCGAAGGATCTTCCCCTGGAAGCCAGTATGTATCAATGCACGATGTGCATATTCAGCCTCTGTATACAACAAATGCTGATCACAGTCCCTCTATAACAGCCATGGATCTGATAAATCAAAGCGATAGATACGGGGACCCCAGCATCCCGAGTCGAAGTGTTTATAGCAACTTACCTGGGGATAGGGCAGATAAATTGGTCAATCTTGATTCTGAA…	MVFLHPASGIFDELNELRKSLAPGDVQVVEAFLALLKQLSKTAQKDILAQLLSRCCADVIGFEGSSPGSQYVSMHDVHIQPLYTTNADHSPSITAMDLINQSDRYGDPSIPSRSVYSNLPGDRADKLVNLDSETKLSQNACGRRPSCAHSLSTEVVAQAPCLKQPISDDDNTNPAEVPQAFEYYDIHNNGRKGYVIRPVVFGLPPWEELQQLKSKVHKVQYEIGDIVYIYLGNSDSDGIALIREIRDLGDGRAMICVLWYATFEDAVTYKCRNLHLWPRKHTHMVTNQLAVLMWDTANGKVTGDALRSLCHDKILDVCGTGRKIYNRQHRSFSWTTTY	CGAAAAGCCCTTCCACCAGTCCATCAATCAGAAATAATTCAGCACAAT	TTTGGTGAGAAGTTGGGAACTCGATGATTTAAGGGTTAAAAATTTTTTTTTTCTTATGCTCCCCTCTCGTCTCATTTGAAACTAGTAGATCATGTGCACAGAAAAAATAAATCAAGGATTATGTT
1304	AFUB_pred_1304	( - )	DS499600:43297-43975	ATGGATGAGATTGATACTTTTTTTGCGCAATATCCAGGGTTTGCCTACAGCCGCGAGCAACCAATTCATGCCGAGTTTTACCGTATGTGTGATAATTTTGGGTGGCATAAAAATGAGCCCGAAAGAGAGAGAGCCCAGGAATTATTTCGAATTGCCGTGATTCAGGCATTCAACTCAACAGTTGGGTCCAATGCGAATGACCTAGCATCATGGCAGCGGATTTGCCGCTGTCTAAGGATATCCCCGATCCCCAATGGGCTCCGTAATGCGCGGCAGGCTGTAGTCCAAACTCATGTCAATTTGATCGATTTATTGCAGTCTATCCGGACGGGCAGTCCTGTAGAAACTTTCTCTACGTTAGAAGATTTACGCGCATACACGATTGAGAGTGGGAAGTAT…	MDEIDTFFAQYPGFAYSREQPIHAEFYRMCDNFGWHKNEPERERAQELFRIAVIQAFNSTVGSNANDLASWQRICRCLRISPIPNGLRNARQAVVQTHVNLIDLLQSIRTGSPVETFSTLEDLRAYTIESGKYFPKEEAYEGGLLRFLLREIHNEYKGKQRPARERRNGRSRNDPASSKT	CACAACTGGTATTACTCTGTTGATTGGGATTGAGACAGCGCCAGACCATAGTACTC	GGATATCGAACAATATGGTCT
1307	AFUB_pred_1307	( - )	DS499600:57637-58935	ATGCAATTCCCGACATGCTATCGAAAGGCTTCTTTCAGCGTATCCTCTGTCGTCGATGTTTTGCGATCGCATAAAAAGGGCTGCGGCGTAAAGCCTTGGGCTGATTATCTTCTCAGTCCGGACGATTACGAAAGGGTATTGCGTGCGCTGGATTCTGATTCTTATCTCAAATCTTATGTTGAAGACAAAATCCGTTTTGATTATGATCCCCTCCGTTCACGCCTAGCCATCCGAATGCCTACACCTGTTCACGAAATATTCTGCGCAAATGTTGTCCACAACATAATGAAACAACTTGAACGGTTCGAACAATGTAATAGGCCTGAAGCACGATATGCAAAAGAGATTCAACACTTCGCATCGTCACGATTAGAATTACCTGATCAGACAGACGATGGA…	MQFPTCYRKASFSVSSVVDVLRSHKKGCGVKPWADYLLSPDDYERVLRALDSDSYLKSYVEDKIRFDYDPLRSRLAIRMPTPVHEIFCANVVHNIMKQLERFEQCNRPEARYAKEIQHFASSRLELPDQTDDGTTKYIRREPDASFGHRLARFPGVIIEVCYAQKARQINSLADDYILCSDGSVNVVICLDIEYRASRKATLSIWRPQVILRDDFKELRACRVVNEHAFRTDDGQPVEPTSLRLMLKDFATEELTRNCPNLEQEIVLSSEDLCGFLADAEARQTAQERQSGSVNRLSPGVRKRRRSETPDGVSSDVEAHPEDNVRKRSRYESDYVPSSPSADSNG	TATCCCTAGCTTCCAAGCAAACATGCAGCTATCCG	ACCCGGAAAATTTTACGCTTGTCTTTTGGAACTCCTCTGATTAGGTG
1319	AFUB_pred_1319	( + )	DS499600:126626-127120	ATGCATCAACAGAAGCATCAACCTCAAACGATGGGATGCTGCGGTTGCTACAAGACCTTCAAATCCTTCTCCGGAGTTCTGATTCATCTCGAGTCTGGGGGCTGCTCATCGAATATTACCGAGGACGATGTTGACGACTTGGCCCACGAATGTTACCAAAGTAGGAAGTATATCAATTATGACCTCGAGGATGGAGGCTGGCTTTATGCCTGCCACACTGTGGGACAGAATTTTCAAAACTCTCTGCCCTTTATCAACATGCTGAGGATGTCCCGTCTTGCTCATACCTTGCCAAAGACCACGGGTGTTTGGCCAAGTCGGAACGTTTTATATCCCGCAATCTGGAGTAGTAAT	MHQQKHQPQTMGCCGCYKTFKSFSGVLIHLESGGCSSNITEDDVDDLAHECYQSRKYINYDLEDGGWLYACHTVGQNFQNSLPFINMLRMSRLAHTLPKTTGVWPSRNVLYPAIWSSN	AGGTATTTTGCGAACAAGAACAACTTCGAA	CGAATAGATTCCCTCATTCTCGATTGACTTCTTTTCACGGCCAGAATCACGAAGTT
1321	AFUB_pred_1321	( - )	DS499600:139847-140415	ATGGCCTCAAACGCACAACCCTCTAATGGATCAGTCACAGTCAGCGTTGAGAAAGTTCCTAACACTGCGCAACTGGAGTCCCCGGAGGTCAACCAAGTTGATCATCTTATTCGAGGATACGACGGTGCGACCATAGTTTTGGAGACAATGCGATCCCGCCTGCAAGCCGCCAAAGAACAGAAATTGGAGCTGCCGCATGAACGCCTGAAACGATTGGAGGAGGAGTTAGACTGGCATCAACACGAGAACGACTTTTATGGAATATGTTATGATATCTATCAGCGACTGTACCTGAAAGTTATCGAGGTCTCTCAGGACATTATCCTCCAATCGTTCTTTGAGCCGAGATCGACGCCAAATGGAGATCCGTTCCTCTACGATGCTCTACGCCGTCTGAAT…	MASNAQPSNGSVTVSVEKVPNTAQLESPEVNQVDHLIRGYDGATIVLETMRSRLQAAKEQKLELPHERLKRLEEELDWHQHENDFYGICYDIYQRLYLKVIEVSQDIILQSFFEPRSTPNGDPFLYDALRRLNTAIKESQIDENQAEVAWKGYWSIPKTVDPSSSWI	ATTGAAGATGTTGAGCAGCGGCGGCAAGTAGTTCAACTCTCC	GACCCAGGCGGGTGATTTGTGTT
1329	AFUB_pred_1329	( - )	DS499600:196962-201366	ATGCCTAAATCTATTAAATTTAATGAATCTGACCTCCTTAAGGCCTGCGAAGCCGCTCAGGCCCAAAATAAACCGAATATCTCCAAGATTGCGCGTGAATATGGCGTTCCTTATTCAACACTACGTGATCGCATCAAAAAGGGCAGACAGGCTCGTACAGCTCGGAAACCAGTGAATAAAGCACTTGATGGGTACCAGGAGGAAGCCTTAATACAGTGGATAGTCTGGATGCGAGATCATAACATGCCAGTGACACCTAAGCTACTAGAAGAGTTTGCAAATCAGTCACTTCAACGCGCTGGTGAAGCTAGACAGACATGCGAAGATAATGGGGTTATTCCCTTTGGATTCCTTCCTCATACAACACACCTTTGCCAGCCACTGGATGGCAAGCCATTC…	MPKSIKFNESDLLKACEAAQAQNKPNISKIAREYGVPYSTLRDRIKKGRQARTARKPVNKALDGYQEEALIQWIVWMRDHNMPVTPKLLEEFANQSLQRAGEARQTCEDNGVIPFGFLPHTTHLCQPLDGKPFLSYKQHFRRINNELSYWAGEPVGKSEFLRVIGPVREKAFNQRIIREAFKDRGIWPVDGSKIVDNLAIQAWEQIPDVYAPDLDACLRETPSPPPISSSSVDITPLRTIQALKKNQAKLSKHKDLLTPKLQRNLERIFEHNQIAAEHLAIANETINRIRAAQAPLRRQHTKRHVKPLSQDGILKVRDANRSIASRKAKDAAAQERRLQRQWEKVHDSQPMCMPKSIKFNESDLLKACEAAQAQNKPNISKIAREYGVPYSTLRDRIKK…	GTAATCACCAATTTTCGATATTTTGACCTTTCGAAGCTATTCCCACCACCCAAC	TAGCATAAATACTAGTAGTTCCCCCCCTTTCTCTTATTAATTTTAACTCTTTAATAACATTCTATTTCTTTTTTACTAGTAATCTAATATATTTATACTGCTTAATATACCTATTAAGTATTC
1366	AFUB_pred_1366	( - )	DS499600:338198-339126	ATGAGGTCAGGAAGCGCGCGAAAACGCCCCTCGGACGCCGACGATCCCTACCAAGCGACCCACGGGGCCCGGAGACGGATCGGCAGGGCCTGCGACCGGTGCCGTGCGCAAAAGGCCAGATGTGATGGAGGAAAACCGTGCATTCGCTGCGGGGACCACATCCCTTGCGTCTATCAGGAGAAGAAGCCGCTGCGGCGGAAGTACCCCGCTGGATATGTGGATATGTTGGAAGAGCACCAGGCGTATCTGATGATTGGGCTGAGGAAGTTATACGAATGCGTTCAGCAGAATACCCGACTCCCCGAGGTCGATCGCGATGGCAATAACCGACCGATTGTGCACGAACTACTCGATAAACTTGGCATCTTCAACGAGCCAATCAAAGAGCATGCACCCCCA…	MRSGSARKRPSDADDPYQATHGARRRIGRACDRCRAQKARCDGGKPCIRCGDHIPCVYQEKKPLRRKYPAGYVDMLEEHQAYLMIGLRKLYECVQQNTRLPEVDRDGNNRPIVHELLDKLGIFNEPIKEHAPPISGSAADAGPSLGSLRGSNIAGGAIATTRLPRQSRAWSSAQEGEESRPSHQNAAGNIPRPLALPEYIPLNTGMARGREQHASPGGLNRHQRPVDLSNGFYRWSFDFSDFLAVSSRE	GTGGATCGCTTGATTTGATCTAAAGATACGCTTCTTCCCCCAAT	TTTGATGATGCCTGCCGAGGGTGCGAGACAGTCTGCGAC
1392	AFUB_pred_1392	( + )	DS499600:452038-452554	ATGACAAAGGACCTGACCTTCGATATCCATTTCGACAACGAGCTCGCGCACGATTACTACGGTGACGGCAAGAAGTTGGCCGAGAATCTTCGCGAGATCTACCACGATCGCAACCTCAAGTTCCCGGACGTTTTTGATTCCACATTGACCACTCCGCCTGTGCATTTCATCTCCGTCGAAGCACCGGATGATGTAAAGATCGAGGAACTGCAGAAGGTGGAAGTGCCGCCTGGACTGCATGTTGATATTATTGACTTTCAGATGGAA	MTKDLTFDIHFDNELAHDYYGDGKKLAENLREIYHDRNLKFPDVFDSTLTTPPVHFISVEAPDDVKIEELQKVEVPPGLHVDIIDFQME	TAACTAGAAATTGATTTTTTTCTGTGTATCTCCCAAA	CTAGTCGTTGGGTTGGACCTGTACAATAAACGTTTCTAGTTGAG
1394	AFUB_pred_1394	( - )	DS499600:455689-456767	ATGAAGAGCCTCAACTCCTTCTTCTGCGCCTCGACTATAGTAGCCGGCCTAGCGTCCATGAGCACCGCGGCACCAACTACCCGCCCCCAGCGCCAAATCCTCCTCTGTTCAGATAGTACAACGATGCCATATGGCACGACCAGTCTGATCCAAGGATGGGGCTACTACATGCACAACTTCTTCGACCTGAACATCACGAACCTCGCGCGCGGAGGACGCAGCACCCGCTCCTTCATCAACGAAGGGCTCTGGGCTTCTCTGCTCGACCGCATCGTTCCCGGAGAAGGCACGTTTGTCCTCATCGAGATGGGCCACAACGATAACGGTGATCCGAAGACGGACGTGAAGAATCGAGCGACACTTCCTGGTATCGGGCCCGAGAGCGTCGTGGTGGCTAGT…	MKSLNSFFCASTIVAGLASMSTAAPTTRPQRQILLCSDSTTMPYGTTSLIQGWGYYMHNFFDLNITNLARGGRSTRSFINEGLWASLLDRIVPGEGTFVLIEMGHNDNGDPKTDVKNRATLPGIGPESVVVASNATGGTTERVYTFGHYLRRMIRDVRQAGGVPVLSGMVPVMSWTEDVLRREWAFADYAREVAEEEGVEYIDHTKYAVNRWQAFGSLNATMPYYPLNDYTHTSWSGAEINAEALVTAVKCGHFHWRRSQLASYLNCNASKIDYPC	ATATATATTGTTAGCTAAATCTGACAAAAGTGATGAAG	TTACTGTGGCCACCATAGGTGAGCTGGTGAGAATATCGACCTCCAGGTGGAGAAGTTATTG
1478	AFUB_pred_1478	( + )	DS499600:730376-732790	ATGGATGGTTCCATCGCCTCGTCATCCAACTTCTCTGCTTCCTCATCGTCTTCGTCCTCAGCAGTCTTTCGTCCCCGCAGGTCTGACGACTGGAATGAGTACCGTACGGTGATTGAGCGTCTTTATCGCGACCATCAGCTGAAACTAAGAGATGTGAAACGGATCATGGAACATGATTATAACTTCGTTGCATCAGAAAAGCAATTCAAGGATCGTTTGGCGGCATGGCATGTCCGAAAGAACATCAAGGCCAAAGAAGTCCATGTGATGATCCGAAAGCAGCAAAAGCGAGCTGCTCGAGGCAAGCAAACCGCCTTTCGAGTCGGTGGTCAGGAAGTCGACTCCAAGCGCATCGCTCGCTTTGTCCGTAGGTACAGTGCTTCCTGGGACAACACTCGC…	MDGSIASSSNFSASSSSSSSAVFRPRRSDDWNEYRTVIERLYRDHQLKLRDVKRIMEHDYNFVASEKQFKDRLAAWHVRKNIKAKEVHVMIRKQQKRAARGKQTAFRVGGQEVDSKRIARFVRRYSASWDNTRNDTHQTSPEPDTPSDMSCYTPEPDDRSAALSPLPESQSMHRENKIDPLQSPEVDDNQSLSVATLSPTSTHPTPKPVEDLTTTEDVLHEEIHVQPL	ATTGCCCTTCTCTTCTCTATTTGGACCGCCATTTCCCCAACGTTTGTTTTCTTTTCACCCTTCTACAACTCATCGCCGTCTGCGCCGATCATCATCACCGGCTATCTCGCCCTCGTGAGCTCTAGAGTATGCCTACCAGAGTAGTTCTGGTGATTCGTTAATG	TGTAGAGAGTACTAGAAATGATCATCTCATCTAGCGTCAGTCACAATATCAT	MPTRVVLVIR*
1517	AFUB_pred_1517	( + )	DS499600:840406-840950	ATGTCTCGGAAATGCCCGTCGCCTACATATCCTGCCGACCTCAATCTTCCAGATTGTATCAAAGATGATATCACGAAAGGCTGGATGACTGGATCTCAAAAGGCGAAGGGTGTCCTCGCCGTTGCGACTACACGCCTTAAGGGCGAGACGGTTTACTGCAATTTTTGCTGCGACTCTCTCCATCTGGGGGCTATCATAAAGGCGACAAGCCAAATGGATAGTTCCTCGCTATGCCCGGTGCATGAAAGCCTCCAATCGAAAACGACCCATTGCACAGCTGGCAGGTCACGCTGTGAAAACGCTGCATCTCTGCTCATCTTGAAATCTGCACTCGCGAAAGCATGCACGGGTGAAGGGCTCATCTTACAAAACTACTTGTTGAATGAC	MSRKCPSPTYPADLNLPDCIKDDITKGWMTGSQKAKGVLAVATTRLKGETVYCNFCCDSLHLGAIIKATSQMDSSSLCPVHESLQSKTTHCTAGRSRCENAASLLILKSALAKACTGEGLILQNYLLND	GTCCTTGTTCACGGCCTCTACAAGTGCCGCC	TTGTTATGGTCGAAAGGGTAATTGA
1542	AFUB_pred_1542	( + )	DS499600:930118-930642	ATGGCCTCACAGGGTGTTAACGTTCTGCGCTACTCGGCTCTCGTTGCCGGTCTCATTTATGGCGTCTACCACCAGAACTCTATCACAGCTCAAGCCAAGCAAGCAGAGGCCGATCGTGAATATGCTCGACAGGAACGCTTGATCCAGCAGGCCAAGGCCGAGTGGAAGAAGAAGACGGCGCCCAAGGACACCAAGGCAGAGAGTGGGGTCATTACGGATCCCGAGGACAGCCGGTTCGACCTGGAGGCCTTCCTGAAGATGAAAGCTGGGGAGCTA	MASQGVNVLRYSALVAGLIYGVYHQNSITAQAKQAEADREYARQERLIQQAKAEWKKKTAPKDTKAESGVITDPEDSRFDLEAFLKMKAGEL	ATTTGAATCCTTCTGGTCGCCGCTTCGGGAGACAGGATCTTCTTAAA	ATTCGATCCTTGAGGATACTGAAATATAGAA
1545	AFUB_pred_1545	( - )	DS499600:935329-935887	ATGCCTGCAGGAATTTTCAATTCTACGTACTACGGCAAGGACTACCGCGCCGGTGCGGCTCTCCTTCGCGCTCGTCGTCCGTATCTTTTCAAGAATGCTCTTACTGGACTCGGTCTCGTCGCTTTCACAATCAGTGTCTATGCATACACCATCCGCGCAGTTGGTCAGGATGAATTCTCGGACGTGAAGGTCCCCGATACTCCCGCGAAACCTCAGCAGCAGAAGCAA	MPAGIFNSTYYGKDYRAGAALLRARRPYLFKNALTGLGLVAFTISVYAYTIRAVGQDEFSDVKVPDTPAKPQQQKQ	AATTCACTCCCGCTTCTGTCATTCTTGCCTTTCGGTCATTCAAACACATAAACTATAATTGCACACA	GCGTTCCCGTCTACCTCTACCTAGCTCACTACGAGTTGGGAAACTTTTCAAAGGCA
1602	AFUB_pred_1602	( - )	DS499600:1119890-1126056	ATGAACAGTCTAATGGATTACAATACAAAGCGGAAGTCTGGTGATCCTGACAGTGATAATAAGGAGGACGAAGATCAAGATCAAGATGAAGATGAAGATGACGAGGCTGATGATGATTATGGTCCCAGCCTCCCCCCTTTAGGTGGTGAAGTTACTGCAAATTCCAATATGGACAAGATATACGATGAGTCACATATTCAGCCAGGAAAGCCAGATGCCCATAACAACAATTCTCAACGTGATGCATGGATGTTGCGACCTCCAAAGCCATCGGATTTGAGCTCGAGGCTTGATCCGACGAAATTGAAGAATAGGAAGTTTCAAGGGGGGCAATCACTCAGCTATTCAGGAGAAGAAGTCGATGTAACTTGGACGGAAACTCCGCAGCAAAAGCTGAAG…	MNSLMDYNTKRKSGDPDSDNKEDEDQDQDEDEDDEADDDYGPSLPPLGGEVTANSNMDKIYDESHIQPGKPDAHNNNSQRDAWMLRPPKPSDLSSRLDPTKLKNRKFQGGQSLSYSGEEVDVTWTETPQQKLKRLQDEAMGVSSQPVLSHDRSSTSMASKSPPRQHDSSKASERLPPSSTNSLMSSSNDDPSRRPFRAQKLS	AACACATGGGCAAAGCCTGCCGGGAATGGAAAAT	CCTATTCTAATTTAGTATAGTTTTACTTATAAAAACCTACTACTAGGCCTAGATAGGCCTAATTAATATTATATTAACTATATTTAGATTTAGTTTAAGTTTAGCGTATTATTTTTATTATAAAACTCTAGTAGTGCTATATAAAATACTTCTAATTAATATCTTAATTAATAGCTTTTAGCTAGTCTATCCCTAGAATAAGATTATATTTAATTATATTAACTAATTCTATAATTAATTAGTAGATTTGAATAATCTTTATAAAGTTAGTAATTTTAACTTCTAGGTTTCTCTATCTATAAGATATTACTTTATAACTATTAATAGCCTACACTAGCTATAGTAGGGTTTCTATATTAATGAGAATTATTTTATTATTAATTAATATTTATTTAGCTT…
1638	AFUB_pred_1638	( - )	DS499600:1283457-1283905	ATGCCTCAGAACCAGGACTACACCTACAAGAGCTCCGGCACCAACAGCCAAGGCAACCACTACTGCGCTCGCGACTACGGCTCTGGTGCCGCCAATTCCAACTCGTATCATTATTCCAACAGGGAAACGCAAGCTATACTCCTCCGGGAGGAAAGAAATGAGGGGTTGCTGAGGAGGAGGGTTCGATGGCTGGCTTTTGTGACCACGCGGACTGCG	MPQNQDYTYKSSGTNSQGNHYCARDYGSGAANSNSYHYSNRETQAILLREERNEGLLRRRVRWLAFVTTRTA	TAATCTACAACACTGAAAGTTACCAGCCCACC	CTCCTTAATCAACAATTGCTTACCTTGAGAAAAAGTCAA
1719	AFUB_pred_1719	( + )	DS499600:1615782-1616186	ATGAGCTCTCTTCAAGATCCTCTCGACGTCATCAATGATCCTCTTTCAGAAGATGAAACATCCGAGCCTGTCCCCCCCGAAGGCGAGGAGTTAGAGCAGGAAGACACACGCGAGCGACCATGGAAGGGCTTCTGGCCCCCTCCACCTAGCAAACCTGGATACCCATACGACGTGAAGCCGGGCGACATTGTTACCATTAATGGCAAC	MSSLQDPLDVINDPLSEDETSEPVPPEGEELEQEDTRERPWKGFWPPPPSKPGYPYDVKPGDIVTINGN	TCTCCGTCAGAAGAAGAACATATTGTCAAGTTCTGTGACAGCCTCCATTAAGCCTTCAAAGACACCGCGCATCAAGTGATTTATCACC	AGAAGTAGGATGGTTGGACGAGTTCGTACCGGGGACATGAGAAATG
1728	AFUB_pred_1728	( - )	DS499600:1647513-1648121	ATGGACATTCCACTCGGTTCTTTTGACCGCTTCATCGTGTACAAGACATGGAAGCATGACGACAGCGTCATATACCATCTCGCGACTTGGACAAACATAACAGCCTACTTTACAAATCTGCTGTTCCCCTCTTGTAAGGTGACTGTCATTTTCCTGAAAGTTCAGCTCCCAGAGTATCCTGATGCTTTCAATGCATTGGGAGACGAAGGTGTTGAACTGAGTGACAACGTCAAATATGGGCTTGACGATGACATCGGTACTGAATTAAAACAAAAGATTGAGATGTGGAATTCTGTGTCCAGCGCCGACATCAAGCAGTTTTGTGACAAGCATATCGATCAAGTTGAAGTGGGCATTCAAGAGGCAGGATACTTCCGAATTGTAACAGTTGTTTGGGAA…	MDIPLGSFDRFIVYKTWKHDDSVIYHLATWTNITAYFTNLLFPSCKVTVIFLKVQLPEYPDAFNALGDEGVELSDNVKYGLDDDIGTELKQKIEMWNSVSSADIKQFCDKHIDQVEVGIQEAGYFRIVTVVWEPEKGSLPRIAGMHKFIENNWIWKKESEAEEVLRMPFRFITNAALVGGAET	AACATTGACTGATATTTCATCTATACAACTTCGG	TAACTCTCGGTTGATATGAGCAT
1729	AFUB_pred_1729	( + )	DS499600:1649882-1650696	ATGTTTAATGAGATCGCCGATTTGCAATTTCACTTGGACCCATGCATCGGTGAGCTTTTCGGCCTCTTTTCCCGCTTCAGCCTCGATGATGAGGACGGCCCATTGCCAAGTATGCAGGCCCAATACGTCCATCTTCTACCACCCCCCAACAGCTGCAAGCGGGTGAGTAACTTGTCGGAGCCTGTTCGCTGTGACGAGTGTGGAGAGGATATACCAAGATGGAGCGACTACTTCTATCACTGCTGCCAATGTCCACTTTCCAGTGATGCTGATAATTACGATATCTGCCAAACCTGCTTTGAGACTTTCGGAAGAGGATGCCAGCTCTCTGAGGATCATTCTTTATATAAAATAGGCCAGGCGAATGAGCCTTCTGATTGCGCAAGACTCAGCATAGGC…	MFNEIADLQFHLDPCIGELFGLFSRFSLDDEDGPLPSMQAQYVHLLPPPNSCKRVSNLSEPVRCDECGEDIPRWSDYFYHCCQCPLSSDADNYDICQTCFETFGRGCQLSEDHSLYKIGQANEPSDCARLSIGSKQTTITVARVTMTTLISAFHVTNLGHGVTILRTLP	GCATGGGTCCTATCACTTTTTTAAGAACAATTGCCAGTTGTGGGCAAATAAA	TGTTATTATCGGAGCCAAGAAGAACAGGCCCCAATATCACACGTCTAGCACCTATGTTTTGCT
1749	AFUB_pred_1749	( - )	DS499600:1709103-1710461	ATGAGAATGGCCTATAGGGATGCCAGAAGTTGGACAGACTTTTTCTTCTCCCAGAGTTCACCCACCGTGAGCAAAGTCGACTATGAAACTCAAGTGGACCTCAAGCCTTTCCACCTGGATAGGGAAAAGTGGTTGTTATGGGAACCAGTAGCTACTGGTAGACGCAGTGGTCAGGATGTTATTCAAGTGCTATGGCTAGTTATCAAGTACCATGGGAAAATGGTGCGCAAGTATGTGGCCAAGGTATTCCCTGAATACTCTGAACATGATGCCCAGCTCCAGCTCCAGCGCGTTCCAGACTTACGCGGCCGGGGTTCAAGAGTAGTAATGAATGAACTCGACCCCTTTCTGAATGAAGCCCGAGTGTTTCAACGCATTGAGAAGTGTTGTGACAAGGCA…	MRMAYRDARSWTDFFFSQSSPTVSKVDYETQVDLKPFHLDREKWLLWEPVATGRRSGQDVIQVLWLVIKYHGKMVRKYVAKVFPEYSEHDAQLQLQRVPDLRGRGSRVVMNELDPFLNEARVFQRIEKCCDKAQKIYFPRFYGVVTDLARSDFRSGYPNRRAIILEAIQPKLTSRRILAAQNRHGTGHNESLRRRLQDPNLNLSDFEKEYYCSLLADRCHRLVTLHSLAITYGDVKDEHFRLPGDFYDTVLYDFSISYTFSPEQPYLVNFRPPNKSLKDISHHELKSVEEQVYERAKKLDLRDHIAKSTTATQKDIQDALIQPPEDGPLELIILRVKIRPDAFSMPSLNSGSAAGLL	ATCCCTCTCTCCTTGCGGTCCTAAGCCTTAATGACTT	ATCAGCTTGGTTATTTTGCCA
1824	AFUB_pred_1824	( + )	DS499599:24016-24480	ATGGACTCACATTGTGCAGAGTGTGGCCTATCGGCATCTGAGAGTAATACTGCAATGCAGAATGAACTTGCGACGCTCTTTGCAACACAGATGAGTGTGGGGTCTGAACCACCGAAGGACAAAAAAGTCCTCCCTCCGATCGTTTATAGTATCACACAACACTACCATCATTCCTCGCATGTGGCGCGCCAGGGTGCAACAGAGCCCATGGACTTAAGC	MDSHCAECGLSASESNTAMQNELATLFATQMSVGSEPPKDKKVLPPIVYSITQHYHHSSHVARQGATEPMDLS	AATTGTTTATTGATCTTTTTTCTGTCTACACGTCGGCCAGCACTCCCGAAATGTCCTCCTCCATTCTGCATACGTGTGCCTTTTGCGGAAAAATCACAGACGTGTCTACCGCGCTAGCAGCATTCATC	TGCATTTGATCGGCAGGAGGGGCTTCATTGCTCATTATAGCTGAATTGTGATGAAGTG
1833	AFUB_pred_1833	( + )	DS499599:48306-49240	ATGACGAGCTTGCTGGGTCTCGGCGCATATCACAGCAGTAGCGAGGATGAGGGTGAACCCAAACATTCTTCACAAACGTCGAATATCGAGCAGAGAGACCAGGGAACTGAAGCGTTAGAGACCACTGGTCGTATAACTCAAACGGAAAACACCAACGACCATAATCTTACAGACGAAGCTCGTTCCAAAGCACCTAGCGGGCCCGTTATGGGACCGTTGCACGATGAAGCGCCATCTTCCAACAAACTTCCTACCGAATTGCAATTGTCCCCTGCCTCAGCAGCACGCACATTGATTCACGATCTAACTCTACCTCCTGTGGCCAATCTGGACATTCCCCCGTCTCCTCCTGGCTCACCCGAGCCTATGGCTAATGCGAAGTTTACCCATTTTCTGTCA…	MTSLLGLGAYHSSSEDEGEPKHSSQTSNIEQRDQGTEALETTGRITQTENTNDHNLTDEARSKAPSGPVMGPLHDEAPSSNKLPTELQLSPASAARTLIHDLTLPPVANLDIPPSPPGSPEPMANAKFTHFLSLKKQGTHFNEKDRRTSAIQYFSAFMTSLLGLGAYHSSSEDEGEPKHSSQTSNIEQRDQGTEALETTGRITQTENTNDHNLTDEARSKAPSGPVMGPLHDEAPSSNKLPTELQLSPASAARTLIHDLTLPPVANLDIPPSPPGSPEPMANAKFTHFLSLKKQGIDERAQYNTSLPSELWNPSGLPSWGYKEELLKSQKESNNKFEERVRTGQRESIDFVPSVTMDSNTT	GTGGAGGTTTTAATCTTGTGCACCGGTAAGAACGGCCGGTTGAGGAGCCTCTTGAACAGCATTCCTACGCTTCCTGTACACTTTTTGAAGA	ATTATGGAACCCCTCTGGTTTACCGAGCTGGGGTTACAAGGAGGAACTGTTGAAGTCACAGAAAGAAAGTAACAACAAGTTT
1839	AFUB_pred_1839	( + )	DS499599:59786-61310	ATGACGTCTTCGTCCAGCCAGGGGCCCCTTTCGGCCTTTCCCTCGCTAACTCCAGAGGAATTCTCCTGCGCCTGTCGCGCCTTCCTGAGTCGAGTTCAAAATCTTGCCAGCGATCCAATTCATGTACGTTGGTCCTCCATAGAACTTGTGCAAAAGACTACTGGCGCTATTCTCAAAATTTCGCGAAGCATTGAACACCTCACTAGCCAACACATTGAAGGCATACCTCTAGAACTGGGCGAGTCTCAGGAACCAAATTTGTGCGAAGATGATCCTGAAGCTCTGATTCGAACAACCCAGACGAGTCCCGAATTACATGTAGATTATGATATCCTTCTCTCCCCCGTATACCGCGTCCCCGTCCTATATTTCCTGTTACAGCGCGATGGACATCCACAG…	MTSSSSQGPLSAFPSLTPEEFSCACRAFLSRVQNLASDPIHVRWSSIELVQKTTGAILKISRSIEHLTSQHIEGIPLELGESQEPNLCEDDPEALIRTTQTSPELHVDYDILLSPVYRVPVLYFLLQRDGHPQSLEIDAVYHLLVPDQYKRELQSVGVMGGISVGYHPESGVPAFFVHPCNTADAMMRIAGWRKITAETYLLIWLGLIRRSLSPS	ATTATCATCGTTGATTCAGTCGA	ATCAGGTGGATTGTGGAGCAAA
1899	AFUB_pred_1899	( - )	DS499599:270274-271492	ATGGAAGGGTTTGGCAGTGAGATCGACTTCCTTCAGACGGCCCCGGACCCTTCCGCGTACGACGTTTTTCGGTGTCCATTTCCTCGCTGCAATGCTAGATACCGGCGCAAGGAGCATCTGAATCGCCATGAACGATCGAAACACATCAATCAGCAGGCTTTTGTCTGTTCCAGATGCGGTCACGTCAAAATCAGTGATACCCTACGACGTCATGTACAGAAGCAGCACAAAATAACAGAGCCTCTAAATCGCGCGCGCCGAGCATGTGCGGGTTGCCAGGCAGGCAAGTCTCGGTGTGAAGGGGGCGTGCCATGCGAAGAGTGTGTTCGTCGCAACATCCACTGTTCTCTCCAAGACCGTCCTAGTATTGCAGAAGATCAACAAACCCGATCGTCGACC…	MEGFGSEIDFLQTAPDPSAYDVFRCPFPRCNARYRRKEHLNRHERSKHINQQAFVCSRCGHVKISDTLRRHVQKQHKITEPLNRARRACAGCQAGKSRCEGGVPCEECVRRNIHCSLQDRPSIAEDQQTRSSTAPSSSLHREHSQLYWDKTKKWVDRYFDIFHRRWPFIHRGSFNVRRETPLLLQSMIVIGMWTSGEQSAQSAAVELYDQLDSAIQDQRERWDASEVETACSACVWPIATYQAILLHLIFSVIMKDNGVVNLDLKPSISAAGLALLKSLVGSCRRLGMFFYPNMLARFKEADLPALVWLHYRGQAPATRK	AAGCACAGCGAAGCCCAATTTTTGATTCCCG	ACTCCAATTCCCTCTGCCAAGCAATGATCCTTTG
1954	AFUB_pred_1954	( - )	DS499599:444561-446149	ATGTTTTCAGCAATGGAGACATTATATGTTGCTTTCACAAGGCTTCAGGAAGAAGTCGATCTTGGGCACTTCATCCAAGAAACCTCTACTCATCACATGTTGGGACAAGGCGCCCACCCCAGGCCCATCTTTGCGGTCGTCGTCAAGTCGCCTTGTCTCGCAGTGAAATATCCAACAGGCAACGGATTCCTAAAGTTCTCTTCGGACCGCGAATTCTACACAGCTCTGGCAGTCCTGAGCGAGATCAGGTGTCCATTCTCGGAGTCAAATGCTGGCTCATCACACCTCTCTCGAAGACCAACATCCTCGCAATGGCATTCACATTCAGGACCGTCTAGCCGAGGCATTAGAGAACCCTTCCCCCCCCGCGCGAGCGCAACCTTGTTCCCAGTCCTACCA…	MFSAMETLYVAFTRLQEEVDLGHFIQETSTHHMLGQGAHPRPIFAVVVKSPCLAVKYPTGNGFLKFSSDREFYTALAVLSEIRCPFSESNAGSSHLSRRPTSSQWHSHSGPSSRGIREPFPPRASATLFPVLPSASALGSASNIIAASSLPPSSSGTAQATAPDASGTGLTSSYTELEAKQPQRTIESHTEEQLRPNAPSAPPKPTTTAACHDITILNQLLPPKRELPFPNLPAKRSRRTAKEPFTSTRSETLSAGDQIPATTENDAATAEPSSSQAPGTKRPTPKRQTATPGALKRSITSVPPLTLAGEPSTQPIQSLSSLAQPATIPIPGTPQVNIHGQNPISESRNNIGHRCEQQEPTPSDLSSYLSAPTQERTARLENWICQNLENDGFIKLCQD…	TTCATCATAACGGCCCATTGAACTGGAGCC	TGGCTTGTTCTCTTCATTTCATTTCTCTTCGTAATTGATTCCATCCAGTCCGCGTTACATACCAA
2061	AFUB_pred_2061	( - )	DS499599:804526-805214	ATGGGAGACAGAACAGCCGACAACGCCGTCAACCACGAAAGAACCTCAACTCAGGGCGGTGCCAGCTCCAAACCCACACCCGCCAACAATGCAGGCGGTGGATCGGGATGGGGCGACAAGGGCTTCTTCAAGGGAGGCACAGGCACAGAGGGGCCGGGCCATCAGGCCGCTACCAACCCCAAGTCATCGATGGGAGAGTTCCTGGGCCTGAGTTCGCAGAAGGGTGCCGCGAGCTCGAACTTTGAGCAGCGGGCTCAGGGAGCGTCTGAAATGAGTGCCAAAGATACGTCGTGCGATACCGAGGATCATAGTTTCATGGAACATCGGCCTGGATGTCCTGAGACGTTGCCTGGGTGGTCGAAGACGAAGGGGGCTATGGATATGATTCGAGTTGGAAGT	MGDRTADNAVNHERTSTQGGASSKPTPANNAGGGSGWGDKGFFKGGTGTEGPGHQAATNPKSSMGEFLGLSSQKGAASSNFEQRAQGASEMSAKDTSCDTEDHSFMEHRPGCPETLPGWSKTKGAMDMIRVGS	TAGAAGACACAAGCAGAGCGATTGAAATTATAACCACCAACCACA	GGGAGTTCTACACATGTATTACGTGCTTTCTTTCTCGTCATGAATAAGCATATTTAACAAAATGTGAAAGGATTA
2092	AFUB_pred_2092	( + )	DS499599:910194-910928	ATGTCGAGGCAATTCAAGCCAAGTCCTGGGCGTCGAGCTCGCTATTTTGCCCGAAAAGTCTATTCCAAAAGTGCAGAATTATTTTTACTTTGTTCTCTGTCATATTCCATTTACGGCCTGCCTAAAATACCGCCTGGGCCATTCTATAAGCAGCTCGAAGAATGGTGGGCATCATGCCCCCCTCAAAAGCCACTTGCTCTGGCCACCGAGACGATTTGTCGCGATTTACCTCCTCACGACGACAAAAGCGAAAATTCTCCTACCTCCGCATCAGTAAAGAAGAGCATTGAGCTCCCGCCTGAAGCGACGTCAAGACAGTTCCTTCCAACAAGGCACGAAGGGCGCCCAATTGGTCTGAACGGTAACCAGGAGCAAAATCAAACAGAGCCAGATAGGCAA…	MSRQFKPSPGRRARYFARKVYSKSAELFLLCSLSYSIYGLPKIPPGPFYKQLEEWWASCPPQKPLALATETICRDLPPHDDKSENSPTSASVKKSIELPPEATSRQFLPTRHEGRPIGLNGNQEQNQTEPDRQGEETTFDERPSKLPRLEPQALGTYS	ACAAACAATTTAAACCTCGCCTAGAAGATAAATTCTTGAAAATTGAGCATCCACTACCCG	ATATCGATAGGAGCCATGACTCATATTTCCAGAAAATCCGAATTTATTCGGCGAAGGCCCTTATTTTTCCTTCTC
2098	AFUB_pred_2098	( + )	DS499599:924934-925708	ATGGCAAAACACGAACAGTTACCGTACATTGAATTTCTTCACTCGGAAACCGTCTCGCTCCAGGCAGATCAGACAGGGCGGTCATTTCATATTCATCGGAAACTACTGGCTTCCAAGGCCAAAACCATCATGTCTGCATTTGAGAGGGGCTTCGACGAAGGGGAGAAAGGGGTCTACAAATTCCAGGACACATCCGAGGGCACTCTGGCGCGTTTTATCGAATGGTCATATACCGGTGATTATCCCGACGTCATCACTGCTACTCATCCACTTGACAGAAAATCTGGAAAGGAAGAAATTGCAACAACCAATGTCGAGGAGGGACATACAGTGACTGCGGCGGGTACCAGTTTCACCTCAGACAATCATCCGTTACTGGCGCATATCCGTTTATACATA…	MAKHEQLPYIEFLHSETVSLQADQTGRSFHIHRKLLASKAKTIMSAFERGFDEGEKGVYKFQDTSEGTLARFIEWSYTGDYPDVITATHPLDRKSGKEEIATTNVEEGHTVTAAGTSFTSDNHPLLAHIRLYIFCSIYHISELQKLAFEKVTARFSDLEAPDSLDTQLAVVAALRLSFRKLSTQDPLLDWMA	GTACAAATGACCCAAGAAATCAGTATTGTGCAGCACTTGAAG	TACGCCGCCTATTGCGTTGGCAAACTTCGGTTGCA
2102	AFUB_pred_2102	( - )	DS499599:935845-936573	ATGCGAAACGAGATAGCGGATGAGAAGGTCCCTCAAATCAGAATGAACCATCAGCCACACTACACCTTCCGGTCTCAGCCCTTGTATATCCTGGTGGGCTCAGAGCAAACCCGGTTATCAATACATTCAGCGGTCATTGAGCGTTTTCCACAGTCATTAAGAGAGCAGTTAGATATTCGCCAGAGACTACAAGGTGAAGAAACGATCGTCGTGAAAAATATTGGCCTGCACACTTTTGCCCTTTACTGTGAGTACGCGTATACAGGGAACTATTCAATCTCAGAGGCGGTCGTTGCTTCACAGAATAGCTCTCAGATATCACTGCGATTGCAAGAGGCGAATGGCCAAGATTTCGATGGACCGTTCGCAGTCATAGTGCCAAAGTACACAAGGGAGCGT…	MRNEIADEKVPQIRMNHQPHYTFRSQPLYILVGSEQTRLSIHSAVIERFPQSLREQLDIRQRLQGEETIVVKNIGLHTFALYCEYAYTGNYSISEAVVASQNSSQISLRLQEANGQDFDGPFAVIVPKYTRERRTLLPTLFIHSRIYIQADKHKWEPLKLLSFQKFQNALETSPLTAALIAELAPMFCFISEQESEAARNLAR	CATGCCCGTTGCTGCCTCAGTCCAAAA	GTAACAGGTTATGTGACGGCGACGATAGGACCATTGC
2106	AFUB_pred_2106	( + )	DS499599:956834-962218	ATGATCCTCAGCTATTGCGCTCTATTCAGCCTTTTTCTGGCACACTCGGCAGCCCAGGACTACACGGACGTTCAAAATGAAGCCGGAGCATCAGGTCCATCATCAGATTCAGTGGGCGTCTCATCAAAAGGGATGATCGTTCTCTGTACGATTGTTGGCGTGGTTGTGGTCATTGGGCTATCCTCAACAGCTCTTTTCTTCGTTGCCAAAAAGCGCCAGTGGGCGATGCGAGAGACTATTCGTCGTTCTGCGCGACAAGTCGTCCAAGCAATCAAGACGCCCTTGACTCCCAGATTCCCGAAAGTCCCTGAGCAGCTCGGAAGAACCCAAACGAAAGAGGACTGGAAGGAGACGATGGACCAGGGACTCAATGACCTGGAGAAAGGATTCAAGACTTCG…	MILSYCALFSLFLAHSAAQDYTDVQNEAGASGPSSDSVGVSSKGMIVLCTIVGVVVVIGLSSTALFFVAKKRQWAMRETIRRSARQVVQAIKTPLTPRFPKVPEQLGRTQTKEDWKETMDQGLNDLEKGFKTSNSSNFSVGVTAGERAQVNEKKTRGWGSRFAFDGS	AAATATTTTATCTCTTTTAGAACT	ATCAGAATGCGTGGGAAATACCCCCC
2109	AFUB_pred_2109	( - )	DS499599:974815-975883	ATGGGAATAAAAGTCAGGACCTATTATAAATGGCTTCCCTCCATCGGGTATCACCATATTATAATGATCTTCTGTTCAGTTACAATCATCCTTCTATCAATTTTTCTCGCCGGCTGCACCTCCTCCAACGGCCTGAGCAATGTGTACCTGGTTTCCCTGCAATACACAAATACCAGCACCTCAGTTCCTGATGACCCCGTGCTGGTAAACCCAGGCATTGCGGGAAAAGTCTACAACGTGTCGCACCGCAACAGCACGATTTACGAAGTGCGCGCCGGGTACATGGGTCTCTGTTTGACCCTCAGCAACAGGGCGCAGTTGTGCTCTGGTAGTGCTGCGGCGCTGGCTAGAATGGTCCAGGCCGAGGGAATACAGGGGAACGACGCTGGCGCTGCCGAC…	MGIKVRTYYKWLPSIGYHHIIMIFCSVTIILLSIFLAGCTSSNGLSNVYLVSLQYTNTSTSVPDDPVLVNPGIAGKVYNVSHRNSTIYEVRAGYMGLCLTLSNRAQLCSGSAAALARMVQAEGIQGNDAGAADPLNLIWIAQNFKEKTVFDGLIFITVVLTFVCFILLVTFPKWHVEIDEDGSEREVKPFPSSQVTQVTLGLGALGFMFGLVSIFWQHVNSSAAVTMSESLTYGVIQGHVGTAAMILGWAAVVCSGIVALALLVMIWGIRLLRRLTDEE	TATCCATCAACTGAACCAGTTGATAGA	GACTTTTGGATGGTGTGTATTTGAA
2112	AFUB_pred_2112	( + )	DS499599:986834-989658	ATGCATTCCTCAAATTCTAGTACTCACCAGAGTACCCCTGCATCTCTTCAGTCCCAGACGGGATCTATAGTCGTAGTTGGTGAGGCAGGTATTCGTCTATCAATTGTGCCGGATGGCCACCCACAGGGTGGGAATGATTGTACGATCCTAGAGAGAAAAACCGGTGCATCACTTTTGACGGACCTGATTGTCTCTGCCAAAACCGGTTTCGAAATCCTGGGGCCAACTGCTCCACAGAGTCTCATTGGAAATGTAGGTGCAGTTACTGAAATGTCCCCAGCACTGGGCAGAAAATCCAAATGTCACTACGTCGTCAGAAGATTATCAAAAGTCAGAAGGGGTTCAACGTGGCATGTACCCCCAGGTCTCGCCGAGTCAAAAAATCGGGTTGCCCCTAAG…	MHSSNSSTHQSTPASLQSQTGSIVVVGEAGIRLSIVPDGHPQGGNDCTILERKTGASLLTDLIVSAKTGFEILGPTAPQSLIGNVGAVTEMSPALGRKSKCHYVVRRLSKVRRGSTWHVPPGLAESKNRVAPKISVFQEPSQPGTTEPAKDIFRKLRPQVMVYKMSRPVATSTLWPDIRSGPFCNDNGSTDPDRLIVIVDAEDLRREGIELSRHLSWEKTCEDFVRELACNGQVVSLLECAHLIVCFDSDGVIHHDRIKGKDTLYFSGSYAEGDYIKSCAENSGDMPGLITTFTAGFVSKIAEFDLSETDAMDNCLQEGILNGLRCARRLCWHGFRSNLDGQPDMSWEYIMTGLEQYSNIFTNASVDNPENDLRFEAITIPTDRIIQGLHWTTLESIAG…	AACTAATGGATCCAAATTCTAGTACCGAC	GCATCTCCTCGAGTTTGGTTTGAACACAATGGTGTCTCTTTAATGCCATCTTTGTTTCTCTGTCAGCACATTATTGTATTCTTTTTAAAAGTAACATAGGGTTATCCACAA
2113	AFUB_pred_2113	( - )	DS499599:990955-992343	ATGGCAATGGATAAAGGCACAAAAGCCATCGCCGTCATGTGGGCGATGACTATCCTATCCTTCATCCTGGTGCCTCTGCGCTTGTACACGAGAATCTTTATCATCCAGGCGCTAGGGCTGGATGATCATGTGTACAACCTTGGCTGGGTCTTCCTGCTTCTGTACACTGTGTTTCTCACTCTCTCCAGCCAGCACGGTTTTGGACAACCCATCATGACCTTGTCGATGGACGAAGCAGTGCATGCGATTTACTTGGAGATGGTCGGGCAAACGTTTGCCGTCCTGGGAATGGCCATCGCCAAGCTGTCTCTGGGTATTTTCCTCCTCCGCATTGTGGTCAAGACGTGGCATCGGGTGTCGATTTGGGCGTCAATGGTGAGCCTGTCCATTGTCTCGGTC…	MAMDKGTKAIAVMWAMTILSFILVPLRLYTRIFIIQALGLDDHVYNLGWVFLLLYTVFLTLSSQHGFGQPIMTLSMDEAVHAIYLEMVGQTFAVLGMAIAKLSLGIFLLRIVVKTWHRVSIWASMVSLSIVSVMTAVLFWTQRLPSRSIYDPRVPGRTVVNIVPFSVLLGSWCAAVDFYFAILPWIFIWKLNMKQKEKLVIAISLSLGFIAGICGVIRTIDLGGLSSSNYTEDTIDLIIWSAVELAATIICVGIPTIRPLYRHIVHGSRFKESNEGYKKHDESGESNPGFRMKPLGRKARKGDLETTISTVVGDTVFDMPGGETSSHVQTARETDEERLVSPPRAPHVNSIQVHEEVTVERSTMLSR	TCCGAGTTCAAAGAACCACCACCATCGTCAGCAGGCGGACTCCCAA	GGTTGTAGGCAGAGTAAAAG
2391	AFUB_pred_2391	( + )	DS499599:1947528-1949152	ATGCTCCATTCCCCTGGAATCTTCCTACAAGGTGACTTGTTCATTTCGAATATACAGTGCCAGCTAAACAGGTACAATGCTCTCAAGTTTGATATCGAGTCCTCGATCGAGTTCCTAGGCAGAGGCCCTTCGATCCAAGAGATACATGGCGGTTGCTCCAATGTTGCAGCATATATATATCTCTGCTATACGGGACGCAATTCTGTGAAGATTGACTCCCGTGAAATCGCTGCCGCAGAGTTACATCGGGCATTGACGTTTACTTTGTTCAAGCAAGGTCACGGAAGCCTTCACTGCCAGCTACAGCCACGGAATACAATGGATGACAGACAAGAACTACCAGGCCTCCTCCCAGAGCTGCGCGAACTGCGGCAGCAGCAAATAGAGAACGAAACTCTG…	MLHSPGIFLQGDLFISNIQCQLNRYNALKFDIESSIEFLGRGPSIQEIHGGCSNVAAYIYLCYTGRNSVKIDSREIAAAELHRALTFTLFKQGHGSLHCQLQPRNTMDDRQELPGLLPELRELRQQQIENETLIEELRKQNQQLKSILAEYNTALKKCIQMLEKPMQNGY	GGAGAAGATGATGCGACAGAAAATACTGGGAGCTTTTCTT	GAGTCGACCGGGATTCACGGTGA
2392	AFUB_pred_2392	( - )	DS499599:1950509-1951407	ATGGCCCAAAACATCTCCGGCGTCGATGAAACATCCCAGAACGACCGCTTCGTGTGTGAGACTTTCCAGCAAAGACACGTCGCGTATCTACAACACATCCTTCGACTGTCCGCTTTCAACAACGGACGGGCCTATCCGTGCATCTTGGCCGAAATCGAGCGCCAGAGCACGTTGATAAATGAGCTCTCAAGTGCGATCTCCTCTCACAGTCAAGAACTGCAACGGGAACGGATTGCGCATGCACAAACCAGCCAAGCACTTCAGATTGAGAGGAACTTGCGGGCGAAGGACCTGATGACTATTGACCGCCAAAGCCAGCAGCTCCTCGACTGTCAAGAAGCAAAATCCGCAACCGAGAGAGATTTACACCTTGAGAGAGAACGACTAGAAGATACTGCT…	MAQNISGVDETSQNDRFVCETFQQRHVAYLQHILRLSAFNNGRAYPCILAEIERQSTLINELSSAISSHSQELQRERIAHAQTSQALQIERNLRAKDLMTIDRQSQQLLDCQEAKSATERDLHLERERLEDTAAELDRTQRKFQLVDSLVDAMLLEEDSYLELPDRARQITDVILDLEKQLEAKYRAMLDEKDELIAKLNQHVSKADLREAGRRRAQSETTFLP	GGCACCCATTTTCCCATTTCTTGCTTCGCATTATTGTACTTGAGCATCCACA	TCTCTACCTGTACCTTATTTGCAA
2394	AFUB_pred_2394	( - )	DS499599:1952939-1953887	ATGATGCTTCCTCTTCAGTATAATACCCGATGGGCAACGATACGACTCATGCTTGAGGCCAAGGAAACCCTTGTTAAGGGTATCAGTGACCCTTATAGCCGCCAATTGAGATTGAGAGACGCAAGATCGACCAAAAAGTCCAGCGTAGGAACCAGGCAAATCAAGGTTGAACTCGTCTATGCCTTCATATACAGATGCGAAATACATAAGGAATGCTTGGTGCCCACTAGAACCTTCCGCTCCAGCCGACCTTCCCCGATAAACACTCCAATCTATTATGTCCTCCAAAAGCGACTCTACCGGATCATGCTGGGTGTCGACTGCCCCTTCGCAGTTACCCAAGGGCCGGCCCTGCGATTTTCGGTTCGCCATCCGAGCTTTCCACGACAGTTCAAATAC…	MMLPLQYNTRWATIRLMLEAKETLVKGISDPYSRQLRLRDARSTKKSSVGTRQIKVELVYAFIYRCEIHKECLVPTRTFRSSRPSPINTPIYYVLQKRLYRIMLGVDCPFAVTQGPALRFSVRHPSFPRQFKYHDRQTYSADDSLIIWCRPYHDLDLVFLQPLRKQFIDFVFR	CTCAACTCCTGGCGGAAGATTAGAGAAGAACCCAGCAGCTATAGCGAATAAACGCGAG	CCGTTTTAGCTTGATATTATTGGCTT
2412	AFUB_pred_2412	( + )	DS499599:2017928-2019202	ATGTCACCTCCAAAGCCACCTCCAGAATCACCTGAGTTCGATTGGTGGCGTCTCTTACTTCCAGAGCCACCTATATGGTGGCGTGTTATCTTGCTGGTCCTCGCCGTCGGTTCATTTCTTCCTCAGATATTACTCATCCAGAGGAAACAAACCATTAATGGGGTCTCTTCGATGACCATCTTGTCGAACTTGATTATCGCCACTGAGCATCTCTCAATCTATATATTCTTACTATTTGTTGGTAATGAACAAGATGGCCACCCTTCTTTCTTTCTACATTACCCCACAAGCGCAGGGGACAGGTTTAGTTTGTGGCACTGTGCTGTGGTCACAATCCTTTTTGTGGCATTATTCATACAAATTCTCATCTATAGCAACCGGAAGTTACTCTTGGTTGCC…	MSPPKPPPESPEFDWWRLLLPEPPIWWRVILLVLAVGSFLPQILLIQRKQTINGVSSMTILSNLIIATEHLSIYIFLLFVGNEQDGHPSFFLHYPTSAGDRFSLWHCAVVTILFVALFIQILIYSNRKLLLVATYTIYLLTSIVPLMIINSIPDHGPQSLWSAIFYGVHSICIYPILTALGVLGIFCQAREILVTPLLNALSVQGLAMQALIFTLVSVTWIPSLPFPYEKLEGHYNWNTFTVWYGAVGFIIIDSFAFALGQAVLLLLALHRSSSSKASIQRGTETEPLLGHPAEM	TTGATGCTATTGGCGTCCACTTTCTATATATAGGTTCTCAACTCCCCTACACAAG	ATGTCCAGATATCATTATAGCATTCAATTTCGATGCCTTAAGCAAAGAGCTCATTCAATCACTGTAAACTCGACCCAGTTACTAGCCGGCACCACAAGCCCAGTATTTTCATGATCCCGAAAGTGTCCCCAATCCCACCAGTCAAGTTGAGCTCCTTTAAACCCA
2520	AFUB_pred_2520	( + )	DS499598:195970-196994	ATGGAATCTTGGTTTAATGAGAGCGAGGCCTTACCACCAGATACTACGATAGCGACGTCTCCTAATGGCTGGATATCAGATGAACTAGCCGTTCAATGGCTTCAAAGCTTTATCAATGCAACAAACGAGCGTACAAAGAAGGGGGAGAAACGGATACTTATATTTGATAGCCATGGCTCTCATCTCACTGTCGAATTCTTGCAACTTTGCGAAGATAATGGCGTTATTCCCTTTGGATTCCTTCCTCATACGACACATCTTTGCCAGCCTTTGGATGGTAAGCCATTCTTAAGCTATAAGCAACACTTTCGTCGTATAAATAATGAGCTATCTTACTGGGCTGGTGAGCCTGTAGGGAAGTCAGAATTCTTACACATGATTGGACCAGTACGAGAGAAG…	MESWFNESEALPPDTTIATSPNGWISDELAVQWLQSFINATNERTKKGEKRILIFDSHGSHLTVEFLQLCEDNGVIPFGFLPHTTHLCQPLDGKPFLSYKQHFRRINNELSYWAGEPVGKSEFLHMIGPVREKAFNQRIIREAFKDRGIWPVNSKIADDLAILLWEGIPDIYAPDLDKMTPSTPPSQPPSRPPSSSSIDISPPRTIQALKKNQAKLSKHADLLTPKLQRNLERIFKHNRIAAEHLAIANETISRIRAAQAPLRRQYTKQQVKPLSQSGILTLRDANQSIASRKAKDAAAQERRLQTQWEKVHGKPPPLAST	TAATCTATGCTCGCTTCCTAAAGGCAACGGAATCTTC	GAGAATATGGTATCAAATGGAT
2606	AFUB_pred_2606	( - )	DS499598:488780-489558	ATGTCATCGCAATCATCTCAAGCCGACCAACAACAGCAGTTATCACAGTCAGGGCAACCCAATGCTTGGGAGAAAGCGGAGCGCAAATTTGCCAATAAACATGCAAGTGAATACTATGACCCATGCCAAGATTTCGCAGATCGAAGTCTCAAGTGCATGAAGCGGAACGCCTTTGACAAAGATATGTGTGGAGACTACTTCCAAGCCTACCGTGACTGTAAAAAGGAATGGTTGACCCAGAAGAAGCTCAGC	MSSQSSQADQQQQLSQSGQPNAWEKAERKFANKHASEYYDPCQDFADRSLKCMKRNAFDKDMCGDYFQAYRDCKKEWLTQKKLS	GTATACTCACAGTCCGTATCCTGAGCCTGAGGCCTTCCATCCATAGGAGAG	TTACTAGTCCTGGTATCAGGGG
2630	AFUB_pred_2630	( + )	DS499598:570378-571189	ATGAACAACGGGTCCGAACCTCCAAAACGGCACTGGCATGGAACTGTAGGTGACCGCTACGAACAGCTTAATGTCTGGGTCAGAGGCGGCGCTATCCAAACGCTGCCCGGTAGAAGACCCTCGACCGATGTGAACGACAGACATGACTCAACGTCATCCGAGTCGTCCACCACTTCTGCCCATGGTGCAAGTCCTCCACGCAGTGGGAGCGGGGAGCGGAGACAGTCAAGCACAGGTCTCTTTGAAGGTTTGACGAGCACGAAGCGGAATGCTACTGATCCTAGCATGGCTGCTCGTCGGCAGAGTTGGCTGGAGCAGTCTGAGCAGGGTGGCTACCTCTCGAGGCTCTGGAATAAGTACACCAGGGGCCGT	MNNGSEPPKRHWHGTVGDRYEQLNVWVRGGAIQTLPGRRPSTDVNDRHDSTSSESSTTSAHGASPPRSGSGERRQSSTGLFEGLTSTKRNATDPSMAARRQSWLEQSEQGGYLSRLWNKYTRGR	CATGAGATGAGCACACAAACTTTCATAACGTTTGGAACCGCTATCTTGACAACAACCTCTCGCAACCCTCAGTCAATCATCCAAA	TTGAGCCGAAATGGCTGTGAAGGAAAGAAAGGGAATTTGAAATT
2642	AFUB_pred_2642	( - )	DS499598:596489-597087	ATGCCCACAGCCTTAGATCGAGCAATGAGTTCCAAAAATCTTGTCCTGGGTTTCGCCGGGATGGTCACGGCTGCCGCAGCGTGGGCAATCTGGGGTAGTGACATGTTCCCGTCCGAGCCAGACCCAACCGGAGATCCTGAATACTGGACTGCCGACGAGATGCGGAGATGGCTTCGCAATAGAGCCCTCCTGCCCACTGAGCAGGCCACACGCGACGAATTACTCGAGCGTGTCAGAGCGAATCTGCGCGTACCGCCGAGATCAACGACC	MPTALDRAMSSKNLVLGFAGMVTAAAAWAIWGSDMFPSEPDPTGDPEYWTADEMRRWLRNRALLPTEQATRDELLERVRANLRVPPRSTT	ATCGCAGACGTGATCCCGCCCAAGGAAAGCCAAGCCAGAGTTTGGAAAA	GTTTTATGAAATGTTGTGTTTTGAATCAGTT
2664	AFUB_pred_2664	( + )	DS499598:659698-660362	ATGCATTCATCTTTGAGACTGCTTGCCTCTGTCTCCCGCGGCCAGCCTTCGAAACTCAGAAAGCCGGCAGTTAGTTTGGACCATTTCATACAGAGACAGCGGGTCCTCGGTCTATGGCGCGAGATAGTCAGGGCGCTGAACAAGATTCCCAAATCGTCTACTCGGGATGAGCTGCGCAGCTATGCTCGTTCAGGATTTGAGCGGCATCGCAACGTAACAGACTTGCAACATATACGATATCTCGTATCGACCGGGAAAGCCGAGTTCGAAACTATGAAACGGTATATCGACGAACAAATCGCGAGT	MHSSLRLLASVSRGQPSKLRKPAVSLDHFIQRQRVLGLWREIVRALNKIPKSSTRDELRSYARSGFERHRNVTDLQHIRYLVSTGKAEFETMKRYIDEQIAS	AAGTAGATTGGGGCGTTTTAATGGTCAATGTCGTCAACTTTCTGTATCAAGACTTGGCAGGGTATGAAAAG	AACGATCTTGTCGGAGTCGATCCATGGTC
2668	AFUB_pred_2668	( + )	DS499598:668498-670032	ATGCTGTCCATCCGCTCCATCCTGGGTTCTTCAGCCCGGGCCTTCCGCCAGCTTCTCCCGAGTCAGCCATTCTCTCACCACTTCCTCTCGCGGTCACTATCACAACTATCAAGAGTATCGGTCGGCAACAGCCTTCGGAGCTTGCGTTCTGCGAAGCAGCATGACGCCAATGTGGGTGTTGTGGGTTCCACTGTGCGACATCTCGAGCAGGTTCGGGGCATGAAGACGAGGTCGTCCGTTAAGCGGTTATGCGATGGTTGCAAGCCTGTTCGGAGGAAGAACCGAGTTTACATCATCTGTTCGAAGAATCCTAAGCACAAGCAACGTGAAGAGCGTCAGAGTTCAGATATCGTGTCGCTTCACTTGGGAGGTATGAATCAATTTGGCATTGTCGCTCCT…	MLSIRSILGSSARAFRQLLPSQPFSHHFLSRSLSQLSRVSVGNSLRSLRSAKQHDANVGVVGSTVRHLEQVRGMKTRSSVKRLCDGCKPVRRKNRVYIICSKNPKHKQREERQSSDIVSLHLGGMNQFGIVAPVVQECGMNPLPFGKKWVRETSNIMVRRYAHLPVLIPATTATLLFSQQTFDGNNNLKHNWRNGTVEKALQRVKKAVFDEPHAGLLVGLLYGDYGQLP	GGCTACCATTCCTTTCCGCTATTCTTTACACC	TGAGGCGAAGTGTGGTTAGGACGTTTGGT
2705	AFUB_pred_2705	( - )	DS499598:785546-786534	ATGCCACCAAAAGCGCGTATAAACTCAAAAAATTCAGTTGAGCAGGAGGGAAGGGTCCTACTTGCAGTATCAGCTTTGAAAAATAAGGAAATTCTCAATATTCGTGAAGCTGCGCGTGTCTATAATGTGCCTTATACTACCCTCCAGCGGCGCCTAAAGGGGCATACTTTTCGAGCTGAATTACGCGCAAATGGCCATAAAATGACTCAGAATGAAGAGGATTCACTTATTAGATGGATTCTATCTATGGATCAACGTGGAGCGGCTCCCCGACCGTCCCATGTACGAGAAATGGCGAATATCCTGCTTGCGCAGCGTGGTTCAACTCCTACCCAGACTGTTGGAGAGAAATGGGTATATAACTTCATTAATCGGCATGATGAGATCAAAACCCGATTC…	MPPKARINSKNSVEQEGRVLLAVSALKNKEILNIREAARVYNVPYTTLQRRLKGHTFRAELRANGHKMTQNEEDSLIRWILSMDQRGAAPRPSHVREMANILLAQRGSTPTQTVGEKWVYNFINRHDEIKTRFSRRYNHQRAKCEDPKIILEWFNRVQITIMQHGITLEDIYNFDETGFAMGLVATAKVVTRAEMLSRPFLIQPGNREWVTSIECINSTGWVLPPCIIFKGKVYIEGWYQDTALLADWRIEVSENGWTTDQIGLRWLQKVFIPATTSRTTGRYRLLILDGHGSHLTP	AACCGAGCGGATCACCAAACGTGTTTTGACTTCTATTTCAAAAGCTGCAGTGCTCAGCCAGCCACT	TTTGATCAAATCTGCACTGAGAATGATAT
2830	AFUB_pred_2830	( + )	DS499598:1185441-1191955	ATGAAGGGTAAATTTCGGCATGATGCCACGGATGAAAAATCAAGTCACTTGACATACAAACCTGATGAACAAGATGCCAGATTGAAAGACAAGGTTGGTCTGTGGGTTCAGTTTGATTCCAGATTGCAGCAGCCATCGAAGAAGATTCCATATACAGCAAGCCGCAAGATTGGGAACACGGACAATTGGTACGGACCATTCAAAGCCAAGCTTGAGAACACGTTACAGAAAAGTTTCGACCGTCGATATCCGGCCAAGGTTGCTCAATTGCTGCAAGAGGTAAATGCATTCTACCAAGCACGACTGGCCAGGATTACAGTGTTACACTGGCTGTACAAAATGAAGGGTAAATTTCGGCATGATGCCACGGATGAAAAATCAAGTCACTTGACATACAAA…	MKGKFRHDATDEKSSHLTYKPDEQDARLKDKVGLWVQFDSRLQQPSKKIPYTASRKIGNTDNWYGPFKAKLENTLQKSFDRRYPAKVAQLLQEVNAFYQARLARITVLHWLYKMKGKFRHDATDEKSSHLTYKPDEQDARLKDKVGLWVQFDSRLQQPSKKIPYTASRKIGNTDNFEFRRYRISQGPFKAKLENTLQKSFDRRYPAKVAQLLQEVNAFYQARLARITVLHWLYK	TGCGATTTCTCCAGTTTTTTATGACGATTCATCATCAAC	GTCGTATGTTGCCTGAGGAAGCAAATATCATGTGTC
2926	AFUB_pred_2926	( - )	DS499598:1526955-1527353	ATGAACACTGGCAGGTATCTATTAATAACACCTACTGAGAGTACGGAGTACACAAAGTATCACCTCCTATCAAGCGCGCGGGGAATATCGGGGCGACGGGGCGACTCGGACAGAGGAAAGAAGAAAAGCCGGCATGTCCCCCAAAGAGGAATAGAGCGGGGAGAAGGAACACTGCGGGGGTCTTTCTTACGGAGAATGATATCGATCTATGGAACTCTTATGGATCCCCTTACGTACGGA	MNTGRYLLITPTESTEYTKYHLLSSARGISGRRGDSDRGKKKSRHVPQRGIERGEGTLRGSFLRRMISIYGTLMDPLTYG	GCACGCATATCATCGGCTCATCAAAAGTAGTACAGCAACGATTGATTCGAAACAATAGACCGAGTGTGCAAGATACT	ACCATCTGGTTCGATTCTGACTAA
3146	AFUB_pred_3146	( - )	DS499598:2230876-2231324	ATGTGCGCTAAAGAATTTGGACGCCACATTCTCTCTTTTATCCCATCGGGCGGGGAATTCGCCATATACGAGGGAATGATTCAACGGATCCCGCCAGAATGTTTCAAGGTACTTCTGGATGTCTTGAAAGGGAAAAGAGGTCACTTTCTTCGCGAGTGTGGCAGAAGGATGCGTGGGACGGTGGACAGCTTCTCCTCGCTGACGCCACCTTCTGAGCTTCCTTTGGAGACTACAGATCTGGAAGTGGTTAAAGGGATGGAATTCGATTCTGACGAACTACTTGATCTGTTTACTCCTCGG	MCAKEFGRHILSFIPSGGEFAIYEGMIQRIPPECFKVLLDVLKGKRGHFLRECGRRMRGTVDSFSSLTPPSELPLETTDLEVVKGMEFDSDELLDLFTPR	AAAGCACGTCAGACGGTTTAAAGACACATTATACTCGGGAAGAAATTGGTAT	ACGGATCCTTATCTAGTGACGCAGGTTTGATTTGGAGA
3195	AFUB_pred_3195	( + )	DS499598:2428264-2428978	ATGATACAATTCAAGGCTGTCTGTCGCCCAACGACGTGCAACTACCAATACGTCCGCGCTTTGCGTCCCACAACCTTAAATAGTGAAGCCATCTTTAAGCCTCCCATGGATACCAGCAAACCCTCCAATACTGTGCGACCAAGTCGGGCTACACTATCCCGAAGAAAATCTGCCCAGCAAAAAAGGAATCGGCGCAGGATGGGCCTCATTAAGAAAGCATACGAGTATAGTGAGCTGTGTGATGCTGATGTTTGTCTTGGAATACGACTCAGAGGATCCGGTCATGTCTTCACATTTCTGTCCGATCCAGCCGGATTCTGGTCGAAGTTTGACTCTCTGCTTGCAACGTACTACCCACCGCCAGTTCGCAAAACAGGGGAAAATTTCATATCAAGGTCG…	MIQFKAVCRPTTCNYQYVRALRPTTLNSEAIFKPPMDTSKPSNTVRPSRATLSRRKSAQQKRNRRRMGLIKKAYEYSELCDADVCLGIRLRGSGHVFTFLSDPAGFWSKFDSLLATYYPPPVRKTGENFISRSGDLGPKDQVPVAVPGPTVSGNRPSLEV	CTGTTGGCCACTACAATTCCTTGCTTCATTCG	TTCCAAGGATTGTATAATCCTAGG
3196	AFUB_pred_3196	( - )	DS499598:2431019-2432713	ATGGTATTTTTACATACCACATCGGGAAGATCCGACGAGACCATTGAGATTCGACAATCCTTGGCACCTGGGGATGTTCGGGTGATGGAGGCATTCTCGTCTCTATTTAAGCAGCTATCAAAAACTGTCCAGAGAGATATCCTTGCCCACCTATATTCCCAATGCTTCACAGATGTCCCGAGGATAGAAGATTCTCCCCGGGATATGACCATCTCTGAGTCTGGGAACCAGTATGTATCCATGCAGGATGTGTATATTCAGCCTTATTATACAACCAACGGCGATCCCAGCACCTCTATAACAAGCACGGACCCGACAAGCCCAAGCGATAGATATGGCGACATCAGCATTCCAAGCCCAAGCGCCTATAGCAACTCACCTGAGAATAGAGCAAGTAAA…	MVFLHTTSGRSDETIEIRQSLAPGDVRVMEAFSSLFKQLSKTVQRDILAHLYSQCFTDVPRIEDSPRDMTISESGNQYVSMQDVYIQPYYTTNGDPSTSITSTDPTSPSDRYGDISIPSPSAYSNSPENRASKLVDLPETKFSQHACIHPPTCARSLTKEMMELAQGPDPRPSISDDDDTNPAEIPQALEYYDIHNNGRKGYAIRPVLSGFPPWTELQQLKSVAHRLQYEIGDIVYIYLGNSDSDGIALIREIRDLGDGRAMICVLW	TAAATCGATTAAATCGATTTAATCGATTTAATGGATTTGCTCCTCATCGGTGATTGGTCAATGAAACTCATGAGTTGAACCAACCCAGCTTGCTCTGCCTGCACAAA	CGGGAGATGCTCTTAAATCATTATGCCATGATAAAATTTTGGACCTTTG
3198	AFUB_pred_3198	( - )	DS499598:2437639-2440023	ATGCGGACTGGTTCAATCCTTCCATGTCGCTTCACACTAGTTCTTGATACCAGACCTCTAGAAGCATCGAGGGCCAACCGGGAACTTATCCTGGTCATGCATGCACTTGTTGCTCTGTCGCAGCCACCTGTGGACGTTCTCGAATCGATTTGCTCTTATACCATGATGAGACAGCCCGTGTCGTATCGAGTTGCCGGACCTGAAGGCTCAGAGGATAACCCAATTCTTATTGACCTCGAAGATGTCTCCTTGTCTGGAGAAGAGACTGAGATGTGCACTTCTCAACAAAGCTCTTGCGGCTCTCCTGAGAGCCCCATCTATATCTTAGATGAGGCTACTGTCTGTGAGAGCCTGGAAAGTCAAACGGAGGACAATGCTACCTTACGATGTCCAAACAGC…	MRTGSILPCRFTLVLDTRPLEASRANRELILVMHALVALSQPPVDVLESICSYTMMRQPVSYRVAGPEGSEDNPILIDLEDVSLSGEETEMCTSQQSSCGSPESPIYILDEATVCESLESQTEDNATLRCPNSPLLDPVGTPQEDMEDPQSESECGVSMQCSLVPRQGTTTFDSSEFPVYYLNESRLCQSPESDWQGTSPIRSPHISAVNPICIPEGSVQVEPQRDHGIVMDSALAQRKSAARAASRSSELLIREPEVPALVDVGVQTEASLREERKYVHASTQTGPHDMVVQSANGTLKADNKPRKRKHDSAIPESVPLCGSFS	CTTATCATTTATGGCTTTCTGCCTCCTGTCCGTGTTTGTACGGAAGAGAGCCGTAACAAATTCCTCGAAAACATCCAGCTCATCAAAATCGTCG	GCATAGAGTTTTCTGTCTTTCCGTTCCTAGGCTTTGTTTCTGCGCGGTTCCCTTACTTTGGATGTTGTGAAGAAATCCGATACCTAAGT
3203	AFUB_pred_3203	( + )	DS499598:2456114-2457728	ATGTCTTTCAATTCAATTCGGAATCTTTCTACAACGGCGAAGAAAAACATCCTCAGCCTAATTGGCAAAGTGACTTTGGAGGATGTGAAAAGCCTCAACGGCCCCAAGGGAGACCAGTGGGTCTCGTCCGTGAAAAAGCTACGGGACTCTGTTGAAACTCAGTATCCTACACTGACTGGATATGAGATTCAAGGAGCTAAAGCCCACAGGTCTTCTAAAGACCCGACTGATGACGACGACGTCCTCACCATCGCATTCTATAGCCAGAATGGCACGCGTCTACTCAGTGGCCATGTTCATGAAGATGGGACATATAAACTTGCCGAGAGCCGTGCAGGAAAGGGGAAGGCGGCAGGGAAAATTTCTATTGATTTACTCTGTCGCACAGCAGTTCCCCCG…	MSFNSIRNLSTTAKKNILSLIGKVTLEDVKSLNGPKGDQWVSSVKKLRDSVETQYPTLTGYEIQGAKAHRSSKDPTDDDDVLTIAFYSQNGTRLLSGHVHEDGTYKLAESRAGKGKAAGKISIDLLCRTAVPPYRARRKSWTFTCRSTAMVEVELHSEDVTDIAEDEDKLRGKYREVRFMSFNSIRNLSTTAKKNILSLIGKVTLEDVKSLNGPKGDQWVSSVKKLRDSVETQYPTLTGYEIQGAKAHRSSKDPTDDDDVLTIAFYSQNGTRLLSGHVHEDGTYKLAESRAGKGKAAGKISIDLLCRTAVPPYRARRKSWTFTCRSTAMVEVELHSEDVTDIAEDEDKLRGKYRETGNEGLVEEVLANPVTIQGPFEHTTAVIVWLRSDVGTVKFLAIKY	GGCCCTGATTTCTCCCGCAATACCTCGTT	CGAACCCAGTAACCATTCAA
3204	AFUB_pred_3204	( - )	DS499598:2457755-2458783	ATGATGAATTACCCGCATGTGAGGTTGCATATTGCAGAAAATTCTGCCATTACTTGGACCGATGACTATTCAAGACTCGAGACCGCAGACCTAGAACATCTTCTGCAGCAGTGCCGTCATTCGGTTGCGTCGCTCGAAGCTGAGTTAACAAGGCGCAATGTTCCCACGTATTCCATTTCGACCGGAAAAGCTGACAAGTGCTTCGAGGCAATGGAGCGGCTCGTCCTGCGGGTCAAATTAACGGGACGACTTGACAATAAAGCTGTAGAGAATGTTCATGTTGCCATGCAAGCATTGCAAAATACTACAACGGACCTCAAGACTCAATCCTACCAGCGATTTATTTTCGATATTCTTCGACTTTACGGTCGAGATCTGTTCCTTGCTTGTGTTGGCAGT…	MMNYPHVRLHIAENSAITWTDDYSRLETADLEHLLQQCRHSVASLEAELTRRNVPTYSISTGKADKCFEAMERLVLRVKLTGRLDNKAVENVHVAMQALQNTTTDLKTQSYQRFIFDILRLYGRDLFLACVGSLGKHKVANMNDDDRLGLLYLLKAKGQRLKVDELLQFAVEYQVPFFDDPRLAHLAHLHRKRTWDEGPRNAASDTAKSTSDSKHQIAQPMTFIPKGYSTSALLPLNETGAEVILKATKEDRNALKITLPSPHESLPYMIIPHQICANIMRKYTGHTETT	TCCCATTTCTCTCCTCTTAAGCGATTGCTGTGTTC	GGGCTAGCGTTCATTTAATGTA
3210	AFUB_pred_3210	( + )	DS499598:2490704-2498808	ATGCACCGCAACTTTGATGTCACCTGGAAGATTCGCGGCGTCACGCGCAGCCGCACTGTCGCTAAGATGGACAGCATCAACCTCACCTGCGTTCCGGGCCGCAAATACTGGTTCAAGTATTGGTTAAAGCGGGCCGTGCTGCTGAGCGATATCGACCTCGAAGATCGACTGATGGTGCTCTCTCCCCGGCCAACGCACAACCAACGCGGTCCGCTACTGACACCGTCGTCATCTTCGCCGTCGTTCGATTCGACGACACCGGGGGCGTCGGACGATGACGATTACTATTTTCCTCCTGGTCCTGCGTTTACGCCTTCCGTCCGGAATGCGCGTCGGGTCCGTGAGTCGGCGCTGCGCATGGTTGATGTCAACGAGTACCTCAACGACACTCCCGTGGCC…	MHRNFDVTWKIRGVTRSRTVAKMDSINLTCVPGRKYWFKYWLKRAVLLSDIDLEDRLMVLSPRPTHNQRGPLLTPSSSSPSFDSTTPGASDDDDYYFPPGPAFTPSVRNARRVRESALRMVDVNEYLNDTPVALRENHRVSRPPECRDWSGYLGFVGYSQDHKHLASIMLGMCGVWKPEARRMWDEKHAGGSVYCGNNNVAEDWRELNDQQVN	ACTAATACAAGCCCTAAAATTCTACTAGTTAACCTGTAGTTAATATAAGATTTTAACTTATTAACTTTTAGCTGCTGCCATACCGGACACGTTCGCCGCTTAC	TCAGGGGTGGCCAGTCTCTAATTTATCAG
3213	AFUB_pred_3213	( - )	DS499598:2506659-2508247	ATGCAAGAGAATCTGCTTGACTCAGTTGTTGTTATACAACCCGCTTTTATAGGATATCACCGAACACACGATGGAGAGAAGACGACATCCGAGCAAAAACTTTCGGAGCATTTGATGACGCCCTATCAGCCTTCAAATAGATATCAGTCAGAGCCACCACACCGCAGACCGTTGACACATCTCTCTCAATCCTCTTTTGTTCCGTCTCAGACCTCCAATGTGACCCAGCCGGGTGCCACTCTATTTACGGACAATGATACGTTGCTGTGCTCTGAAACATGCCGGGGCCGAATCCAAGTATACATTCCATTTGATGCAGGCTTGATTTTCCTCCTTGCGTTCAAAATGTCC	MQENLLDSVVVIQPAFIGYHRTHDGEKTTSEQKLSEHLMTPYQPSNRYQSEPPHRRPLTHLSQSSFVPSQTSNVTQPGATLFTDNDTLLCSETCRGRIQVYIPFDAGLIFLLAFKMS	GAAAGTCTCCGATTGAATGACATCTAAGGGCTTCGCGATCTGCTTG	CCCAATCATTGGAGTTCCCGAGAGAACAATAAGCTTCCAATAACCGGCCTTACTGCTAAC
3235	AFUB_pred_3235	( + )	DS499598:2583678-2584232	ATGTCAGATGAGATAGAAAAATACAAACTTGGGTCCGTCCCGCGGGAATCACTCTTAGAAGTTGTTTCTGAGAAGATAAATGACGATAGGTGCGAGAGTATAGAGTGGATTACACCACCAAAAGCCTCTCGAATGAAGCCACCATCAACAGTTGTTGCTGTTATTGTCGATGTCACAAATAAACAAGGTGCTATCCATATTACGAACGACGACGGAACGTACATCGACATGGTTGGGACCGAGTTTGCTGGTTATTTTGTTGTCGTGCCGTGGAGATATGACTGGCGTTTGAGAGGCTCTGGGTCGATTGAGGTCGGATATGTTCTGCGCAAAGAGCGAACA	MSDEIEKYKLGSVPRESLLEVVSEKINDDRCESIEWITPPKASRMKPPSTVVAVIVDVTNKQGAIHITNDDGTYIDMVGTEFAGYFVVVPWRYDWRLRGSGSIEVGYVLRKERT	TGGAACGAGCCGCGTCCCCTAATATCCACATACTGGGATTTTGTTTTAGTGATCCCTCCAACC	GATATCATCCGACAATTTTCTCGCG
3263	AFUB_pred_3263	( + )	DS499597:53846-54960	ATGACCTTCGTTCCAGTCCCGCCAGCGGCTCACTTGTCCTATCCTCCAGAGGTAGGTGAGTTGACCAGTCTTGTCATGAACATTGTGATACCATCAAAGCCAAAGAATCCCAACCAAAGATATCCCGTAATGGTCTACGTACATGGCGGCTCCCTGCTATACAGAGGGGCCAACCTTCCGATTTTCGACGCTGTGAATCTCGTCTCCCAGAGCATCAAAATGGGAACGCCAATCATATGTGTGAACTTCAACTACCGCGTCGGCCTCGGCGGATTCCTAGCTAGCAAAGAAATACAGCGAGAGCTAAGAGAAGACGGATTCCAGGGCTGCGGCAATTTCGGCTTCACAGACCAACAGGTTGCATTCGAATGGGTGCAGCGGTATATCGATGCCCTAGGT…	MTFVPVPPAAHLSYPPEVGELTSLVMNIVIPSKPKNPNQRYPVMVYVHGGSLLYRGANLPIFDAVNLVSQSIKMGTPIICVNFNYRVGLGGFLASKEIQRELREDGFQGCGNFGFTDQQVAFEWVQRYIDALGGDPNNVTAVGESAGGISISNQLAAASPPRFRRAACMSGLSVSIPQWTMEQHEALFEAVCRYFRIDSTRSDVLDHLGQIPQQMLADATPIIQGVLSGTGNPCLDGWFYKSDTDPREIQTAPSWLDALMLGDTYHEGIIFHSNILEDTFQSIRQTLAEYVGAEDETDQILAEYGISPDVPLGLLIKRVEHMRRDAVFKIPNYATALGNSHLADKRALFCVPF	TTGTCCTCATTCAGAATCTGGAGAAGACACCA	CCAGCGCTCGCGACTCAAGAA
3287	AFUB_pred_3287	( + )	DS499597:122436-124100	ATGCGTTCATCCATTAACATTTGGAAGATCATGATCTCCACGACGGCCATGCTGGACAAGACCCGTCCATTTTCGAATCTGGAAGAGTATGTCGCCTATCGCATTATTGACACCGCAGCACCATTCGTGGATACTTCGATGCGATTTGCTGAAAAGCATCGCTCAGATCTTACACAAGGCTTCATAATGTTGGATGATATCGAGGACTCATCGCCCCTACGTTGTGGACGATCCGCCACGCACACGGTCTTCGGAGTTGGACACAGGATCAACTCCGCCAGTTTCCTGTTGATTCAGGCCGCTGGTCAAGTTCGACGATTGGATGACTCTCAATGCATGAACATTTTCATGGACGAATGCGGCGTCCTTTCTGTGGAGGACTATTTGGTGATGATACGT…	MRSSINIWKIMISTTAMLDKTRPFSNLEEYVAYRIIDTAAPFVDTSMRFAEKHRSDLTQGFIMLDDIEDSSPLRCGRSATHTVFGVGHRINSASFLLIQAAGQVRRLDDSQCMNIFMDECGVLSVEDYLVMIRNGKLTSLCLMALGLTVFMTETGGLFRLIARLMAQSAPFQSHCLHTALESLAGQLGTYFQIRDDYKNLTEEVDTFLCGQFEPRLTLAV	CTTCGAAT	TATACTAGTCAGAAAGACTTCTGCAA
3401	AFUB_pred_3401	( + )	DS499597:480964-481768	ATGTGCAAACACATCCTCAACGCCCAAGTAGCCATCCGCTCTCCCTGCTGCCGAAAATGGTTCGACTGCGCCGAATGCCACCTCGAACAGGAAACCCACCCGCTCACCAAATCCACCGAAATGACATTCGCCTGTAAAAAGTGCAAGAAGTGTTTCCGAAAGGACGCGACGGAGTTTGACGAGAGTGACGAGTATTGCCCGCACTGCGATAACCATTTTGTGATCGAAGCTGTGACGCCCAAGGCTGCGTTGCAGGTTGAGGGTGAAGATGCTCGGATTGATTCTAGAATGATCAAGGACGATCGTGTACGGGAACACAAGGAAAAGTCGATATTCAATTTCAAGGATATATCGGATCGGCTAGGC	MCKHILNAQVAIRSPCCRKWFDCAECHLEQETHPLTKSTEMTFACKKCKKCFRKDATEFDESDEYCPHCDNHFVIEAVTPKAALQVEGEDARIDSRMIKDDRVREHKEKSIFNFKDISDRLG	TATCCATATCACTCTCATTTACACCTCACA	GTTGTATCGGTCACGATGGTTTACGAAAATTAC
3466	AFUB_pred_3466	( + )	DS499597:700556-701780	ATGCAGCAGAAATCGGATGCGCAAATGGTAACAACAAAGGACGTATTCAGCCGTGTCACTGATGTACTGTTCCAAATCATCATCAACGGAGATATAAGTGCGGTTTTAAACCTCCGGCTTGTCAACAAATCGACATATGAGGCGATTGGGTTACTCGAGCCGCATATCTGCCGCTGGTTCATGCGCCTCCACAATATCAATGCTTTTTCTCCTCTTATCACATTGAATCCGCAGACAGGCGGCCAGCGGCCAGTTACGCTGCACACACTCCCAAGATTCATTTACCGTCAACATACCGCAAGCCAGTTAGCACGGCGTATCATTCCTTCTGTATGGGGCCCGTTCATTGATGACGGAAATCCTGAGATGGATTACAATGCCGAGTTGAAACTCGCACAA…	MQQKSDAQMVTTKDVFSRVTDVLFQIIINGDISAVLNLRLVNKSTYEAIGLLEPHICRWFMRLHNINAFSPLITLNPQTGGQRPVTLHTLPRFIYRQHTASQLARRIIPSVWGPFIDDGNPEMDYNAELKLAQTLERGLHVLFHFADVYHDTQMQQVKDGANSATHGPGRRLVLTWGSDLYDDLLEHRSQSMTFDKDIDHIYAVLESGHLEAEIGRKRLRLRSYLDEQNKIDFHAALRMLQELMVRMLLRHGPKGWHRDAKNEYSLISWFLLKQSPRTLARLFLSPQDECCHLDDKTTDANVRECRFGNILDSYWKERENDLELRCHDCDCRSRVRSWSAKLAVSDAQGQEFNRAAQKYLKEMWNQRHIGLHRAFTMGHSNTL	AAAACCCGAAACATTGTGCTAAACCTGCGAAC	CATTTGTCACGTAGATATTACCTAGAGTATAGACTTATCTA
3472	AFUB_pred_3472	( + )	DS499597:723485-724382	ATGACCGCCAGTATCTTCGCCTTCCTCCTCGCCGCAGCTGCAGCTGTCTCGGCGTCAACCCTCCCAAGCCCAACCCCAGTCCAGACACCAACAACCCTAGCAACAACAACAGCACCCCCCATAACCACACCCGCAGCCTCAAACCCAACCTGCGGGCCCGGCTCCACCCTCATCCACACAACAGACTGCACAATGGGCACCCCCGTCTCTTACTGCTACAGCGCGCCGCCCCCTATCTCCTGCTCGACGGGCTTCTTCCCGGGCGTCTGGCACCCAGGCCACTGCATCGAGGCCTCGACGTGCTACCCCGTTGACGCGAGCTGGATCACAACCAAGTGCTCGAATGGCGGGATCCCGTGGTCGACGTCGACGCTGTTTGAGGGTGTGCTTGCTGGTGAG…	MTASIFAFLLAAAAAVSASTLPSPTPVQTPTTLATTTAPPITTPAASNPTCGPGSTLIHTTDCTMGTPVSYCYSAPPPISCSTGFFPGVWHPGHCIEASTCYPVDASWITTKCSNGGIPWSTSTLFEGVLAGETTSTTISVVSCSCARDQWYSMTLLPGHSTVDTFCMPSSNCPAGMSTATSTNEYCVTSPAACASQGIPTTTTSCQCEQPGQTAVYPPGVGAVATGCA	GTAATCACTCCTTCGCAATCACTCCAAACCCCTCATTAATCCAGCTGGTCAAGAAACCCAAACACCACCAGCAAA	AAAAAAAAAAAAAAAAAAAAAAAAAATAACTATGGAGTAAATAATTAGATGTATG
3506	AFUB_pred_3506	( - )	DS499597:834472-837734	ATGGGGCATCTTGTCACCCTCGCAACATGCTCTCTTAACCAATGGGCTTTAGATTTTGAAGGAAATGCTGAACGTATCATTGAGAGTATTCGGCAAGCAAAAGCGGCTGGCGCTACTCTACGTGTTGGTCCGGAGCTCGAGATCACTGGATATGGTGTTCTCGATGGCTTCCTAGAAGGTGATACGTTTCTCCACTCGTGGGAGATGCTGGCTCGTATCATTGATCACCCAGATTGTCAAGACATTGTGGTTGACGTTGGCATGCCGGTTCGTCATCGGAACGTGCGATACAATTGCCGTGTGATATTCTATAACAGAAAGATCATCCTTATTCGCCCGAAGATGTGGCTTGCCAATGATGGGAATTATCGGGAGCTTAGACATTTCTCCCCATGGCAG…	MGHLVTLATCSLNQWALDFEGNAERIIESIRQAKAAGATLRVGPELEITGYGVLDGFLEGDTFLHSWEMLARIIDHPDCQDIVVDVGMPVRHRNVRYNCRVIFYNRKIILIRPKMWLANDGNYRELRHFSPWQRPREIEDYYLEQIVGKITGQYKVPFGDAVISTRDTCIGLETCEELFTPNGPHIPYGLAGVEIISNSSGSHHELKKLDTRVNLITQATKLSGGIYLYANQQGCDGDRLYYDGCAMIVINGNIVAQGSQFSLKDVEVITATVDIEEVRTYRASSSRNMQATRQPPFVRLDLDVRLSRLDDDAEPGLVPSEPISAKYHAPEEEISLGPACWLWDYLRRSGAAGFFLPLSGGIDSCATAIIVHSMCREVVKAVSEGNQQVIKDVRRLCAE…	AAGGGTTAAAAGGCTTCCATTGGTGTTTCGATCTTTCTGGACACTGAAGCTAATTCAACTGGTGGTCTGAAAACTGCAACCCGAGTCACA	AGTGCCACGCTTCATACCAGCTTCCATAAACAGTCGCATTTGCG
3601	AFUB_pred_3601	( - )	DS499597:1124423-1125510	ATGAATATCTTCAGGTTATCAGCTGATTTTTCTCATTTATTATCCATCTTTATCCTTTTGCATAAGATGAAGTCTTCTAGTAGCTGCTCTGGTTTATCTTTTAAATCACAAGTTTTGTATCTGCTGGTCTTTGTCACACGTTACCTTGATTTATTCTGGACTTTCACCGACTCCTTATACAACACCACCTTTAAAATCCTGTTCATCTGCTCATCGGCTTACATTATCTACCTAATGCTCAACGATTACAAACCTACCCGGGATCCCAACTTGGACACATTTAAAGTCCAATACCTTCTAGGGATCAGTGCTATCTTGGCCGTCTTATTCCCACATGATTACAGTCTTTCGGAGATACTCTGGACCTTTTCTATATGGCTAGAATCTACCGCTATTCTT…	MNIFRLSADFSHLLSIFILLHKMKSSSSCSGLSFKSQVLYLLVFVTRYLDLFWTFTDSLYNTTFKILFICSSAYIIYLMLNDYKPTRDPNLDTFKVQYLLGISAILAVLFPHDYSLSEILWTFSIWLESTAILPQLFMLQRTGEADTITTHYLFALGLYRALYIPNWIYRYFAENRFQPIPVVAGIVQTLLYSDFFYIYYTKVMKGKKFSLPV	ACTCCCAATCCATCAACATCAAGACGCACAGATTCTCAACTTCCAGCTTTGGCTAGGAAGTTCATTTGACCAGT	GTGGCAACAGAGCAGTTCAGACGGGTGGTGTTCTAGCCGACACAGAAGGGTAGAAGCAAGATCTCCCCCCTGGTTCCGATGAATGAACCAGTTCTTATCAC
3607	AFUB_pred_3607	( + )	DS499597:1174101-1174825	ATGGGGAAACGCAAGAAGTCCAGCCGACAGACACAGCAACCTAAAAAGAAAGAACCACTGCCAACTACATTTGCCTGCTTGTTCTGCAATCATGAAAATTCCGTCATTGTCAAATTAGACAAAAAGCTAGGGCTTGGAAATTTATCCTGTAAAGTGTGTGGACAAAGGTTCCAAACAGGAATTAACTACCTTTCTGCTGCTGTTGATGTATATTCAGATTGGGTAGATGCTTGTGACGCAGTTGCGAAGGATACAGCTAGTAAATTCGATGGTGATGACGATGTACTTGCTGTTCATTCTCAGGAGCATTCATTCCCTACTACCAACCGTGATGTCGGAAACAGTGATATA	MGKRKKSSRQTQQPKKKEPLPTTFACLFCNHENSVIVKLDKKLGLGNLSCKVCGQRFQTGINYLSAAVDVYSDWVDACDAVAKDTASKFDGDDDVLAVHSQEHSFPTTNRDVGNSDI	ATGAGAGCAATTCGCGACCTGCATAGGACTTGATACTAAAGC	CGACCGAATAGCTATACAAGACCACTTTCAAGAAGCACAATAGTCGAAATTCAACAATCGCTTCCATTGGCCAAGAAGTTGAGACCACTATGAATTTTCAAA
3695	AFUB_pred_3695	( + )	DS499597:1476780-1480544	ATGCCCTCCATGATTTCTTGTATGCACCCTCTGCCATTTGTCCAGTCTGCTGTGCTGTACACTGTACTTTGTGAGTCGGTCTCAGGGCAACAACAGGAGGTGCATCATCTAGAAACACGCAACACCAACTGCAAGCTCAAGGGCTTTTTGCCCTTCTCCCGCTCTCTCACCGCCGAGATTGCGTACTTTGATGGAAAGTCTGTCCGGCCATTCCTCTGCCAGCTGTTGCCAGGCATACGCATCCAGCATGCATGCCAGCCACGGCCAAGCCGTTTTTCTTTGGCCATTTTCCTTGACGAGTTGAGATCGTTGTCTTCACAG	MPSMISCMHPLPFVQSAVLYTVLCESVSGQQQEVHHLETRNTNCKLKGFLPFSRSLTAEIAYFDGKSVRPFLCQLLPGIRIQHACQPRPSRFSLAIFLDELRSLSSQ	ATGATCCTCATCATATCACAGTGGAGGAACAACCCTAAAATTGGCCCAAAATCTTCAGCTTCTTATGAGGTATATGTC	CATGAGCGGTGGCCAGTTGAATATTACGATTGA
3716	AFUB_pred_3716	( - )	DS499597:1538151-1542279	ATGAATCAGGCACGAGACAGTGGCAGATCAAATTATCCCCTTCCTCTGAATGCTTCATCTGGTGTATCAACCAGATTGGGAAAACAGGAAGGATTATGCAAGGTTCCATGGTCCATAACTGCTAAAATGGAGAATCTTGATTCTTTCAGACTGAACGCAAAGGTTACCGGAGTCGCTCGACAAATAGCTGATTCGATCATTCGAGGGTGTGCTCCCGGGCAGATGGGAATACGAATAGTACCGGCTAGCTTGGTTCGTCAGACAGACTCG	MNQARDSGRSNYPLPLNASSGVSTRLGKQEGLCKVPWSITAKMENLDSFRLNAKVTGVARQIADSIIRGCAPGQMGIRIVPASLVRQTDS	CGTTCTCGACCCGTGGCACTCGGTCGGAAATCAAAATCTCAAAGGCGTATTTATTCTGACGTAAATTTGGGTCAAACTTTATCACAGCTTCCGACCTAGCAGCAGGGGTTCCTGTGGTGTTTC	AATCCTTCCTCTCGATTATTTAGACTAGCGTAGCCCATCCTTCTTCTTCCCTCCCACTTTATCCTTCTATATTAAATTTTTGTTACCTTCTTTCGAGTTTCTTTTTCTTTTTCTTTTTCTTTTTTTTATATTCGACTATAACACTCGTTCATCGTCTCGACTTGTCTGGTTACAAGTT
3737	AFUB_pred_3737	( + )	DS499597:1602544-1606288	ATGGAGCTGTTTGATCCGGTCGAAAACTCATACATCAAGCAGGCAAAGAGCGACTGGACCTGCTGCGACTCCACCTGCCGTACATTCAACAAAGCAGCAAGCAGTAAATGCTCACAATGCAGCCATGAGAGATGTGCAGAATGCCAGGGCCCCAACACCTTGTCCCCGTTCATCACGTTCCCCTACATGTATATTTGTTGCCAGTGTGGCGATGGCCCAAAGCTCTACAATCTACATCCAAGATGTGAGGCCTGTAACCATATAGTATGTTCAAGCTGCATGGCGGTCAAG	MELFDPVENSYIKQAKSDWTCCDSTCRTFNKAASSKCSQCSHERCAECQGPNTLSPFITFPYMYICCQCGDGPKLYNLHPRCEACNHIVCSSCMAVK	GGATCAAATTCAAACAATTCGAGGGTGGCGATGTTGCCGTGCTCCATACACAGGGCAGCACAGTCTGCACAGCTACCGCGGAACGAG	GCTACATGGACGGAAGGATGGGTAGGAA
3891	AFUB_pred_3891	( - )	DS499597:2128585-2130370	ATGCCACCAAAAGCGCGTATAAACTCAAAAAATTCAGTTGAGCAGGAGGGAAGGGTCCTACTTGCAGTATCAGCTTTGAAAAATAAGGAAATTCTCAATATTCGTGAAGCTGCGCGTGTCTATAATGTGCCTTATACTACCCTCCAGCGGCGCCTAAAGGGGCATACTTTTCGAGCTGAATTACGCGCAAATGGCCATAAAATGACTCAGAATGAAGAGGATTCACTTATTAGATGGATTCTATCTATGGATCAACGTGGAGCGGCTCCCCGACCGTCCCATGTACGAGAAATGGCGAATATCCTGCTTGCGCAGCGTGGTTCAACTCCTACCCAGACTGTTGGAGAGAAATGGGTATATAACTTCATTAATCGGCATGATGAGATCAAAACCCGATTC…	MPPKARINSKNSVEQEGRVLLAVSALKNKEILNIREAARVYNVPYTTLQRRLKGHTFRAELRANGHKMTQNEEDSLIRWILSMDQRGAAPRPSHVREMANILLAQRGSTPTQTVGEKWVYNFINRHDEIKTRFSRRYNHQRAKCEDPKIILEWFNRVQITIMQHGITLEDIYNFDETGFAMGLVATAKVVTRAEMLSRPFLIQPGNREWVTSIECINSTGWVLPPCIIFKGKVHIEGWYQDTALPADWRIEVSENGWTTDQIGLRWLQKVFIPATTSRTTDRVLSQLNIQLRTPTPPGSRSTNSVPKTPYNLKQLKKQETTLKKLLRERTYSPPTPTKAVLGQIIKGCEMAMNNAALLAKENHDLRAAHEKHLQKQKRSRRQIETAVGLSIQEGQEIIQ…	GCAACCGAGCGGATCACCAAACGTGTTTTGACTTCTATTTCAAAAGCTGCAGTGCTCAGCCAGCCACT	ATTTAGTAATAAAATCATGTTTTAGGG
3962	AFUB_pred_3962	( + )	DS499597:2355740-2356914	ATGTCGTCCCAATCCGCCCCATCTACACCCAGAGCTGTATCGGTGCTCGCCCCTGTCCCCGATGCCTCACGGACGCCTGGAAAATGGCGCCATCCCCGTCTCAATGAAGTTGTAAGGCGACAGAATGCTGGAACATTCGGAGATCGCAATATTCGAAAGCTTGTTTGGAATGGGGCCGCCTTGATTGCGACCTGGGTATTCGGAAACACGGTTAAATCATATTCGCTTCGTCTACAGAACTTGGGCCAGTACCCCGCTTATCCAGACCTCGCGCTGCATATCGTACAGTTCATTCTTGCGTTGAACATCCTGGTTGCATTATACCCTTTGTTCCGACCGAAAGATGACCTCTCCGATATCCCTCTCACTCCTACACAACGTTCCCTCCTCGGACTCGAT…	MSSQSAPSTPRAVSVLAPVPDASRTPGKWRHPRLNEVVRRQNAGTFGDRNIRKLVWNGAALIATWVFGNTVKSYSLRLQNLGQYPAYPDLALHIVQFILALNILVALYPLFRPKDDLSDIPLTPTQRSLLGLDPSATPPLTPGTTYITPPRYRLSASRTATPASKGASSPLSGSAGLSGRRLSSGASFSPSTSPLLYKAVSNGGKESGRRPSFGSSSTFSRSSLFGESSIGPASPSPVGGKRANLGLSNKWLYERRFNST	AGGTAAGTTTTAACGCACACACACTGATCTCTTTTTCTTCAAGCGGTATTTCTATTTGTTTTCCGGCAAATATCA	AATTGTTCCATTCGTTCAACAAAACATATTATATACTTGGTGTCATGGTCGCCGGATTGATTTAAAC
4024	AFUB_pred_4024	( - )	DS499597:2530316-2532273	ATGTATGGTATGTTCCTTGGTGTTTGGGCCAACCCATTCTTGGGGCCCCTCATCAAACATCCATCTGACACGGCACTTGACATTTGCCCCGCAGCATTTGCAGCTGCCTTTCCAGCATCAAATCGATGCAGGGAGAATTCAGTCGGTGTTCTTCGCCAACTTGTCGCACTGCTTGACATAAGAGACCCAGTCATCTGGGAACTGAACTGCGTGGAGTATGGCATATTCCGTCATGTCCAGACCTCATCCGGAAAGGCACACAAGACCACTCAATACGACCAATTTCTGGTTGGTCTGTCATACTTTGACCACCTCGAAAAATGGCCGGTCTGCCGCTTTGCTATGCAAGTGAAGGGAACATGGACAGCTCTGTTGAGCTACCTGCACCCCGATCAGCCA…	MYGMFLGVWANPFLGPLIKHPSDTALDICPAAFAAAFPASNRCRENSVGVLRQLVALLDIRDPVIWELNCVEYGIFRHVQTSSGKAHKTTQYDQFLVGLSYFDHLEKWPVCRFAMQVKGTWTALLSYLHPDQPASIVRTLGRKGNLYVFPQREEIILNFSGHDFDLLGVTALLIVSRILCRKMSIELRIHSTLTSTTCKAGNISIAISSLSINPAEHALYELNLLHAFLEEIGLPNMIADYKQVYLQWRACDSCPDETTVCSVRFLNGQAQLHQTGQYPSDLFHAASAFVIFFLCSTHDALGRERPQWCYRHIMEDRQDWVKQPFLRNGLRRTTVHWNSTLAIECQRAQGAVQWKTLSSRSSPAICYFQFVSIRMYGMFLGVWANPFLGPLIKHPSDTA…	GGACAGCACGGCACCCACCCTTCGAATATGGTCCCGAA	TAAAAACAAACCACAATATCGGGT
4051	AFUB_pred_4051	( - )	DS499597:2617181-2617983	ATGACACAACCACCTGTTCAATCCCGCTGGATTATCCTAGCATTAGCCAGCGGCACTTTCGCAGCCCTCAACGGCCTTTTCGCTAAACTAACAACCGATGAGCAAACCACAGCGTTCACCAGGAGTATCTCGCATCTCTTCGGCGCAGGGGATCAAAATACGTTTCTTGAATTGTTGGTTCGAGGTGTTTGTCTGGGACTCAATGTCCTGTGTAACATTATCATGTGGGCCCTCTTTACGAGAGCGTTGACCGCGTCTCCCTCCACGACCAAAGTGTCCATCACTAACACGTCGGCAAACTTTCTCATCACGGCGTTGCTGGGTATGATTGTCTTTCGGGAGAAGGTGAGTGGGCTGTGGTGGTTGGGGGCTGCGATGATGGGTGGTCTGAGCATGGAC…	MTQPPVQSRWIILALASGTFAALNGLFAKLTTDEQTTAFTRSISHLFGAGDQNTFLELLVRGVCLGLNVLCNIIMWALFTRALTASPSTTKVSITNTSANFLITALLGMIVFREKVSGLWWLGAAMMGGLSMDWVACKDRA	GTAATCACCCCTATCACGTGAGAGTACGCATTCAGGGTCATCAACATCAATATCTACTTTCCTCAATTCTACCAAGAGAAAGCAACTGGACATCAGTTGGAATTCGCAATCAAGACACATCTTGGAGGTAACTCCAATTCTTCCATTACGAATAAGAAGCCGGAGTC	GTGTCAAGTACAATGAAGCTATTCCCTAGGA
4081	AFUB_pred_4081	( + )	DS499597:2713193-2713974	ATGGGGGTTGCTCTATTGTTCTCTACAATAATACCGAATCCACGACACAGTATTGCTGCAACTCTATTGTCAATAACCCTAATGGGAGTCTGCCGTTCTGTGACCAAGGGCTTAACACCATTGAGGATCGACGACTCTACCAAGACAACGTCTAGCGCAGCTTCGCCGACTTCGCCGACTTCGAATACTCCGGATAATATTAACTCCCACGGTTCCTCTTCGCATGAAGTTGCAGTTGGAGTTGGTGTGGGTGTTCCACTTGGTGTCATTGCCGTTATATTTTTGGTCTGGGCTTTGTGGGAAAGAAGAAGCCGACTAGGTATTATGCGGAATTCGTCCTACGCAGGCGTCCATAGTGCATATGCCCTCACGCCTGTCACTAATCTGAGTGGCGGAAGC…	MGVALLFSTIIPNPRHSIAATLLSITLMGVCRSVTKGLTPLRIDDSTKTTSSAASPTSPTSNTPDNINSHGSSSHEVAVGVGVGVPLGVIAVIFLVWALWERRSRLGIMRNSSYAGVHSAYALTPVTNLSGGSSQKPEYSRHLVLGPAELDVDSQANHSRS	GGGCAGTTGTACGGATCCCAGCTACAAAATCAAAGAATGCACGAAACTATGCACTAATATCCAAAGAA	TGGCAGTCGACAATTTGAATCTTTCAGACACCCGAAGAATCTGAGTCAAATTGTCCATGCACTTCCACACCTGTCTCATTTTTGTTCCCACCGAAATTTCGAATAATGTATAAACCATGCT
4103	AFUB_pred_4103	( - )	DS499597:2771464-2772702	ATGGAACCCATTCTAGCTGGTCAAGGGACCGATAGTAGAGAACGAGAAACAGATCTGGTGGCACTTCAAAGTCAAGCAAACATTGCCTTGGCTCAATGGTCAGCTCTCAGGCGCTCTTGTGGTCCGCAATTCTCCAATCAGAGGTTACATCATCGTCCCAATGGAATTGATAGGAACTCTTCATCCGAACAAGCCAGAGATCAACTCCAAGGGGACCATCTAGTCATGGCGCAAATCCTCGATGTCAATCCCGAGTTCGTCGCTAGCCCCTGCCAAAACGACAGCAGCCTCGGTGCCCGCGACATCGAGGAAAGAACCAAGGTCTGTCATCCTCTCCCATCTCCCGTTGATGGCCGG	MEPILAGQGTDSRERETDLVALQSQANIALAQWSALRRSCGPQFSNQRLHHRPNGIDRNSSSEQARDQLQGDHLVMAQILDVNPEFVASPCQNDSSLGARDIEERTKVCHPLPSPVDGR	CTCGGCTGGATGTACCATACGTTGTCATTGCACGCCACGCAGCAGCATTGTAGGAGCAGCTGATGCGATCCACCGGAGAGGA	ACCAAGCCCTCCCCCAACCCACCACAGTGCAAC
4153	AFUB_pred_4153	( - )	DS499597:2952153-2953081	ATGGACGTCGCTCACTTAGCTGCCAACCCGAATACTCAAGGCCTCCTTCTAAAAGGCCACCGGCGGCGTCGTCTCCTTCGTGACAACGTAAATGGGATCACCAAACCCGCAATCCGCCGTCTCGCCCGTCGCGGAGGCGTAGTCCGTATGAAAACGGACATTTATGCCCAGATACGCTCTGTGATAAGAGGACGGCTTCGTGAGATCTTGTTCCAAGTTGTGCAAGTCCTAGAGTCCTCCAAGACTCATAGACACGATAGGAAGGTCGTCACCACACGGGATGTCGTCTACGCCTTGCAAAGAATGGGGCAAACGATGTACGGGTTC	MDVAHLAANPNTQGLLLKGHRRRRLLRDNVNGITKPAIRRLARRGGVVRMKTDIYAQIRSVIRGRLREILFQVVQVLESSKTHRHDRKVVTTRDVVYALQRMGQTMYGF	ACTTTACAACAATTCATACACAACGTTTCAATCACTACTATCATA	GTGTCGGGTGACTGTCTGGGCTG
4193	AFUB_pred_4193	( - )	DS499597:3088322-3088800	ATGACAGAAGATAGCAAATCCATTTCGACATCAGAGGCTGTCACCCCTCCCACCGGGGAATCCCTGCGATCGCAACAGAGCACCGACGCACAAGGCCAGTTCTCAGCAGCAGTCGACGACCTCCTGGACCAATTACAACACAAGTTCGACAATGTGTCGCGGGAAGTGTTTGCAAAACTGGACGATATGGCTACGCGCCTCGACGAGCTGGAAGCTTCCTTGACTGTTGCTGGCGACACGGCCACGGCAACAGCGTCGTCTCCGACAAAA	MTEDSKSISTSEAVTPPTGESLRSQQSTDAQGQFSAAVDDLLDQLQHKFDNVSREVFAKLDDMATRLDELEASLTVAGDTATATASSPTK	TTCGGGGGTCTCAGAACCGACCTTCTCGTACCCTGCCGAAACATCCCATCAATACACT	CATTCGCGCAGGCATATAGAGTG
4298	AFUB_pred_4298	( + )	DS499597:3456736-3457340	ATGTCCTTCAACGCGAAAAATCTCACCTATGAGAATAAACAGCCCGCGTTCCTACAGAAACTTAGAAACCAGTATGGAGATACGTCTGGTCGCCTTGAAAGGCCCGTTGCGCGACCTCGCTTAGCAAAGAAAGATGACGAGGACGATGACGAGCCCACATACGTTGATGAAGGAAGTAACGAGGTGATATCAAAGGAAGAATATGAGGCACTATTGCGCGGTGAAGAAAAGCAACAGGAGTCATCCGAACAACAATCAGGTCATGAGTCGAGGCAAGACACTGAAAAACCCGACACCGAGGTAGCATCCTCAAAGCAGAATTTGGCTGGAATAGGAGGCCCAAAGAAGCGGAAACAGGCGAAAGTCGTTGCAGACGATAGTGCTGAAGCCGAAAATACC…	MSFNAKNLTYENKQPAFLQKLRNQYGDTSGRLERPVARPRLAKKDDEDDDEPTYVDEGSNEVISKEEYEALLRGEEKQQESSEQQSGHESRQDTEKPDTEVASSKQNLAGIGGPKKRKQAKVVADDSAEAENTTQQERTGPQKAKEKQKKKKIKLSFDE	TGTCTTTCTCTGATTCAGGACTAACGCGTCTTGTATTCAGGAGTC	GGCGAACATGCCATACTTAGTTCTTGAT
4373	AFUB_pred_4373	( + )	DS499597:3690390-3690944	ATGAAATTCTCTGCCCTTCTAACGACTCCCGGGCTTCTGCTCGCTGGGGCCGCTGCCATCGAGATGGAAGTCCGAGAAGAAGTCGACAGTGACTGGATTCTAATTCCCGTCGATGACGGAGTGTGCAAGACATTCGACGTGGAAGTCGTGCAGATTAACCTCGTCCCCTGGTCCAACGGCGGAAAGTCTTTCCTTTGCAGAATATACGCGCTTCCTGAATGTCAAGGCGAGTGCATGGGACAAATCCCGTCCAATCACCCGCTGACCGGCCTTCTTGATCCCCCGAGATGGTCTGTTTACTGCTGGACGGCGTGCTGCTGGCCG	MKFSALLTTPGLLLAGAAAIEMEVREEVDSDWILIPVDDGVCKTFDVEVVQINLVPWSNGGKSFLCRIYALPECQGECMGQIPSNHPLTGLLDPPRWSVYCWTACCWP	ACTCCTAGAAATAGAACTTTCGCATCTTACCATC	GAAGTGTTTACATGGATCGA
4398	AFUB_pred_4398	( + )	DS499597:3771570-3773554	ATGACTCAGTGGGCCGACTATCTGCAGGGCATCCAGGCCCATGACCTGCTGGCCTGCGTGGCGGCCCTGGAGGAAGACCCTATGGATGCCACAGAGCAGGGGGTGCAGGTGATCTGGGATACCATAGAGCAGGTGGCCTGTAAGAGCCAGCAGACGGTCCAGCATTGCAGCCAGGCCATCCGGGTGGAAGCGGTCCGGTCCGAAAAGGGGCAGACCCCACACCAGCCATTACTGGCATACATAGATGAGGCTGCGATCCAGAAGCACATGCAGCCATGGCAGCAGATATTAGCATTCATCACCCGCACGCAGGCCCCACACGACTGGGCCAGCCCCCGATATGGGATGACCACATGGCAGCGATCAAAATGGCGCCAGCTATGGCAGCTAGCTAGCCAG…	MTQWADYLQGIQAHDLLACVAALEEDPMDATEQGVQVIWDTIEQVACKSQQTVQHCSQAIRVEAVRSEKGQTPHQPLLAYIDEAAIQKHMQPWQQILAFITRTQAPHDWASPRYGMTTWQRSKWRQLWQLASQRVGSPDPNPQGSQATVPGDLEAWAMTAIEKACLEFCIKLINQRHYSHKYESVLVCAMAMLGQGKAGWRDPKSYPLILSCVIKVA	ATAAATTACCAGCAAGATGATTAGGCCAGCCAGTTAACTGATGCGAACCCCTGGCTGTGC	TTCATGGTGGTGCAGAAGGCATTA
4724	AFUB_pred_4724	( + )	DS499596:1093633-1094307	ATGTTACAAGTCCTTCCGCTGGGTCTTGGGGATCTCCACCCAGCTAGAGTATATGCAGCTACCAACCCGCCAATGTGGCCGGGAGAGAGACCAGCCAACCACTGCATACCGTGGCTGTTGAGATGCATGGTCAACGACTTCAATTCCGACCAGTTCGAAATGACTCCGCATGCACCTTGCACATTCCGCCATGGCAGCCAAGGCAGCTATTTCTATGAATGTGTTCCCAGGTTTGCCCAGACGATCACGGCTTGTACCGAGGGTAATCTTTTATTACGATTCCAGCTTCGACCAAAAGAAGAGCGTGATGGCTCCTTCCGTGGAGCTCAAAGGAAGCGGATCCAG	MLQVLPLGLGDLHPARVYAATNPPMWPGERPANHCIPWLLRCMVNDFNSDQFEMTPHAPCTFRHGSQGSYFYECVPRFAQTITACTEGNLLLRFQLRPKEERDGSFRGAQRKRIQ	GGTTTCGTTCTCGAGAAGAATCTGCAGAAACGATCCGAGACCCTTTGGCAGCAAAACAAAATATTAATGATTTTGGATTCGGTGACTTCTCGCCCGAGAGCCCATCTCTTCAACCAGTCGGTTCCTGCGGCCTATGAAACAGTCTGAAGCAGA	GCTTCTTTCAGTCTGTGTAAGACCAAGGCGGATTGTAGACATA
4848	AFUB_pred_4848	( - )	DS499596:1504142-1504660	ATGGCCCTCCCCTTCATCCCATTCATCCCCCTCTGCTTCCAATGCGGCACGAACCAGAATCCTTGCCGGTGCAAAGTCGTCGGGCCAACATTAGGCTTCTTCACGACTATTGTGGCTGCTGTTGTTTGCTACCCAGCGTCTCTCTTTTGCGGTTGTTGCTTCACGAAGACCGGGAAGGACATGTTGGGGTATCCGGTCACGTTGAACGGGATTGTTTCTGATGCGATACCAATA	MALPFIPFIPLCFQCGTNQNPCRCKVVGPTLGFFTTIVAAVVCYPASLFCGCCFTKTGKDMLGYPVTLNGIVSDAIPI	ATTAATCACATCCGGTCCAATCTATTCCATACTCAGTAATCAAC	TTTTGACTCATTCATGATGATGTCGGCGTATATACTAGGTGTATATTCCCTATCTGTTTTTTAAATATATT
4867	AFUB_pred_4867	( - )	DS499596:1557257-1557805	ATGCGCCGTGAAAATCCAGGAATCAGGATGAGGGAGTCCAGTTTGCCTTCCTCCAACCACACCGTCCAACGAACAGACAGAAAGCATGCGCGTAAGCAGGGGCATGGCCAGTGCCACGTCGATCTACCCCTCAGGATCCGGAAACCTCGCCACCTTCTTGTCCCAATGCATGGTAGACGGTCAACGGACTTCAGCGACAACCTGTCAGGATGCACAGGCAATTTCCAAGAGAGTTGGAGGAAGCGAGGACGCGAGGTAAGGTACAAATACTTTTACAATCGGATCCTTCGTCAGGCCAATTGGAAGGATATCTCGGAGTTTGCAAACGAGACTAATGCACAGTCCGCGTTGAAACTGGGGATAGGTGCATCTAGCATTGTGTATATCACC	MRRENPGIRMRESSLPSSNHTVQRTDRKHARKQGHGQCHVDLPLRIRKPRHLLVPMHGRRSTDFSDNLSGCTGNFQESWRKRGREVRYKYFYNRILRQANWKDISEFANETNAQSALKLGIGASSIVYIT	GTTGTTCTTATCACTCCCAGTACTGACGATATTACCCTCGTGTGG	AAGCACTAAGAACAAGTATTGACACT
4898	AFUB_pred_4898	( - )	DS499596:1664856-1666935	ATGTCTGCGAGTTCTGCAACATGGCCTTCACACGAAGCGAGCACTGTGCTCGCCACCAACGTGGTCACACTCAAGAAAGGCCGTTTCCGTGCCGTTACTGCCCAAGGAGCTACACCAGGGCCCCTTCGCCATGAAAGGGACCTACACTGGGGCCAGTATGTGTCGCGATGGTCGACCAGCCCACCTAGTAGAATCAGCACTCGAACATTGGGCGAAGAAACCGCCGGGGACGGCGACACTCCATGCAGCACCCCTAGCCTCGAGCGGCTACCCTCGAGTCCAGGTCGGAAGCGACCAGCCGTCAGCAGGATGCCGTCCGGTCAACCAACAGAGAGGCTACTAGTCTCGCCTGGGATTCCTTCAGGTCCATCCAGCCCGGACATGAGAATCCAACAAGCG…	MSASSATWPSHEASTVLATNVVTLKKGRFRAVTAQGATPGPLRHERDLHWGQYVSRWSTSPPSRISTRTLGEETAGDGDTPCSTPSLERLPSSPGRKRPAVSRMPSGQPTERLLVSPGIPSGPSSPDMRIQQAIASLDFTALHAEALSLNYMAAPFPSPPPELEFISTGQASSEVQPSTPSDRRNLEPMSSSQSARWTAPDEARNPSPRHTPPRWQNARYDGPDSILVPDEDILTLGPMFDPLWDPVVTVNTTLLPMFPE	TAGATCGCCGTCGGGGGTGAAAAAAGCCAGCGCGAGGACGCGCAGACCGAAAGC	GCTTAGTGCCTAGACATCTTACCTTAATGGCTTGTGTAAATATCTTTATTTCTCTCTCTTAGCTAGTGAAGATAGTCAGAATTAAGTTACTCATACTATTCTTACTTATAGGTTATGAGCCCTTATAGCTTATTATAAGGAGATCTTCATCTTCATCTCCATTCCTTACATTCTATATTTTAAAACATGTTCCAAGATCTATTAAACTAGATTAAATATTACTTATTCCTTTAATTAATTAAAGGTGTCTCTTATCTAAATAACTTTATAATAAATATAGAAATAATGA
5018	AFUB_pred_5018	( + )	DS499596:2003379-2003843	ATGTCAAGGAGAAGTTTTGTTGCAGCTCGACCGCTCAAATTGGGCCTTGATCCAATCAAAATTCCCAGATTATCACCAGATGTCGGTGACGGTTTATTTTGGGGCTCTTCTTTCCCTAGTCTAAGACTTGAAATGAACAACTGGCATCATCTGATACACCTTCTGCTGATCGGCTCACAGTTGGGCTTCAGTTTACCGTTCCTCTGGTTTTACATTCACACAGCATCT	MSRRSFVAARPLKLGLDPIKIPRLSPDVGDGLFWGSSFPSLRLEMNNWHHLIHLLLIGSQLGFSLPFLWFYIHTAS	CAAACTCTCTCGTCCAGCAGCTCAATTTCAAGTGGTTACGTACTTGGCTGCACCCCCAAA	CACACATCGGATGTTCAGGCAGTTGAAC
5077	AFUB_pred_5077	( - )	DS499596:2219541-2220139	ATGTATCTACCACCCCTCCTCACCGTCGCCCTGACAATCGTGCTCTCAACAACATCCGCCCTCGAGACCCGCGAGATCCTCGCCCCCCGCAACTGGGACTTCCGCCTCCTCGGTCCCGGATGTAATCCTAACGCGTCGAATATCGACATCTCAGTTTTCCACCGGTCGGGGCTCTACGGGCGAGACTGCGAGGCTCTCGATACGAGTTTGTACAATACGACGAGTGTGAAGAGTCTTTCATGGAAGAGCCCCAGCACCGGGGCGGATCGGTATGACTTATGTATGTATCGTGATGCGGAGTGTGGGAGTGATAACCCCGATGTTATTCGCGGTGGGTGGGAGGTCTGTTATCCGTTTACTGGGTGGGTAGGGTTCAGGGTCGTTCAGGGAGGGACGGAG…	MYLPPLLTVALTIVLSTTSALETREILAPRNWDFRLLGPGCNPNASNIDISVFHRSGLYGRDCEALDTSLYNTTSVKSLSWKSPSTGADRYDLCMYRDAECGSDNPDVIRGGWEVCYPFTGWVGFRVVQGGTEC	ACCACAACCACCACCAACCCCATCTCCGCCTCCCGTCCTCATCCGCTTCATCATCAGAGTCCCCTCAAGTAATAGCAATACAAGACCGACCAACA	TTGGCGGCAGGAAAGGTGTGGATTTTC
5105	AFUB_pred_5105	( + )	DS499596:2310880-2312454	ATGATTATCCCGACGTCGACCAATCCAAGAAAGCAAATGTCTCACGCCACTCAGCAACAAATCGACCTTCTCCATATCGGCTCCTGGATACACCCTTATGATATCCCCTCAGCTTCTCAGGGCGTTTTGCATTCTCCTGGCTCCAAGTATCCTTCGCTACCTTTCCAAAATCAGAACAATAGAAAAGTTCCTTTGATGCTGCAAGCTATGCTGGGTCAACCTCCAAAAGCAGACCCTTGGTCTCCAGTCGCGATGCAACAAAAGCGAAACCAAAAGCTGTCCCGT	MIIPTSTNPRKQMSHATQQQIDLLHIGSWIHPYDIPSASQGVLHSPGSKYPSLPFQNQNNRKVPLMLQAMLGQPPKADPWSPVAMQQKRNQKLSR	AGCTGCAGCCCAACCATACAGGATTCCTGTCACGACTCTATCGTGT	TCTGGCTTTCCAATTTTTTTAATACTGACCTTCAGTAATCTCCTTTATACTCTTTTTTCTGTATGGAAAATCTTTTCACTTCTAAACCAATTGAACAATTCTTTTATGATAATCAAATTGC
5169	AFUB_pred_5169	( + )	DS499596:2495319-2496893	ATGATCAATGAAGTCCGCGCGGCACACTGGCTTTTGAAAGTGCTGGCTCCTCCTTGTCGTGATGCCGCTCCTCCGCCCTTCCCTCTCCATAATCGGATTCCTTCTGAGCCTGATATAAATACTCTCCGTTCGGACTCGAATCAATCACCACTCCCGCCTTCGTACTCTTCAGTTCGCAACTCAAGAGGCGATCTTCGAGATAAAGGCGTGGCTTCGCCGTCTACTGTTTCCGCCATTGTCCCTCCATCCCCGGCCTTACCTGCGTCACAACATCCCCTCAGCAACGATGCAGGACGCTCCACTCCCTCTTCGGCTCTTCATCCTCGCGTGGCCGTCATTTTGGGAGTCGACAAGAAGTGGCACGCGCCTCTGCTGGTCTGTCGGGCGTTGAGTACGGTG…	MINEVRAAHWLLKVLAPPCRDAAPPPFPLHNRIPSEPDINTLRSDSNQSPLPPSYSSVRNSRGDLRDKGVASPSTVSAIVPPSPALPASQHPLSNDAGRSTPSSALHPRVAVILGVDKKWHAPLLVCRALSTVPAAWWGLRCAFTFLAELLHIRPGMGREGWAAAIIGSVGQDWDVERRFRVTEVALAIMWCCASAYLSYFFADCMMSRWLLNYTPPAVVIRLLTTNGLIAYITSWVLYLSGASSDPRLLLPAWISITTTLTFLYHATQNHATIKRETTASLLVVSVASFVSMSSLLLQLHLTRENEPEVPLFVITRKLWDWAVAIFLRMRVADARAGAREL	GTCTCCAGCCGGGGTTTTGGCATTTACCATCACA	GATGCGGTCGAAAACATGAT
5195	AFUB_pred_5195	( - )	DS499596:2572623-2573360	ATGCTCTTCGCTTGGTTGGAGATCATAGATCGTCTGCAGCTTTGGTACACAAGGTGCCGCAGATTCCCCAGCCTCACCTGTGCCCTTGCTGCTGAGCCAACTCATGAGCCACGATTTTTACTGGTGGTTTACAAGAGAGGTGGACGGAATTGCGCCTCGCCTTTCCGCCTCGTGATGTGGCCCATCTGTCGTTCTGGCGACTACTCATTTGAGATGATGGATCCGAATGCCCTACAGGCAGATGTAACTCGAGGCACAAGAAGG	MLFAWLEIIDRLQLWYTRCRRFPSLTCALAAEPTHEPRFLLVVYKRGGRNCASPFRLVMWPICRSGDYSFEMMDPNALQADVTRGTRR	CTTAGACATGAGACATCATTCATTCCTTTCCCCTAC	GACGACATTGGCATGCATCCAGCCGGTATCTGCAGCATCATCAGATCAATAATGGTGATCCAAACTG
5255	AFUB_pred_5255	( - )	DS499596:2765163-2776479	ATGCCACCAAAAGCGCGTATAAACTCAAAAAATTCAGTTGAGCAGGAGGGAAGGGTCCTACTTGCAGTATCAGCTTTGAAAAATAAGGAAATTCTCAATATTCGTGAAGCTGCGCGTGTCTATAATGTGCCTTATACTACCCTCCAGCGGCGCCTAAAGGGGCATACTTTTCGAGCTGAATTACGCGCAAATGGCCATAAAATGACTCAGAATGAAGAGGATTCACTTATTAGATGGATTCTATCTATGGATCAACGTGGAGCGGCTCCCCGACCGTCCCATGTACGAGAAATGGCGAATATCCTGCTTGCGCAGCGTGGTTCAACTCCTACCCAGACTGTTGGAGAGAAATGGGTATATAACTTCATTAATCGGCATGATGAGATCAAAACCCGATTC…	MPPKARINSKNSVEQEGRVLLAVSALKNKEILNIREAARVYNVPYTTLQRRLKGHTFRAELRANGHKMTQNEEDSLIRWILSMDQRGAAPRPSHVREMANILLAQRGSTPTQTVGEKWVYNFINRHDEIKTRFSRRYNHQRAKCEDPKIILEWFNRVQITIMQHGITLEDIYNFDETGFAMGLVATAKVVTRAEMLSRPFLIQPGNREWVTSIECINSTGWVLPPCIIFKGKVHIEGWYQDTALPADWRIELRTPTPPGSRSTNSVPKTPYNLKQLKKQETTLKKLLRERTYSPPTPTKAVLGQIIKGCEMAMNNAALLAKENHDLRAAHEKHLQKQKRSRRQIETAVGLSIQEGQEIIQRRDQAAEAIPTIPPEQGFKIASNFGRGQILWYGDPLGCV…	GTAATCGGTAAGCGAGCGGATCACGCAACCGAGCGGATCACCAAACGTGTTTTGACTTCTATTTCAAAAGCTGCAGTGCTCAGCCAGCCACT	ACTCTGTATTATATAATTACTAAAACTTGTATATTTCCTATCCTTTTAATTTACTATATAAAATTAATACTTAGGAAAACTCTAAAGTAGGCTTTTAAAGTATTAGTTATTTATTAAAATATTTATTTACTTATATAGCTAATTAGATTCTACTATTTAGAATTTTATTACACCTATTATATATTTATTAGGATACTTTTATATATATTAATATTTTTATTACCTACTATATTACCTATCCTATTTATTAAAAAATTAGATAAAGGTATATAAATCTATATTAATTACTAAGCCTTAAATACTATAACTATTAAAGATTAATACCTACTACCCCTAATAAAGAAAACTCTAAATAACCTAAAAGAGATAAAATTTTTTATAAAGATTAATATTATTTTA…
5256	AFUB_pred_5256	( - )	DS499596:2788436-2792129	ATGTACCGGCAAACTGGAAGAATCAAGAAATTTCGAACCATCATTGGGCTCGGATATGACATCAAGGATACCCTACTTCGCCATATTTCCGCAGGATCAGACACAGAGGACTACTTGGCCAGAAGGTATTACGCAAGGGCGCTGCTGACCTGTCTCCATCGGAGCATTGCGATCCCAGAATGGGTCAAACTCAGAAACGGGGACCCTGTGTCCCTGGAAAGGGCTTTGGGTGCGTTTGATCTTTTCCTCCCAGAGAGCAGTTTCGGGAACCTGGATGAAATTGTGAATAGGCTAGATGAAATAGCCTTGCATATTTTCACATACTGCCCTAATATAAATATACTCACACCTCGTGAGAAGGCGCGAGCCGTCGCAACATACCTCAGAGAAAGCAATTTG…	MYRQTGRIKKFRTIIGLGYDIKDTLLRHISAGSDTEDYLARRYYARALLTCLHRSIAIPEWVKLRNGDPVSLERALGAFDLFLPESSFGNLDEIVNRLDEIALHIFTYCPNINILTPREKARAVATYLRESNLTGIQLGRDYHCLEHNFLGFAINDPDHNSLPLISAAIYCYVAQKINLDARPCGFPFHVHVIVMPPRGQDIDGNAIPPATLIEPIFMDPFRSAEETPIENLQNQLNFLGASAAEQAAFLRASGVADTVLRCGKNIMNSVQRLFQTSRAHLAPVDAVSARYAALWSSLLFSTSFRPAELRHYLPWFLELFATDFPSDAHLIEQYLVPLFQGTLHQEDILESLRVVRAVDEIPKQVKRRTPERKTVRYRIGQVFRHRRYSYLAVITGWDT…	AAACGACAACATTTCATTATCCCTCATTTCCCCCCTCCTT	AGAATACTAGATATTTAANNNNNNNNNNNNNNNNNNNNATATTTAACTGTAGATAAATAAAGATAATATACTAGTCTCTTTCTTTTATATCTATAAGAGCAGCTTATAGCTTTTAAAGTATAATCTATATATTCTTTTTATAGATTATATATACAAGATAAATAGCTTTAAAATACCTTTATTAAATATTATTAGAAGCACTGCTATTAATATAATATTTTATATTAAATTTATCTTCCTATCTAGTAAGAAATAGGAGTTATATAAGTTTACCTTAGAATCTCTGTATATAATATATTAAGATCTTTATCTCTTAGACCCCCTAATAATTTTAATAGATAAAGATAAGGCCTTAATAAATATAATTAAAGTTA
5257	AFUB_pred_5257	( + )	DS499596:2815190-2817214	ATGTTGCATCTATTGAAGTTAAGAAACCTGGGAGTTGACATAAAGGCAATCTGCTTCGATGGAGCTCTACCGGCTCACAAAGGGGAGGCAAGACTATCACGACTCGAAAGGGCAAGACGAAAGCTCGAGATAGCTCGAAAACAAAACAGTCATGGCTCTTTGCGACCCAAAAACACGTCTATTGACACAGAATTCAAGCTCGAAATGATACTGCGAGGACGGACGTTGACTCCTAAACACAGACAATGCCCTGACAATCCTTTTATGGTACCAGCTGTCTTCGAAGATCTCAAGCATCGATGGAATAAGGAAAACATCCTTCAAACTGCGCGGGGCTCCCTATCATTACCTGACTCAGCTGCATCACAAGATTTTCCTTGGGCAGATGTCACAATCATG…	MLHLLKLRNLGVDIKAICFDGALPAHKGEARLSRLERARRKLEIARKQNSHGSLRPKNTSIDTEFKLEMILRGRTLTPKHRQCPDNPFMVPAVFEDLKHRWNKENILQTARGSLSLPDSAASQDFPWADVTIMVAGEADMHCAYLAKLTGSAVLTNDSDLILHDIGPHGSVVLLHSLELENTYSAPSKDVPLQAHMN	ACTTCATTTAATTATTTATTACTTTATCATTCTTATTTTACTACTTTATTCTTATATTTATTAATTATTTAGTCTTACTAGATTGTGCGGTG	AACTTCACCCAAATTCAGGATTGATGG
5268	AFUB_pred_5268	( + )	DS499596:2861950-2862814	ATGGCACCGCGAGGGTTCACGAATCCTACCCCCAAGACCGAATCTGCCCGCTCTGCTTTGAGCTCTTTCACATGTACTCTTTGCAATAAATCTTACTCGCGCCATCCGGAATATGAAGCTCATATCTCTTCCTACGATCATCAACATCGCAAGCGCCTACAAGACTTGAAACAATTGTCACGAGATCCGAATGCTGCTGAAAAGGCAAGGAGGGCCGAGAGAAAGGCAGATGCAGAGGCAGGACTGAGAGTAATCGGGACGACTCCCGCATCAGGAGCCGGGGGCACCGGTGGGGGAGGAGGGTTTAAGAAAGGAGGATTCAAGAGCTCCTTTACCACTGTCAAAGGACCAGTATCTGCTACTGTGTCTACGAGGAAAAATGTCCTAGGGGATGACGAT…	MAPRGFTNPTPKTESARSALSSFTCTLCNKSYSRHPEYEAHISSYDHQHRKRLQDLKQLSRDPNAAEKARRAERKADAEAGLRVIGTTPASGAGGTGGGGGFKKGGFKSSFTTVKGPVSATVSTRKNVLGDDDDDDANQAVGAGEPSELVRNKPRQDTDAQHGNAESDTDEEYANNDTEANYYDPRKPTECSSRCPAFQNELTIS	AAAAGTCCTGTTGTATGAGGTCAGACTACC	ATGATATTGCTTTACCACCGATTCG
5302	AFUB_pred_5302	( - )	DS499596:2953221-2954098	ATGCCCAAGAAACCACCACTCATGCAGGAACCTGTCATGGATCATCAATACCATTCTCTCTACTCAATCGCTGAGGAGATTACGCCTCAGGATCATGAGATTCTCCTCCACGGTGGTACGTCTTCTAATATTGAACGACTTCCCTCGCGCCTCCAAATGAAGAAGACACAACATCCGAGAAGTATGAAGAAGCAAATCGAGGATTTGGCTTATGAGGTCAGCTACCTCAAGGCCGAAGTAGCGTGGCATGCTGAGTCAAAACGTGCGCTGCTTCAGCTCCAGGAACAAATGTACCACTTATTCTACAAGATGGAAGACGCTCTAGTGAAAGTCAACACTCGCCTTCAGGAGGCCGAGCAACGTTACCTGAGTCTCTGGGGTATCAAGGGCCGCGTGAAA…	MPKKPPLMQEPVMDHQYHSLYSIAEEITPQDHEILLHGGTSSNIERLPSRLQMKKTQHPRSMKKQIEDLAYEVSYLKAEVAWHAESKRALLQLQEQMYHLFYKMEDALVKVNTRLQEAEQRYLSLWGIKGRVKSEEEMI	ACACTGCTCCGAAACCCTGAGAATCTTCAAA	AGAGTCTTGTATCAAGTCATGTCAATGGGGCGCGTTTGAGAACGGATGGATGTAGTTCAATGAACCTTTTTTCTACGA
5303	AFUB_pred_5303	( - )	DS499596:2955228-2956098	ATGTTTGAATACCCCCAATTTCCTCTTTACTACGGCGCCTCTGAACCAGGTCCAAGTGATGAGTTGCTGGATTACTCTCAACTTGACCCTCGGGAACCGCTGGAGTCCCAGAGCCATTCTGCTATAACTCTTGATGCACTGGTGTCTAGGCCTGCCACCTCTCAGGTCGACGCTGTATCCGTATCCCACCAGAGCTCTCCTGGACATCCTCCAGGCGAAGTATCCAGCTCCAAGGAGGAAAGGACCGGCCGCTCAAACAAGGCCACGGATGTTTTGATCTTGCGGCTGGCGGCTGAAATGAAGGACGAGTTGGGGAACATGGAAAGGAGGCTCAATAATCTGGAAAGGAGGACCGACAGTCTAGCTGACTTAGTGAACAGCCTTTCCGATCTCCCTAGC…	MFEYPQFPLYYGASEPGPSDELLDYSQLDPREPLESQSHSAITLDALVSRPATSQVDAVSVSHQSSPGHPPGEVSSSKEERTGRSNKATDVLILRLAAEMKDELGNMERRLNNLERRTDSLADLVNSLSDLPSRVDQRIDKLSDTVDKESQQITKIVKTVDFITRRFGPLLARLARRPGSSWPVRETSTPVREEGAHPTGTRSEHMTAERSSLFTSPEGRE	CACTTGATGATTCTCCAGAACTCACATTGCTATTCGCTTTCCATA	GTCAAAAATTGAAAGAGGAACGAATAATACTAGTTCAGTCTT
5310	AFUB_pred_5310	( - )	DS499596:2982150-2982848	ATGTTTTGCTGTGCTTTTCGTCCCTTCTCACCTTTCCCTCGCACCAGCGTCGGTCCTACGGCGCGATATTTTCATCGGGTCACGACAGACTTCGTTGCCCATGATGTGAGGGGAAATCTGGTCACTAGGAAGGGATTGGTAGTGCCCTCCGTGCTGCCAGTCCCTTTGCATCAGCTTCTGCAGCTCGCGCTGAGGATCGATGCAAACTTACATTTTTTCACGATTCGCGACATTTTGGATATGAATCATCGAGTTATCCCCGCCTTTATGTCCCATGCCAGATCCCTCATGCACGAGATAGTCCTAGATGGAACCGTCGATGCAAAATTTGCCGAGAAGGCAAACGCTACCGGCCAGAACTTAGCCAGCGTACTTCACCAGCTGAAGGACATG	MFCCAFRPFSPFPRTSVGPTARYFHRVTTDFVAHDVRGNLVTRKGLVVPSVLPVPLHQLLQLALRIDANLHFFTIRDILDMNHRVIPAFMSHARSLMHEIVLDGTVDAKFAEKANATGQNLASVLHQLKDM	CACTCACTTGAGATTCCTATTATTCCGAAACCAC	TTTAAAGGCCTTTTTTTCCTGTAACTATATCGGAAGCCGATTTGAGATATC
5322	AFUB_pred_5322	( - )	DS499596:3012970-3013538	ATGATGTCGGAAGAGGTGGGGTCGAACGCGCTGAAAGGAAAGTCGGAATTTATCGCGATAAAACTGTTCGACCCAGTTGAATACCCCAGGACGATAACCGGCAAGGGGACGCTGATCCAGATATACAATCCGCTCGAAGATATGCGTCTGCCAGCATACTGGGAGTGGGAAGATGAGAACAAAGAAGGCGTGAAGGATGTCCCAGCTGGGTACAAAGTTCGCGTCGTTAATGCCGAAGTCAAGTTCACC	MMSEEVGSNALKGKSEFIAIKLFDPVEYPRTITGKGTLIQIYNPLEDMRLPAYWEWEDENKEGVKDVPAGYKVRVVNAEVKFT	AGTGATACTTCATGATCCGCCTGTTTACATCGAGAGGGTTCTAGCTGTTCTATATTGTCACAAGCCGCTAAGGGGAAGCTGGGTTTGAATATCATACGCTCTC	ATACAAGCCGGAGTTTCTCGATCAATTTTGTCCCTTTCTCGAATCCGACTAACATGTTAATT
5344	AFUB_pred_5344	( + )	DS499596:3166271-3166675	ATGAACGACACAGCGACGCTCCATCTACCGCGCCTCCTCTGTCTCCACGGCGGAGGCACCAACGCACGCATCTTCCGGATGCAGTGCCGCGTACTCGAGAAGCACCTCGGACGCACATTCCGTCTCGTCTACGCACAGGGTCCATTCACCGTAGTGCAGCCCGGGCCGGATGTGACGTCGGTCTACAAAGACTACGGGCCCTTCCGGAGCTGGCTTCGCGACAGCCAGATGACTGGCGTCTGGACAGCCAGGGACATGGCCGCTGCCATCGACGCATCTGGTGCCATATCGCTTGCCGGAGCCTGCTAT	MNDTATLHLPRLLCLHGGGTNARIFRMQCRVLEKHLGRTFRLVYAQGPFTVVQPGPDVTSVYKDYGPFRSWLRDSQMTGVWTARDMAAAIDASGAISLAGACY	TCATCGGCCACAGGCAACTGGTGCGGACCTCAGG	GACAGCTCCTCCGCAGATGCAAATGACTATGGATCGGACTTACTTATATTGATATTAAC
5348	AFUB_pred_5348	( - )	DS499596:3184082-3184510	ATGAGAGGCTCTGGCCACAACATCCATGGTCAATTTTTCGTCGACGGCATCATGCACATCCTCGATGTTTACGTTACTGGTGAACCACTTCCACACTTCAACGTCTCCAACGCCAGGTTAACCTACGAGTCGCCAAAAAAACTGCGGGGCCGTGAGCTCCTTCAGCCTAGCTCACGGGTTGGAGGATCCGACATTTCTTTGTCTCTGACGGGCCCGGCGGGGACTCAGTCTATCACCGGTCAGATTGAACCGCCACTGCCAGAGAATTTCCAAATCTCTGGGCAAGGCGCCTGGGGAGTTTATAGAGATGATGATGATGATGACGAC	MRGSGHNIHGQFFVDGIMHILDVYVTGEPLPHFNVSNARLTYESPKKLRGRELLQPSSRVGGSDISLSLTGPAGTQSITGQIEPPLPENFQISGQGAWGVYRDDDDDDD	AAAATAGATGCCAGCTTCACATGGAACA	GGAAAAGTCTGCTGTTCTCATTTCCGCCTAATTCTTTGATACAGTGAGCCTCTGTAAGTTTTGTCCAAGAA
5415	AFUB_pred_5415	( + )	DS499596:3448309-3450133	ATGTACAAACCAGCCCCACCTCGGCCCAAGAAAACAGACATTGTCCGCTCACGCAATGGCTGTAAAACCTGTCGCAGACGACGCACCAAATGTGACGAGCAAAAGCCTACATGTGGGACTTGTCTCAGACTAGGAGTTCGCTGCGAGCCTGTTAAGCCAGATTTGAAGTTCAAGATTGTGACCGCGGCTTCTGCAAAGAAGCGAGGCCCAGGTTCAGCGGAACCCGAATCAAGTCGCCTGGGGCAGCAGCTTTCCAGCAAACACCGTCAAGGGTCCCGACTGCCCGACATCGAGTTAATCCACTCATTGCAACATACCGATCGGGATATCTTCTACTCAACCTACTGGGAAGACCACTGTCTACCAGCACTACATCCAATTTTCCGTCCCGTCTCTGAG…	MYKPAPPRPKKTDIVRSRNGCKTCRRRRTKCDEQKPTCGTCLRLGVRCEPVKPDLKFKIVTAASAKKRGPGSAEPESSRLGQQLSSKHRQGSRLPDIELIHSLQHTDRDIFYSTYWEDHCLPALHPIFRPVSELMGLPAVRDAILALSSCNLGRVNAERKHSKSTAVVGTFSPSLSHLTRSQLYYSSAIKRFISFTPDDYRNSAVQVLTILVIFGYIEAAMGNFDGYYRHVQGMSAFLVGLHDATGHALFRALLTAWLQSQFLVRWARTYFSSLDVHQRLASIPFPADLEGTCSSLYDRRAVALSILCESHRLNMKETLKYWGNQMLPDVHPISVLYPNRHDPEDSLSRLEEESKRLDKWLLHLPPSEQPLVGDSSETSPISFHTHDAALNFAYYVVAR…	ACTCACAGGCAGTTAATTGTATCGC	AATCGTTGTTGACGTCGTCAATTCCGGGT
5467	AFUB_pred_5467	( + )	DS499596:3621166-3622640	ATGGTCCATATCACCGCCTTGCCCAGCGAGCTTCTTACTCTCATTGTCTCATACGTCGATCCATCATCTTGGAAAGATTTGCGCCAAACGTGTCGTCTTCTCTCGTATGTCACTGCTCAGTTGCTGTTTGAGTCCTTGAAACTGTATCCTACACAGGCCAGCTATGAAATTATGGATGAAATTTTGACCGGGTCAAGTTTGGAGGATGCGGTCAAAACGGTGTATATCAACACACGTGAACATCCGTATGACTCAGATGATGAGGAAGAAGCCTACTTTCCCGGAGAATTCGAAAACAGAATTTCCCGCCTCAAGACCTTGTCAAAAGTGCAAAACGTTGTCCTACAATTTGATAAGCGTTGCGGCGTGTCTAGGCATCATTGGATTACCAAACCTCCT…	MVHITALPSELLTLIVSYVDPSSWKDLRQTCRLLSYVTAQLLFESLKLYPTQASYEIMDEILTGSSLEDAVKTVYINTREHPYDSDDEEEAYFPGEFENRISRLKTLSKVQNVVLQFDKRCGVSRHHWITKPPQTVAFRKKALSVLFEWLASLEAPLQSLASTILRQQTILKDFGTGTDSVYFLSRDRFFAKLPSVWLKPTTSSLEHLTLFCDMWFGFRPKLDLSQIHFPRLKSLVLGNFTFFQDSQLEWILSHGATLSELSLDDCMILYDLCLFEEKLDEYSFKKDEMELRIEEDGEAGYYRPYNKRWHHYFDAFRKRLPRLRQFRIGTSDWTHGVPFEAESEMRIGLLDERYGVFYDGWVPTPYIDVSNWPEPWERGPPKCTKEDRRSVRLLFDHIG…	CTCTGTTGCCAAAGAGCTTGCGTTCTTAGCAACA	TGCTCTGTTTGATTTCGGAG
5470	AFUB_pred_5470	( - )	DS499596:3629997-3630515	ATGTGCCATGGCCCAAGCAGTCTACCACAGGCTCGAAGCGGCCAGATTTCCGGCTCGACTGTTTCCGCTGCTTCAGATGCCACATCACAGTCTGCCGCCAATGATAGTGTGTCTGTCGAGGCGAGAGGCCTGCTCCCGAAGGACCAGTGCCGCGACCAAGGCTTGCTAGCGAATGGTAGCCATACCACACAATTAGATGCCCTCAATATCAAATTTAGGATGCGGAGTGGTTATTCTGGATCCCCTGCGTTGATATCATATGGGCGACTATTAGGGATCGTCAATGTTCCGATGCCTGTAGGATGTTCAGTT	MCHGPSSLPQARSGQISGSTVSAASDATSQSAANDSVSVEARGLLPKDQCRDQGLLANGSHTTQLDALNIKFRMRSGYSGSPALISYGRLLGIVNVPMPVGCSV	AATCAGTTTCCAAACTTTGATAAATCAGACCAAGT	TATCGTAAGACACCCAACACCCACAATTA
5573	AFUB_pred_5573	( + )	DS499596:3953674-3955448	ATGAAACTCGTTCTCGGCCTCCTTCTCCCTACCCTGGGCGTATCTGCCTCCGTCATCAAACGGGAAGACACCTGGGGCGGCAGCGTCTCTCTCGGTCCTACCAAATCCACCATCGTCAACGCCGTCACCACCCTCATCCCCGGTGCGGCGCCTGCAACTCAAAGCGGCGAGCTCTTCCTCTGGCCCGGGATGAGCAACGGCACCGGCGATCTTGTCCAAACCACGCTGGAAAGCTGGCCCAGCAATGCCTGGTGCGGTGCAACAACAGGCCAGTGGTGTGTAAGGGCTAGTCTGTTCGGCAGCTTTGGACAGTTGGATGGGGACGCCAGCCCAGTGAGCGGGACGGATCAGGTTCGCATCGAGTATACTTTGTTGGATGATCAGGAGACCTGGGTGCAG…	MKLVLGLLLPTLGVSASVIKREDTWGGSVSLGPTKSTIVNAVTTLIPGAAPATQSGELFLWPGMSNGTGDLVQTTLESWPSNAWCGATTGQWCVRASLFGSFGQLDGDASPVSGTDQVRIEYTLLDDQETWVQNVTNAQTGKVLSTFSHKSGPYMTGYGTGTECDGGCTGTVAEQKYLNTKITLASADTTFGNTIASAAGATYSGLSSSEGGKVWTIESITIPAMSSS	CTCAGTGATAAAAAGTTTTATTGCAAAAAAATGAAAACTGACTCTCCTCGTCTATATCCCA	AACCATAGCTCACCTATGTCACCTACCTTACCTGCGACTTTCGGAACTTTGCACCTCATTTA
5627	AFUB_pred_5627	( + )	DS499596:4156488-4160986	ATGCAATACCGGTGCAAATGTTTATGTACTAAATGGGAGATGGTGGATATGATGGACCTTTTACCTGACGGTGTTCAAATAGGCAGATATCTGGTACCCCTCGTTGATAGAGGACCTACTTTGTTGGGCTTGGTAAAGAGACGATTGGATGACGTACTGGGCAGTTGTCAAGAAGGACTTGGGAACTTCATATGGACCGCCCTTGACTATGACTGGGAGCGGACAGCCAATGACGGATTATCAGACACTGGAGATATT	MQYRCKCLCTKWEMVDMMDLLPDGVQIGRYLVPLVDRGPTLLGLVKRRLDDVLGSCQEGLGNFIWTALDYDWERTANDGLSDTGDI	TAAAAAGCTGC	TGGACCAAACGGGCAGAACAAACTAATATTACGGCA
5630	AFUB_pred_5630	( - )	DS499596:4177333-4178337	ATGAATAAGGCTTCTGAATTCGAGATCAACCTGCATCGCATTAGCAAGGATCTATGGCAGGACGAGTCTGGCGCTGATCTAGATGTGATAGCACGCAAAGTGACCGAACTCAAAACCCAGGTTGACGTTCAGAGGAGGCTTCAAGAAACAGCACGCACATTACAACAGCGGCAGGGTGATGAGTCTCTTCCTAATCAACAAGCTATCAGGGTCAAACATTTCATGAAATTCATTTTCGAAAAAATCGACCGATGGAAGGGCAAGCAAAACAGGCTTAGGGACTTGGACTGCGACGTGATAATATTTTGTGCTCTGTGTTACAAGGTCAAGGAGATTTACCATATGCCTCCAACACAATTTGACTTTCTTGTTGCGATCATTACCGAATTTGTACGACGC…	MNKASEFEINLHRISKDLWQDESGADLDVIARKVTELKTQVDVQRRLQETARTLQQRQGDESLPNQQAIRVKHFMKFIFEKIDRWKGKQNRLRDLDCDVIIFCALCYKVKEIYHMPPTQFDFLVAIITEFVRRRNLSHALFRDDINRVIHGKFEPEDDNLLKTFLKSANDNMPNLCRGPVRPSNNFEIGETIQAPNPVSSLEGDHEGQLHMTK	AGGAGCAGTTTGTAAAATTTTCCTGACGTCGGGCGAATTCCCCCGCTTTCCTGACTGTCTCGAAA	CTGAGTGGACCTATGTCTGTTGAAGATATCGAAAATTCATGGCAATCCACAGACCTAACGACAATCACCAAATCCGATCAGATTAAAGGGAGGATATGGTT
5632	AFUB_pred_5632	( + )	DS499596:4185508-4186132	ATGATCTGGACTGCCATATCAAACACTAAATATAACTCGCACAAGCAACTCGTCTCCCATGAAAAGACTATCCATAAAGCGGCGTATAGGTCCAGAGTTGAATTTAGCTGGCCGGGCTTCATACAGCTTGACTCCTCGGAAGGACCAGACTCCAAGAAAGCAAAGGAATCCTTCCTGAAAACCCTTCATGGTGATAAAGAGTCGAAGGTCTACACCTTCTCGGAGGACGTGGCTGACCAGAACCCCTCATGTTTTGAGACGCTCCACAGCATTCCAGGAACGCAAGTTGATGGGCAACACCCTACCAATGATCAAACACATCTACAATACGATGATTCCAGTTTCTATTGGGATATACCGTCTTTGCTGTCGCCTTATCCCCCGACATTTTTCAAAAGT…	MIWTAISNTKYNSHKQLVSHEKTIHKAAYRSRVEFSWPGFIQLDSSEGPDSKKAKESFLKTLHGDKESKVYTFSEDVADQNPSCFETLHSIPGTQVDGQHPTNDQTHLQYDDSSFYWDIPSLLSPYPPTFFKSSLRFSSDNPI	AAAGCCTACCTGTGTTGTCTGCCGCCAATCATACACAAGGGTCA	GATAAGTATTTCGGTCAGGTAGGCGGAAAATCCATGTCA
5633	AFUB_pred_5633	( - )	DS499596:4186169-4186687	ATGAGTTCCTCCGGGCCGACGAAGGCACATATCTACCACGGTGATTCCGAAAACGCGAGGGAGGCCAAGTGGGTTTTTGAATACTTCCCTCCCGATGAACCCGTAAAACAAGGAATTACGTTGAGCGGAACTGATATCATTCTTGTTGCCGGTTGGGTGAAGAATTGGAGGATTCCCTATCTAGTCAGCGAACCTACTGGGTTTCTGGCGGAGGTCATATATGCCCAACAGCGACCATTTGTAATGAGCAGTTCCTCCGGGCCGACGAAGGCACATATCTACCACGGTGATTCCGAAAACGCGAGGGAGGCCAAGTGGGTTTTTGAATACTTCCCTCCCGATGAACCCGTAAAACAAGGAATTACGTTGAGCGGAACTGATATCATTCTTGTTGCCGGT…	MSSSGPTKAHIYHGDSENAREAKWVFEYFPPDEPVKQGITLSGTDIILVAGWVKNWRIPYLVSEPTGFLAEVIYAQQRPFVMSSSSGPTKAHIYHGDSENAREAKWVFEYFPPDEPVKQGITLSGTDIILVAGWVKNWRIPYLVSEPTGFLAEVIYAQQRPFV	TGATGGCATGGTAGAGCAAAGACAAATCGAGCATA	CATTTCAAAATCAAGAGTGACTAGCAGGTAGAATAGCTGACA
5639	AFUB_pred_5639	( - )	DS499596:4230189-4232467	ATGACTTGGGCAAGCTTCCTGGTGCCGACTCAAGGCAAATCCGGCAACGAACGAAGCGAAGGTATCCAGTGTATCGTCGTCGTTTGTGCGAGCCATCGCGGTGAAAAACCGCCACCATTCCGCGGTCAGGATGTTCAACCAGCATTTCTAGTGATCTGGCTGACGTCTTTTGTGTACACTTCGTTGTCGTCCAGACTTATCGATTCGGATTCACTTGAGCCTTCCGCTACCCCATGTCTGACACCTTCGTCGGCAAGAGAAAAGAGCATCATGGAACGTGCACCTTACGTTGCCGAGACTCTGTCTGTTCCTCGTCTCGCGAAGATTGCCCGGTGCAGGGCGCGTCCCGGGCTGACTCCACCAACCATGCCGCAAAACACGACAGCAGCCGGACGTCAT…	MTWASFLVPTQGKSGNERSEGIQCIVVVCASHRGEKPPPFRGQDVQPAFLVIWLTSFVYTSLSSRLIDSDSLEPSATPCLTPSSAREKSIMERAPYVAETLSVPRLAKIARCRARPGLTPPTMPQNTTAAGRHMLPFTGKMHIGYIPDGRVLGLSKMAHLAEMFSRRLQVQERLTKQVAMAVFDVLKFFFFFFLGGVGGSSWNPPIYAWSCAVFRSTTTPSYMVGSLQSSLKAREEFVTLLHTRSQGVPHVAQYRSKL	CTCCGGGAGCGCGGTGGCGTGTTTTGTGAAGACTAACATCAGATTAGGAGAACTAAAGACAAG	CATTGATTTCCCAACTATTCCATGATTCTTAGGTTACATTGACTCGT
5642	AFUB_pred_5642	( + )	DS499596:4243568-4249023	ATGGAAACCTCGGTCGAAATTCGAAACAAGCTCTGTGGCCAAACATCCGAGCTTTTGGAGTGGATTCATCTGATTGAGAAAGAACACCTTGTCGTATACGGATTGAGGAGACCGAGCCAATATCCGGAAAGCCAAGTGACCTTGCACAACTGTGCTGCGAATAGCCAGCGCATGTTCAAGAAGGTTACTGTGTATAATATCTCCCTCCCTATGGAAACCTCGGTCGAAATTCGAAACAAGCTCTGTGGCCAAACATCCGAGCTTTTGGAGTGGATTCATCTGATTGAGAGTAAAAGAACACCTTGTCGTATACGGATTGAGGAGACCGAGCCAATATCCGGAAAGCCAAGTTCGTGGAAGGTCGTTGTGTTCAAATACATTCGGAAAGATATGACACGG…	METSVEIRNKLCGQTSELLEWIHLIEKEHLVVYGLRRPSQYPESQVTLHNCAANSQRMFKKVTVYNISLPMETSVEIRNKLCGQTSELLEWIHLIESKRTPCRIRIEETEPISGKPSSWKVVVFKYIRKDMTRPFSSMRTPEASKTYFSVYSYRVHDPELESVDGVFTLLRDRDTSREAEFIGIYTKAV	ATATGCCCCGCGTCTGACTTTCATCAAATTGCACTCACAAACTCGAAAGAAAGGCAGAAAAGCGGCCTTATTATACGCACCCGGTAATTCACGCTCCTACAACTCTGTGAAGTTAGGGCTGTCCTTAAGTCTTTCGCAGCTTTCGTCTCTCCTGCCACC	ACATAAAAATCTCAACCACTT
5769	AFUB_pred_5769	( + )	DS499595:399282-401536	ATGTCGGCGGATACCTGCATGAGACCCCATATTCGCACTTGGGTGTCGCTTCGATGGAACGACAGACGTAACGCACCAAGAGGAGCCGTATGTGCCAGCTGCAATGGCCGCGGGTTTGGCATCTTCATCTGTGCGCATTGCAACCCGGCGGCCGCTGCTTTACATGCCAGGAATACTGCTCCGTCGGCTGAATCATCTAGGCTCTCCTCGCCTGCATCGTTAAGCCGCAGCTCGTCGACTTCGATGCCATCGCGCAATGATCCAGCAGCTGCTCGGCCGTGGAGGCGCTTCGGCGATGGCGACGGGGGTCCCGGAGGAGGGAGGATTGGAACGAGTGCTAATACACCACGGAGTGTA	MSADTCMRPHIRTWVSLRWNDRRNAPRGAVCASCNGRGFGIFICAHCNPAAAALHARNTAPSAESSRLSSPASLSRSSSTSMPSRNDPAAARPWRRFGDGDGGPGGGRIGTSANTPRSV	ATTACTCGATCTGCAGCTTCCACTGCTCGG	GCAATATATAATAAGTGCTCCACATGATTTATTCAA
5792	AFUB_pred_5792	( - )	DS499595:474143-475161	ATGAGCCATCGCAAACCCCGAACTCTCCTCCTTACCCTCGACGCCTTCGGCACAGTCTTCCACCCCCGCCGCCCCGTCCCAGACCAATACGCCGAGGCCGCGCGCGCCTTCGGCCTCCCCCGCTCAACCAGCATCACCCCCGACCGCCTCAAAACAGCCTTCCAATCAACCTTCAAGAAACAGTCGCGGACACACCCAAACTACGGCCGGGAGGAGGTCCTGCGCGGCCGGTATGGCGGCCCACGGCAGTGGTGGGAGGAGGTTATCCGGGGGAGTTTTGCGCAGGTGTTGACATCTGGGGAACAGGGCGGCGGCGCGGACGTCGCCGTGCCAGATGCGCTGGTGTCGCATCTGCTGGATCGCTTTGCGGGTAGCGAGGGGTATGCGCTTTTCGAAGAT…	MSHRKPRTLLLTLDAFGTVFHPRRPVPDQYAEAARAFGLPRSTSITPDRLKTAFQSTFKKQSRTHPNYGREEVLRGRYGGPRQWWEEVIRGSFAQVLTSGEQGGGADVAVPDALVSHLLDRFAGSEGYALFEDVAPFLAVVRAVKSRRRGLGPFERVLVGVISNSDDRVPAVLRALGVSVGDVRADQGVESLRLPGFEERDANRTNASTTVDQVDDVDLVITSYEAGEEKPSRVIFDVARRQARRLLGDDGESGDNWVCVHVGDDLDKDYRAALNAGWDGYYLPRGPVHPTQGTKTIHSLMELIPELEAYR	CAAATCAATCAACAACACTTTCCCCAAACCAAGTCCAAGCCAAAGCCAAAAAGAAGAAAA	ACCCGATGTCGAGAATCGGGACT
5839	AFUB_pred_5839	( - )	DS499595:618614-619052	ATGGACAACATCTTCCGCGGGGCCAAAGATGTCTTGAGTGGGCGTCTAAATGATCCCAACGACACCGCTCAATACAGTGACGGTGACAAGCGTACTTACAATGATAGCGCAAGTGGTATTGATTTCGGGTCTGGTGTCCACGATGCTCTTCCTGGTTCTGGTAACAGTAGGCCGAACGTTGGTGAGCCCGAGACCGACAGGAATGAGCAACCTCCTTCTTCCGCAAAGGAACACCGTGGCTCGCGAGGCTATTACGGGTCAAATTCGAGCAGTGAAAATTATGCATTTATTGAA	MDNIFRGAKDVLSGRLNDPNDTAQYSDGDKRTYNDSASGIDFGSGVHDALPGSGNSRPNVGEPETDRNEQPPSSAKEHRGSRGYYGSNSSSENYAFIE	AAGTGGCGGGAAATCATCAAATCGATTCGAATTCAGTTGCACATAATCATC	CATTTCTGCGGAACAGCATCGTCTTTT
5971	AFUB_pred_5971	( - )	DS499595:1062912-1063670	ATGACGTTGACTTCTGTATCATTGTTTGTAGCGCACGAGGAGGCCATGTCTCTCAAACGAAAAGCTTCGTTCTCCGCCATGTCGCCCTTGAATACGATGCCAGTTGTCGCAGGGCCGTCGCGAATTGTGGAAGATTCTCCAAGACATCTTCACAGCCGAACACGGAAACGATTCAAAGATGATCGACCAGACGAGAAAGTGATATATGAGAATACTCTCCGCTGGTTGTTCAATGCTCAAAAGCACCAACACGGACCTCCCCCAGTTGTTCAGGATGAGGATGAAGACGAAGACATGGATCCAGAACCACTACCGCCATCAGAAATTACCGACCCCCGCCAACAAACCTTACATAAATTCTTTCAGACGTATCACGCTTCCTCTTCTCTTCCCCATTCA…	MTLTSVSLFVAHEEAMSLKRKASFSAMSPLNTMPVVAGPSRIVEDSPRHLHSRTRKRFKDDRPDEKVIYENTLRWLFNAQKHQHGPPPVVQDEDEDEDMDPEPLPPSEITDPRQQTLHKFFQTYHASSSLPHSNDTADPQMHHTSKSESIPLHNCSHIIASPGVPSEGSSSSSASQFASVHADMGMESSSDDSGQDSKRWAGALAWT	CGGAACCGGCCGATTGGTAGCGCGGAGACTTTG	TGGTCTTATCGCCTTCGAATCGGCTGTCCGCGAATGTGTCGCA
6366	AFUB_pred_6366	( + )	DS499595:2505052-2506148	ATGCCTACCAGGATTGTTATTGGACACAGGGGCCAGGCTAGAAAGAAACCGAGAAACGGGCATCGTGCGCTCTTGGAATCGAATATCTATCGAGCTTGTCCCTCAAGTCCGCGACGAACAACCCTGAATCTTCTTCGATCTATTCGTTGCGAAATTCGCTTGGACTACTCCATCTTGCTGTGTGAGAGGTTGAGAACTGGATGGCTCCAGTCTGACAACCGCCTTTGTCGACGTGGACAGAACGAACAGTGCGACAACTGGTCTACGTATGCGCGCAGCTTAAGCACTCAACATTCGCAGGGAGAAGTTCTATTCATACCGGCCATTTTGTTCATGCAACCGAGCATCTAC	MPTRIVIGHRGQARKKPRNGHRALLESNIYRACPSSPRRTTLNLLRSIRCEIRLDYSILLCERLRTGWLQSDNRLCRRGQNEQCDNWSTYARSLSTQHSQGEVLFIPAILFMQPSIY	TACGCAACGAAGATTCTGCAGAGACTCCGCCGC	ATGAGGAAAACCTCCGATTAACAGGAAAAGTCGCAGACATTTTGATAATCCATCATCCCGCTGGGAATAAACAACCAGTCTTTGA
6492	AFUB_pred_6492	( + )	DS499595:2937288-2937862	ATGGCGAACGGATGGAGTCTCATTGTTGGCCTCGTGATCGTCGTTCTCGCAGCCCTGGCGGCGTGGATCTTTAGTCCCAAGGGGGAGAACCAGACATTATGGCGGAGTACATTGATACTATCGCTTGCGTCGTGTTATTTGATGTGGGCTATTACGTTCCTTGCGCAGTGGCATCCGCTTATTGTGCCGAAGAGGTCGGATATTCGGCCTGATCGCGTACCGCAT	MANGWSLIVGLVIVVLAALAAWIFSPKGENQTLWRSTLILSLASCYLMWAITFLAQWHPLIVPKRSDIRPDRVPH	CAGAACACCGTTGAACTACCACCACTACCATCAGAACC	GTCTACCAGTTCGTTGATTGCTGGTG
6694	AFUB_pred_6694	( - )	DS499595:3610024-3611072	ATGGTTCAGAGCAAAGGTGGAAGTTCCCGAGGAAGCTCCAGTCGGGAGTTCGGCATCACATTCGAGATTGAGCCCCCGGCTGCTGTTCGTCCGGGGACGCCATTTACCCTGCCAGTAATTGTGGCAGTCAGACCCGTGGGTAACCTAGTGAACCCAGCAGTCCAGCACATGGTTGCGCACGCATCGCTCAGGAGCGAGACGGGAACGGCTGCGGCCACCGGACTGGCGGGGACACTAACGTCCAGCGTGCGCAGTCGAAACGGGAACACGACGAGCGGATTTGCCAAGTTCAGCCCGCTGAGCATTGCGCAGCCAGGTCGATACCGAATTCGAGTGATCCTCGGTGCTGCCTCACATAGCGGAGTAACCATAAAGGAGTATGTCGACTCCGGGGTCATT…	MVQSKGGSSRGSSSREFGITFEIEPPAAVRPGTPFTLPVIVAVRPVGNLVNPAVQHMVAHASLRSETGTAAATGLAGTLTSSVRSRNGNTTSGFAKFSPLSIAQPGRYRIRVILGAASHSGVTIKEYVDSGVIHVQAGAEAVQRPNPTVIMTTRLDTSSHEPDGVRGEGGPHYCLWDKEYCWRTAIA	TTACTTGCATTTGTTGAAGTTGGGCTCGAGCTGAGTCCATCGAATTGCTCTTTCCAGTACCATAACAAAGGCCATACCGATCTCCAACAGGGGAGGCTTGCCAAA	TTTTTCGGCTCCGGCGTTCTGCTGCGTTTTCAAAATTTATTGATTATTATTTTTTTTATTCGCAAAGTTTCCCCTTTGGGTCGTCTAATGTCCATGATTCCCCCTTTTTTGGTCATCACCCCTGAGACGTCCTGCCGAACATATAATTATTT
6696	AFUB_pred_6696	( - )	DS499595:3620504-3621092	ATGTTCAAGGCCTCGTCACCGCTCCTCTCGGGTCTTCTCTGGAAGATCCCATGGCGTCTTTCACGGCATCAAAAAGCACGGCAACGGAAGCGTCTACGCGCCGTTGACCGGGTAGTCGACACCCTGAGCGCCGCCTTGCGACGAAACGGCCAGAGCACAAAAGCCATTGATCGGTGGTATGCGGAAATGCCTCGGGAGGAAGAAATGTTGCCCAAGGACAAATACACGCTGTTCGATAAGAAGGAAAAGACTTATCGGAAGGGTATTCACAAACTGCCCAAGTGGACAAGAGTCAGCCAGCGCTTGAACCCTCCCGGTTTC	MFKASSPLLSGLLWKIPWRLSRHQKARQRKRLRAVDRVVDTLSAALRRNGQSTKAIDRWYAEMPREEEMLPKDKYTLFDKKEKTYRKGIHKLPKWTRVSQRLNPPGF	CGACAACGACAGCGCAATTCTTGCAGCACTTTGAGCGAACAACTTGACAGGATTCCGTCAAG	GTTCTCTAGTTCGACGCATGATACTCTTC
6699	AFUB_pred_6699	( - )	DS499595:3627904-3629772	ATGGCCAATTCTGGAAGAAGGCACCGACATCAGCGTCCTAGTGCTACTCATCGTGACGACGGAGGACAACACGATCGATCAGCTAGACACCAGGAGTTGACTTCAAGACGTGATGTTCCACGCACGTCGTCAGCTTCTCTCTACCAAGATGAAAGTGGTATTCTTACAAGTGATGTGACGCTCGCATCCCCTTCATATGGCCTGTCGTCTCGACGTGATGGACAGCCGAATAATTTCCAAGCTGCTCAAAATATACAACAGAACTCTCTCCGCCATTCAGTCCATAGCCCGACCCCACCCATCGATCATCCTTCTGTTGTCTATGATGGAGACGTGACCACGGAACGTGCATACAACACCCAGAGGAACTACCGTGCATCTGCTGGGAACTACAATTCT…	MANSGRRHRHQRPSATHRDDGGQHDRSARHQELTSRRDVPRTSSASLYQDESGILTSDVTLASPSYGLSSRRDGQPNNFQAAQNIQQNSLRHSVHSPTPPIDHPSVVYDGDVTTERAYNTQRNYRASAGNYNSTVMDTLTTDIAQMGTRFSIQGPSNLEGDMLESHDYQPASPRQQHQHNHFSASGYSPPALTLSGNFGVHQFDSSRMLYSPMPGIGSGHTETHVTSEQSSPSLGTLRNRKAYSIRGESGGGNETPLDRSYQVQKSPSEFFIVGRVFSILWHEGRGQQGTVISDFHSQGRSTQSQFFRGRFGEEIFSGIRRMVVVKAMSQCAWCVPITTYGGQGVAKPGVDPAKHAIVYMRGSVPTCKPDEPRMTKEPLEINPARPDERLDEMSRLNFG…	CCAAGCAGTGATTTATTCAATCGTGACTTGTCTTCAACTTTCGGGAAATGAAGT	TGCAGCTTCAACTTGTTCCAAGTGCAATATTCCCGTACGGTCAAGATCGATTGTTTT
6725	AFUB_pred_6725	( - )	DS499595:3726461-3727059	ATGTCATACTCAAGGGAAGACAACGAAGTCTCGGCTTCTGCGGAAGATAGGTTGAATGCTATGCGCGGCTACAAGGCTACACTCAAAAACCCCCGGGTCTCGGACGAAGCAAAGCAGCACGCCAAAGACGTGCTGGACAATGAGCTCCATGGGGACCAGCCGCGGCATGATTTGTATGCGGTCCGGGGCCAGAATAAAGAGCCGAACCGAGTGGCTGGTGGGCTGAAGGCTGCGCAGAGGAATCCGCGGGTGAAGGAGAGGGGAAAGGAGAGTGCGAGCGAGAAATTGGATGCGTTGGGACGCGCGAGGGATGAACAGGCGCAGCAGGATCAATCGCAGGAGCAGCCGGAGGAG	MSYSREDNEVSASAEDRLNAMRGYKATLKNPRVSDEAKQHAKDVLDNELHGDQPRHDLYAVRGQNKEPNRVAGGLKAAQRNPRVKERGKESASEKLDALGRARDEQAQQDQSQEQPEE	GCCGCAGTTGATAGAACAACATCACAGACCAGCTCCATATCCACCACGTCAACCAATCAGACACAAATATCAACA	AATGTATTTCTGTTCTCTATTGTGATGTATAGACTTAA
6733	AFUB_pred_6733	( - )	DS499595:3741691-3743449	ATGATTCAGTCCCGTGCCTCGGTCTCGGCATCTGTTCCTTCACATTTCACCGCAGTGACCACCTTAAACGCCATCTACTCATCCCCTCCTAAACAATACCGATGCCAGTTCTGCAGCTCTGCGTATAGTCGCGGGGATGTTCTTCGTCGACACTGGACTACGTGCGCTAAGCGGTTGCAGTCAGGGCAGGAGATTCCCAAGGCGGAATCTGGAGGTAAACATAGGCACGCCTGCGATGTTTGTGCCCGCCTGAAAAAGGCGTGTAATGGCCTGCAGCCGTGTGCTGAGTGCGAGTCACGCGGGAAACTGTGCTCTTATGAACGTTTAACTGGAGGTCAACCGCCCCGGGGCAAACGAAGGGAGTTGATGTCTGTTTATTCAGAGCAGCAGGACTGGGAG…	MIQSRASVSASVPSHFTAVTTLNAIYSSPPKQYRCQFCSSAYSRGDVLRRHWTTCAKRLQSGQEIPKAESGGKHRHACDVCARLKKACNGLQPCAECESRGKLCSYERLTGGQPPRGKRRELMSVYSEQQDWETKGFGYQTLLPSKPQPIRFDKYDINQRFEIKSELLVNLPNMKLLNYLSIPTVSQIQKKFQMGFQAILRGYEPSDTNPNSGVVNLKSHDERYPLPS	AATCCACAAATCAACATTGCGGGGGAATGCCGTCGGTG	ATTAGAATCCTGCAATGACAATGTT
6742	AFUB_pred_6742	( - )	DS499595:3776991-3777599	ATGTCTGATCTCGAGAATATGGACACTCTTCGCTTTCGCGAACGAGTCCACCAACGCCGACGACACAGTCAACCACTCACCGACGAGGAAATCACCTACATTACACAACAGAGCGCAGAGCTTGCCGATGAATCATTAACAGACCAGGTGAATCCGGACCAGATTCGATGGGCATCCAAGGCCGAGCAAGTCTTGAGCAAGCCGTTGAATGAGATCACGATGGACGACGCCAGAAATTTAACCTCCAAGGAGGCGCGTGCGTTTGCGGATCTGCCTGCGACCGGGTCAGTGGCCTCGCATGTTCGTTCGGCAGCAGAAAAGAATGCTGATGGCTCG	MSDLENMDTLRFRERVHQRRRHSQPLTDEEITYITQQSAELADESLTDQVNPDQIRWASKAEQVLSKPLNEITMDDARNLTSKEARAFADLPATGSVASHVRSAAEKNADGS	CCGCCCCCGCCTCCGATTTCAATTTATATAGCTTTTCCGTCGTGCGAATGTGACGACGTGTTTCGAAGGAAGCTCTTCAAAAGTCTCATCCTCACCACAGA	ATATTATTTCAAGTTAGCTTAGTTACAGTTTGATTAATGT
6812	AFUB_pred_6812	( - )	DS499595:4026267-4027075	ATGCCTAAATCTATTAAATTTAATGAATCTGACCTCCTTAAGGCCTGCGAAGCCGCTCAGGCCCAAAATAAACCGAATATCTCCAAGATTGCGCGTGAATATGGCGTTCCTTATTCAACACTACGTGATTGCATCAAAAAGGGCAGACAGGCTCGTACAGCTCGGAAACCAGTGAATAAAGCACTTGATGGGTACCAGGAGGAAGCCTTAATACAGTGGATAGTCTGGATGCGAGATCATAACATACCAGTGACACCTAAGCTACTAGAAGAGTTTGCAAATCAGTCACTTCAACGCGCTGGTGAAGCTAGACAGGTTAGTAGGGTATGGGCATATCGCTTTGAAAAACGACTCCCAGAACACCTCAATCTGGGCCCTGTGAAGCAAAAGACGAAGGAA…	MPKSIKFNESDLLKACEAAQAQNKPNISKIAREYGVPYSTLRDCIKKGRQARTARKPVNKALDGYQEEALIQWIVWMRDHNIPVTPKLLEEFANQSLQRAGEARQVSRVWAYRFEKRLPEHLNLGPVKQKTKESKCIKAEDAGLLANWYNQLANVVKDTPPRLVYNFDECGFRPGEGKARNVIGLKGSCLDLAESEKGENITTIECIAADGWQMDPWFIFKGKLLLF	CGTAATCACCAATTTTCGATATTTTGACCTTTCGAAGCTATTCCCACCACCCAAC	ACCATTCTTTTCTGACCTTTCTTGCTTCCTAAAGGCAACGGGATCTTCATGGAATGTTGGTTTAACGAGA
6840	AFUB_pred_6840	( + )	DS499595:4115056-4115560	ATGGAGTGCTTCAGACAGATTCTCCGATTCGCGAAATCTCCATTTCAGGAGAAGACACATAGGGTCTTGGAGATAGGCCCACCAACGAACTTCCGCAAAGAAGAGCTGCCAAACTTCTTCCTCGACGATGAGTTAGTCCCAATGCTAAATCATAACCTTGAAACAGTTCTGACGATTTTTCTACCTAGCGCGATGACATTGCATAGTCATGGCTCGGCACTAGAGAAGGACACAGCCAAGGGAATTCAGCGTCAGCCGTCCACACGGGACAAGCTCAAGGAGCATGTCCGGAGGCTGAGCATCAAACTCGTGGGCCCGTCTTGCCATGAG	MECFRQILRFAKSPFQEKTHRVLEIGPPTNFRKEELPNFFLDDELVPMLNHNLETVLTIFLPSAMTLHSHGSALEKDTAKGIQRQPSTRDKLKEHVRRLSIKLVGPSCHE	AACCGGGTTTCAACACTCATTTTCCATTTCTTTCCCATCAATTGTATTACCAGCTGGTCCCAAAT	TGAATTTCGCTTTGACAAAAATGTTGGATCTGACTTAAGATCGTTGGACTTTTC
6931	AFUB_pred_6931	( - )	DS499595:4392702-4393780	ATGAGGAAAATAACGAAGAAGGAAGAGTACCATGACCTCTTGAGTCCGTCAGCTCCCAGAATCTTTCGTATGTTCGGAATAGCTACACCTAAACGACCGCGCCCAGAATTCGAAAGCGAGGAGGAAGAAGGACCATACCGGCCTCGTCGCCGTGGCAAATGTGAAGCATCGTTGGGCTCTCAGGATGAAAGGGAAGAGCTCATCATGGGGGTAGACACGTCCGACCTGCCCATTGCGGGAGATAACCCAAACGAGGCGCAGAAGCGATACCAGAAATTGCCTGCAATCCGCGTTTTGGACTGGCAGATAGACGCAGACGGCCAACCTATACGCAAACCACTGAGAGACAGCACGGCATTGACGGCTGCGCTGATGCAAACCCGCGGCACTGAGGCGGTT…	MRKITKKEEYHDLLSPSAPRIFRMFGIATPKRPRPEFESEEEEGPYRPRRRGKCEASLGSQDEREELIMGVDTSDLPIAGDNPNEAQKRYQKLPAIRVLDWQIDADGQPIRKPLRDSTALTAALMQTRGTEAVDPCSFCKDNKGTWRMCVVEPNPDESSKLVGACANCRFSRRYNCDLRALKDDEFIDLSLSSKESLANTTDSSVAEEVQKGEEQAVPVQEDIQTIIQEQVKESDRQIPAPRSRLDGKVVPFPLGPETINNLPLLKQAIKDIVAHLNILHRRVQQLEEKHESINPWELV	ATCCTAACCACTTTTTAGACTGGCACAAA	ACCCCTGCGATCGTGGTCGGAAGACTAACATT
7040	AFUB_pred_7040	( + )	DS499594:6-3341	ATGGCTCTGGCTATGGCTCTGGCTATGGCTCTGGCTATGGCTCTGGCTATGGCTCTGGCTATGGCTCTGGCCATTACTCTGGCTGGCGGAATCGCCGATTTTCTAATCTACCTATCCAACCGCCAATTTGGCGAGTGCATCAATGCAGAGCTTTCTGGAAACACTGTCTGGTATACACGGGAAACTTTTGGAGAAGTCTTGGATTCGATTGAGTTTCGCATCAATGACGGAGTTCCACCAATTGACGAGATGAAAGGTCACATGTGGCTTCCAGAACAACTTATGAAGCACCAGGAATTCTGTCGCTCTGCAGAGTGGGTGTGGGGAGTACTTTGGCTGTATACCCACATTGGCTACATTGAGGAAGTTTCTACAGCTGGGATCTCTCTTGACCAGCTA…	MALAMALAMALAMALAMALAMALAITLAGGIADFLIYLSNRQFGECINAELSGNTVWYTRETFGEVLDSIEFRINDGVPPIDEMKGHMWLPEQLMKHQEFCRSAEWVWGVLWLYTHIGYIEEVSTAGISLDQLLELLVDKQLEALIYVGMGRLQVENDDMRGCSRTESDDGQEARSLETIGDVHCHPEHYEGKRERLEGATGLGKVCLEGKIRGSI	NA	CGGAGGCAAAAAATTGTCTGCGGACTGCGACGTATTTCGATTCCGTTGTATAAAGTCGCTCTTTTGGGTCTCTTCAATAATGCTTAATAGCGAAA
7188	AFUB_pred_7188	( + )	DS499594:534359-537043	ATGGAAAAGCCCACATTGAACCCTCTGTCCGAGACACAGTCGTCGCCCACACAAGTTGACTCACTAGATGTACACCAAACTGATGGGGGCACATTCGATGGCGAAAGCATAATTGAACCAGATTTAGACCCTCAGGATCCAAGCACTGTATTCCCAATGGCGACTCCTTCTATTGCGAATGTGGACCGGGATGATATTGAGTCTCAACTTTCTGACGCTGGATTTATTTTCCTTGCGGACCACTACCCAGCCAACGCATTGTTTATCCGCAAGTCTTTTAAAGGAATTGAAGGCTACTGCTTGTCTCCACAACGCCCAGCCGTCCGCTACCAATGCCGTCGTCTTTTTCCAGATTGTTGGGAGAATCTCTCTTACGGTCAATGCTATATTGTGTTGATG…	MEKPTLNPLSETQSSPTQVDSLDVHQTDGGTFDGESIIEPDLDPQDPSTVFPMATPSIANVDRDDIESQLSDAGFIFLADHYPANALFIRKSFKGIEGYCLSPQRPAVRYQCRRLFPDCWENLSYGQCYIVLMSMSRTETLEGELGKGIRQIIEQLLADEQFEGTLEGQLTRIAVHLQKPVCVWNSGNIKSGILETFIPPINDKFIREGTITVSLPGFQGSLTFTGSIAELFENLAKAGTFEQSRDPLEKFDEQSQGSLGEFDEQSQGSLGDDVRLAGNTQNYQDRSLEQQNSAAGREGLIPRKKDKEDHKWATTLLPRGAINFKRAAKT	AAAGGAAGACAAGTCTGAATAGAGGCCCTATCCAAGCTAAA	TTTGGACAAGAGTTACTGAGTTTG
7314	AFUB_pred_7314	( - )	DS499594:965773-967321	ATGGACCATATTACATCGCACCGACAGTTCAGCCCTTCACATACATTGCAGTTCACGCTGGAGGAGCATCTGCTAGAGAATGCACCGTTCACTCCTTCAAAATCTCGAACCAAGACCAAGCTCACGGAATCGGAGGACGACATTTGCAGTTTGTTCGGCGATTACCCGAGCAGTTCAGATCCGTCTCCAGTGTGCGAGCTCGACGGAGTTCGGAATGACCGAAATACGAACGCAAAATCTACTATTCCAACAGTGCAGTCTAGCCGGCAGCCTGATAGGCACTTCATCTTGGACGAGCCCTTGCCCACGAATCCAACTAATAGTCCGGCGTCTGAAAGCGGACAGGTAAAGCAGCTTTCGCCCGCACACCTATACCAGGAAAGAAACAGAAAAAGCGCC…	MDHITSHRQFSPSHTLQFTLEEHLLENAPFTPSKSRTKTKLTESEDDICSLFGDYPSSSDPSPVCELDGVRNDRNTNAKSTIPTVQSSRQPDRHFILDEPLPTNPTNSPASESGQVKQLSPAHLYQERNRKSALSLHQCNITSITWPDCSSENVQAPRLTNEDESNRRPPRPPKPPFIADAAGEGFKLSGHAQPRASTISPEHKHPTPSQYTSLPQSRKWPQPHSRCVEYFPSEEKVSSIVPRETWIDSSPHKPHDQQRFAHGGVENAYRVLLGDPDKPFPAPIPTSDRLPLLRAILSPESRAAFLQSLSTNYGASSSRSKEDTFLKHLAGLLSRPSRLVPHWQKLRSSTPITLTLYQPLHSSQCTSPQVQVSYMVHVETVLSAYQKRAANSEQNVPSP…	ATTTTTAGGTACCTACAATAGTTGAGA	TGGCTGATTTTTGTAGATCACGGTTCGAGAGCTCCATTGAGTGTATACCTAGTCGTAATAGTTTACC
7324	AFUB_pred_7324	( - )	DS499594:1007225-1009331	ATGGACATCATGCCTGTCAGTGGTGGCGCCGACAAGCAGGGAGCTGCGCCCGATTCGAGGCTGCGTACGAGCAAGATCCATGGCGATCGCAACCAGGCTTGGATAATCTCAAAGTCAAAAGATTCCAAATTCCAAGAAGACGCTAGATGCAGAGACGCCAATCATGATTCTCCACTAAACGGTTCATCTTCATGTCTGGGTAACGGCCCACGGAAGAGTGGAGAGATCAGGATTGGCTTCGGAGCCAATGATGACACGAAATGGCCGAGGGGTGGACATGGCTGGCTGAGGCTGCCCCAGTACAACATAAGTAGAGTATATGCATGGGGA	MDIMPVSGGADKQGAAPDSRLRTSKIHGDRNQAWIISKSKDSKFQEDARCRDANHDSPLNGSSSCLGNGPRKSGEIRIGFGANDDTKWPRGGHGWLRLPQYNISRVYAWG	AGTAGTAAGTATGGACATGATAGTTATGAAT	AGAACAAGCAGCTCTTGTGTTTTTATTACTTTATTTTTATTTTATTTTCTTTTATTTGTTTCTTGCTCTTTTAGCACGTTGCATTTTCCTTTCCGTTTCCTTTTCATCTTCATTTTTAATTCTAATTTTGTTTTTCTTTTATTTTTTATTTTTTTTTTTATTTTATTTTTTTTTTTTTCTTTTTTTCTTTTGCCACCACTATTCGTCTCTCTGGTTTTTGTTCCCTGGCTGGTTTTGGGTTTTGGCGCCCCCTTCAATGGGAAAAAAACCAAATAAAATTCCCAAAAAGAAAATCACATTATTATT
7513	AFUB_pred_7513	( + )	DS499594:1668943-1670007	ATGACGGGCTCTGCCTCTGTCAGAGGATATGCTTTCCCCTCGTCATGCTCTCGTTGCAAGCAGACCTCCTTATTGGGAGAGCAATCGCAAATACAATATAAATCGGTCTCTTTGAGTAGCACAGCTCGCGCAACTTATTTCGTACCACAGCGCTCTGAAAGGACGGCTTTCGTCAAATCCAGCCCGGTGCCCGGTTCTTCAATTGTGGTGGGAATGACGGGCTCTGCCTCTGTCAGAGGATATGCTTTCCCCTCGTCATGCTCTCGTTGCAAGCAGACCTCCTTATTGGGAGAGCAATCGCAAATACAATATAAATCGGACGGCTTTCGTCAAATCCAGCCCGGTGCCCGGTTCTTCAATTGTGGTGGGATAGTAATGTCAAAATACTCTGTGAGCCAC…	MTGSASVRGYAFPSSCSRCKQTSLLGEQSQIQYKSVSLSSTARATYFVPQRSERTAFVKSSPVPGSSIVVGMTGSASVRGYAFPSSCSRCKQTSLLGEQSQIQYKSDGFRQIQPGARFFNCGGIVMSKYSVSHKRGLSGVAGNLRVLRWSFTAEPLTPLRGDRVQMRAQGTIAQLTRRRVIHLTSRLGLDRYLTANACMLTLKGRRKKTSAGYHIVGMDYMLLNQK	GTCGTTCCGTGACTAGGATCACCCCCGAT	TAATTACTCTGTGAGCCACAAGCGAGGCCTATCTGGTGTTGCG
7761	AFUB_pred_7761	( - )	DS499594:2471763-2472331	ATGCCCCCGCAAGCTGAGGACAAGCGCCAGGCCGCCCGCGAAGTCGTTGACATTCTTCACGAAATCTCAACCCTCCTGAACACAAATCTGGACCGAACAGAGCTCTCCCTCTGCGTGTCTCTCATCGAAAATGGAGTCAATCCTGACGCCCTGGCGACTGTTATAACTGACCTTAGGAAGGAAGCTGCGGCAATCTCGCGGGGCCTTGCAAATAAGCACGCCATGCCTGAG	MPPQAEDKRQAAREVVDILHEISTLLNTNLDRTELSLCVSLIENGVNPDALATVITDLRKEAAAISRGLANKHAMPE	AGTACGTCGGGTCAAACATCAGCTGCTGCATCAATCATCATTGGAA	TTGCTTTTAGGTACTTCGTTGTTTGC
7787	AFUB_pred_7787	( - )	DS499594:2535283-2538281	ATGCCTAAATCTATTAAATTTAATGAATCTGACCTCCTTAAGGCCTGCGAAGCCGCTCAGGCCCAAAATAAACCGAATATCTCCAAGATTGCGCGTGAATATGGCGTTCCTTATTCAACACTACGTGATTGCATCAAAAAGGGCAGACAGGCTCGTACAGCTCGGAAACCAGTGAATAAAGCACTTGATGGGTACCAGGAGGAAGCCTTAATACAGTGGATAGTCTGGATGCGAGATCATAACATACCAGTGACACCTAAGCTACTAGAAGAGTTTGCAAATCAGTCACTTCAACGCGCTGGTGAAGCTAGACAGGTTAGTAGGGTATGGGCATATCGCTTTGAAAAACGACTCCCAGAACACCTCAATCTGGGCCCTGTGAAGCAAAAGACGAAGGAA…	MPKSIKFNESDLLKACEAAQAQNKPNISKIAREYGVPYSTLRDCIKKGRQARTARKPVNKALDGYQEEALIQWIVWMRDHNIPVTPKLLEEFANQSLQRAGEARQVSRVWAYRFEKRLPEHLNLGPVKQKTKESKCIKAEDAGLLANCVIIPRIPSSQAVVEFSLPLLPVFLPFSSCIRQSTSKFKKSFLLSL	AATCACCAATTTTCGATATTTTGACCTTTCGAAGCTATTCCCACCACCCAAC	TCCGCAACATCCGTCCCCCCATCTCCACCATTCACTTTTACCCTTTTACCTTGTTCCCTCTT
7959	AFUB_pred_7959	( - )	DS499594:3095208-3096594	ATGGTGACGCTGACTATTCGCTTCCCTTCTAAAGAAGACCGACTGGGTAGCAGCAATATCAGTCAAATGTTGTTAAACTACAAGGACGAGTCTGATCTTTTGCAGCGAGCTAGGGTTGCTGCAAAGCACAACACGAACTTCTGGCACACTGAAACCGAGACTGAAGCTTTATGGACGGATACTGTGGGGAACACGTCAGGCAACGACGATGCGTCCAGATGGAGTAGAGGCGGTGGTAGGGTTCTTCATCAGCTTGAAACTAGTGAGGCGTTGTGGAAACAATTTCCCAGCGCATTGGGCGACAGCTACGTTGAAGAGCTGAAACACAGGTTGGACGAAATTCGGGGCGACAGACTCCAGAGTATCAGACAAGAGGACTGCAAAACTTCCTGGCATTCG…	MVTLTIRFPSKEDRLGSSNISQMLLNYKDESDLLQRARVAAKHNTNFWHTETETEALWTDTVGNTSGNDDASRWSRGGGRVLHQLETSEALWKQFPSALGDSYVEELKHRLDEIRGDRLQSIRQEDCKTSWHSSNLPYDSKITSPDHLAICPLVIDGKFEEVEDGEEYEGTSHQYYDGDYTMEEVTLLRKIAAQWKRDQWQTISTRFNGMTGRRITPEQAKSVLDSNQG	ATGTGCAAATTCTGGTTTTCATTTCAAATCAACTGAAAACTCGACATTCGAAATATAAATTCTACCATTAAGAAC	GCTTGCGGGTTGAGGGTGTGGTAGAAAGAAATGTCTAAGTTTGTG
8001	AFUB_pred_8001	( + )	DS499594:3221374-3221988	ATGGCTCTGACATCAACCGAACCGACCCAAACGAGTCCAAAGGAGGAGGATCAACCCTCTGGACCTGCGTCCCGGCCAAACTCTGTCTATTCTGTATGGACGCTCTTGCACTGTGGACACAGCGGACACACCACCTTCTCCGGACGAGCACTAACCGACCCTGGCTCTTTGAGCGGAGTAAGTAGTGGTGTCGTGATA	MALTSTEPTQTSPKEEDQPSGPASRPNSVYSVWTLLHCGHSGHTTFSGRALTDPGSLSGVSSGVVI	GCTAGTAGGAGTAATACTAGTAGGTAGTAAAGCATCCACTTGCTTCCCC	ACAGATGAAGGATGATGTCTTGATCTCATCCTTCAATTATTACCTTTTTTTGCCCTCACTACTACACCTACTACTCTTCATTTTCATTTCCAATAATTTCGTTTTTTCCATAATGATTATTTTCTTCTCATACGGCTTGGTTCCATAGAAGTATCAAGCCTTTTCTATTCACTTATGTTTTTTTCCCTTTTTTTCTTTTTTATAAAAACCACATTAATATTCTTTTTTTATTTATTTTATTTTATTTTTTTTTTAATCTTTAATTTCCAATCCGTTCTACTTCATTGTCCCTTTA
8093	AFUB_pred_8093	( - )	DS499594:3511616-3512534	ATGCCGACTGAAATTCATGATGCCCATCAGCGGTGGGCTATCAGCTCCATTACACCTTGGTACGCTCGTGGCCTGATAAGTCTACAAGAGAATGAGCTCTTGGGCTCTGGTCCTGGCACAAGTTTTACTGGTTTTGCTGGAATGTACCAAGGTTCTCACAAAGAACCAGACTCCTTTTTCAGAGCTGATAGCCTTCCATTCCCCTCAATTGTTAATGAAGCGGGTTCATCGGAGTCTTTTCCGCACCTGCGAAACGATAAGGACCTATGGATGCATGGATGTGCGTTCGTAGAGCTGGTCATCTTATTAAGCTGGACAAAGGTCTCGGGTAATCGTATCAAGGGAATTATAGAAGTCTGGAGACGCAATGGAGCTGGAGGCCTCAGTGTCACAGAAATG…	MPTEIHDAHQRWAISSITPWYARGLISLQENELLGSGPGTSFTGFAGMYQGSHKEPDSFFRADSLPFPSIVNEAGSSESFPHLRNDKDLWMHGCAFVELVILLSWTKVSGNRIKGIIEVWRRNGAGGLSVTEMPILPRPVPPPASELIEFTRGQLFGPAAIAGQNPDTVLSLDVSRLRMIAEEVITLRMGLTPA	AAGATGGTTCATTGGTCTGTCAGTCACTAGTAGACGAAGAATGCATTGAAAGACGTTCCATAAGGCTCAACTTTAACGCGCATACCCGTGTATC	GTGAATCGTGGATGTGGGCAGTTTATCAGTATTTTAAAGAATGGACACCAGGCGGATTTACAAGACTAT
8131	AFUB_pred_8131	( - )	DS499594:3633646-3634404	ATGGCCCCCGGCGACGAATACACAGCCGGCGGGGGCGGCAAACTCAAACTCAAAGGCTCCAAAGTCAGCGACGGCCGAGTAGAAAAGAAAAAGAAGAAGTCCAAGAAGAGCAAATCCGACAAGGAGGGTGAGGATGGCTCCGCGCCGCCCGAAGCTAGACACCCTGGTGAAGACGGGAGGAGCGAGGACCACCACATCTCTACCGATAACGGGGGTGCAACAGTAGGCAAGACAGAAGCGGAAAGGAAGTACGAAGAGGCACGAAAGAAGAGGCTCTTGGAACGTCTAAAGCGGGAAGGAGTCAAGACTCACAAGGAGCGAGTGGAGGAGTTAAATAAGTACTTGAGCAGGTTGAGTGAGCATCATGATATGCCGAAGATTGGACCCGGT	MAPGDEYTAGGGGKLKLKGSKVSDGRVEKKKKKSKKSKSDKEGEDGSAPPEARHPGEDGRSEDHHISTDNGGATVGKTEAERKYEEARKKRLLERLKREGVKTHKERVEELNKYLSRLSEHHDMPKIGPG	AAGTCACTGTGTCTTGGGCGTCTGAATCCCAACAAATCAGGAACAAAATCCCAC	ATGGAGCTCTGGAGACTTTTTTTTTGTTATATATACGTAGCGTTTGCCGGTGCTCTAACATAGTTGAACATCAT
8162	AFUB_pred_8162	( + )	DS499594:3745375-3746859	ATGCCTAAATCTACAAAAATTGATGAGTCTTGCATGATCAATACCTGCGAAGCCGTTCGAGCCCCAAAGAACGCGAATTTCCCGAGGATTGCGCGTGAATATGGCGTTCCTTCTAAGGCCCTACATGATCGCGTCAAAAAGGGTAGTCAACCTCGTACGGCTCGCAAACCAGTCTATAAGGCCCTTCAGAGATATCAGGAGGAAGCCCTATTACAGTGGATTGTTCGTATGCGCGATTTGAACATGCCAGTGTCGTCTAAGCTACTGAAAGAGTATGCAAACCAGACACTTCAACGCGCTGGGGACACTGGGCAGGTCAGCAAGGTGTGGGTAGATCAATTTGAGAAACGGCTCCCAGAACACCTCAAGTTAGGCCCAGTGGAGCAAAAGCATATTGAG…	MPKSTKIDESCMINTCEAVRAPKNANFPRIAREYGVPSKALHDRVKKGSQPRTARKPVYKALQRYQEEALLQWIVRMRDLNMPVSSKLLKEYANQTLQRAGDTGQVSKVWVDQFEKRLPEHLKLGPVEQKHIEGEDAGLLGCWYNQLAAVVKNAPARVPDLAESGRGESITAIECVAADGWQVDPWFIFKGSGISMEWFNNSEALPSDTTIATSPSGRVSYEVAVQWLQDFIKATNERTKMGENRILIFDRHSSHLTVEFLQMCEENGIIPFGFLPRTTHLCQPLAGKLLSSYRQHFWRAHNELSYWAGEPVGKSGLLRLIGSVREKAFDHRIIREAFEDRGIWPVSSKIADDFASQARGQIPDIYASDLSTPSMRSQLLPATIQALEENLAKLSEYAC…	CGCTCCACCGCAACCGTGGATTTCATCAAAGCACATACTATTGTTCTTTTGAAACTATTCCAACCACCAAAT	ATCAGGGCCGCACAGGCCCCTCTACAGTGTTAGTATACGAAGC
8233	AFUB_pred_8233	( - )	DS499594:3957188-3957786	ATGTTCCCCTCTGCATCCACCAAGAGTATGAGCACATATTCGCTTTTCTTTCATGAGGGGCAGACAGCGTCTCACACGCGAGCGGTATTTCGGCTTGAAGATCCCAGTACGAGAGATGCATTCGGGAAGTGTGAGAGTATTGATCTGAGGATTGAACGATATGGGGATTTGACATCTGCGCTGACTGCGCCGCCACTGCATCGGTTCCGGCTACGGCCTAACCCTAAATCAGTGCGAAAAGGGATGGAGATGGAGTTTGATTTGCCAGAACGGCTAGATCTGGGGGTTTCGGAAAGGGGGATTGTCGGGAGGCAGGTTACTGTTGTTGCTGAGGGGGGAAGAAGCGAGGTGTTGGGGATGGGGATGGGGATTGTTGGATATGAT	MFPSASTKSMSTYSLFFHEGQTASHTRAVFRLEDPSTRDAFGKCESIDLRIERYGDLTSALTAPPLHRFRLRPNPKSVRKGMEMEFDLPERLDLGVSERGIVGRQVTVVAEGGRSEVLGMGMGIVGYD	AACTAAAAAAAAAAGAAAGAAAAATGTGCGGAGGAAACACCCCGCGGCCCACCTCCAACGGCCGCATTGCAGTC	CTGTATTGCATGCATGCATTGTATTTGATGTGAGCCTGGAGTTATGGATTGGATTA
8299	AFUB_pred_8299	( + )	DS499594:4185326-4187940	ATGCCTAAATCTTCTAAAATTAATGAATCTTACCTCCTCGAGGCCTGCGAGGCCGCTCAGGCCCAAAAAAAGCCAAATATCTCCAAGATTGCGCGTGAATATGGTGTTCCTTATGCGACCCTACGTGATTGTGTCAAGAAGCATGTGCATCCTCGACTAGCCAACAAACCACTACTAGAAGAGTATGCAAATCAGGCACTTCAACACGCAGGGGAATCTAGGCAGGTTAGCAAGATGTGGGCATATCGCTTTGAGAAACAACTTCCAGAACACCTTAATCTAGGCCCAGCGAAGCAAAAGATAAAGGAATCCAAGCGTATCCAGGCTGAGGATGCAGGTTTACTGACATATTGGTATAATCAGCTTGCAGGGGTGGTTAAAAAGGATACACCAGCGCGG…	MPKSSKINESYLLEACEAAQAQKKPNISKIAREYGVPYATLRDCVKKHVHPRLANKPLLEEYANQALQHAGESRQVSKMWAYRFEKQLPEHLNLGPAKQKIKESKRIQAEDAGLLTYWYNQLAGVVKKDTPARLVYNFNECGFQPGEDNSVIPFGFLPHTTHLCQPLDGILDIYAPDLDKMTPSTPPSQPPSRPPSSSSIDISPPRTIQALKKNQAKLSKHADLLTPKLQRNLERIFEHNRIAAEHLAIANETIGRIRAAQAPLRRQYTKRQVKPLSQSGILTLRDANRSIASRKAKDAAAQERRLQTQWEKVHGQWRARKCKLHIPCFKYINTALPPRYLTQFPGDLQVGVGNPAIHFS	CTCACCGCTCCGCGTTGAGGGTGAGCCACAGCGAAACCACCAACCACACCGAATCCACCATTTTTCGATATTTTGACTATTTGAAGCTATTCCAACCACCCAAC	AAAGTTTGAAACATTTTGTCATATCTGCCAATGTTTTTTTTTGTTTTCTCATACTGCTTTTTTTCGCAA
8334	AFUB_pred_8334	( - )	DS499594:4309843-4310594	ATGCCTAAATCTATTAAATTTAATGAATCTGACCTCCTTAAGGCCTGCGAAGCCGCTCAGGCCCAAAATAAACCGAATATCTCCAAGATTGCGCGTGAATATGGCGTTCCTTATTCAACACTACGTGATCGCATCAAAAAGGGCAGACAGGCTCGTACAGCTCGGAAACCAGTGAATAAAGCACTTGATGGGTACCAGGAGGAAGCCTTAATACAGTGGATAGTCTGGATGCGAGATCATAACATGCCAGTGACACCTAAGCTACTAGAAGAGTTTGCAAATCAGTCACTTCAACGCGCTGGTGAAGCTAGACAGAAGTACAAACGTTACCTGCATAGTGGTTCGCGG	MPKSIKFNESDLLKACEAAQAQNKPNISKIAREYGVPYSTLRDRIKKGRQARTARKPVNKALDGYQEEALIQWIVWMRDHNMPVTPKLLEEFANQSLQRAGEARQKYKRYLHSGSR	ATATTTTGACCTTTCGAAGCTATTCCCACCACCCAAC	ATCTAAATGAAAGAATTGTGCCATATTAACTCCAATAATAAAACGGCTTACGTAGT
8362	AFUB_pred_8362	( - )	DS499594:4404555-4405713	ATGGCCAATCGGAAAGTGGATGGGGTCAGCACATCTCAAGACCGGATTGTGTTACAATCATTCACGCAGCGCCTCAGGGTCTGGCCAGATGACGATTGGTCGGGAATCAGTGACCCTAAAACACGGCGAAAGTTGCAGAACCGCGTAAACCAGAGAGCTCGACGCCTCAGAGTCAAGAAACCGCCGAAAGAATCAACGGAGAGGATGGAGAAACACGACAACTACGGTTCTACTTCTCAACAAAGCCAATTGTTAGCCACGTCGGTACCTGCTTTTCACGTCAATGTACGCGTACCGGCAACATCTCCCGACCCTGGAATGGAATTCCGGATGACTTTGGGGGAAATTGAGAAGATACATATTCTCACCCCGGACTCAGAACTGACAAAGACATTGATG…	MANRKVDGVSTSQDRIVLQSFTQRLRVWPDDDWSGISDPKTRRKLQNRVNQRARRLRVKKPPKESTERMEKHDNYGSTSQQSQLLATSVPAFHVNVRVPATSPDPGMEFRMTLGEIEKIHILTPDSELTKTLMQKLEDTAYQSYLLGSPRLDLLLHLIQLNFTRALFANIKIFGLTPENLHDEALSPFNTTGPWQRDLEQSLPHSLQPTMIQRQIPHHPWLDLLPIPQMRDNLILAGESFDETQLCLDMKGHGSAQTGRTGLIVWKDPWDPAGWEVTDSFARSWGWVIRNCHDLMAHHGIPPTGILCYDLSLSDADIISSQH	AGGATAGAACGGAAGATTTGCTGGTGACATTACGAAA	ATACTTAAGTTGTTTGAACAA
8371	AFUB_pred_8371	( - )	DS499594:4429935-4430533	ATGAAACTCCAACTAAACCCAACCACCCTCCTCCTCGCCACCCTGGCCCTAACCTCGCAGCTCGCCCGCGCAGACCTAAGCTACTACTGCGAAATGGCCAAAGACGGCACCAACATGATCCAGAAGGCCTATTGCTGCGATGATCTGGTGCCTGCGCGCTACGCCGAGAGGTTCTTGCAGGGGGAGAAGTGTACGCTTGCGGATCCGAAGACGGTGGGGGATAAGTGTCCCAATGATGGGACGGTGCCGGTTTGTTGTTATACGATTGAGCGGATGTTTATTTGTACTTCGAATGGGTATATTCAGGATCTG	MKLQLNPTTLLLATLALTSQLARADLSYYCEMAKDGTNMIQKAYCCDDLVPARYAERFLQGEKCTLADPKTVGDKCPNDGTVPVCCYTIERMFICTSNGYIQDL	CTAGCCTCTTATCGAGCCATCCCATCTTCATCAAAATCACTTACAACTAACAACCACAACCACAACAGACACGACACGACACGACACGACACGACAGGGGAAAAAAACCTACAAA	GATGAATGGGGAGTGTATATGGTATATGG
8417	AFUB_pred_8417	( + )	DS499594:4567946-4568838	ATGCTTATTGCGTTTCTTACACTTTGCTGGGCTTCTAGCAATAAGCAACTTTGGCGTCTGGCGAGCCTGGAGGACAATTGCAACGTTTCATTAACTGGTTATGCGACGTTGAATCATTCGAGGGAGTGCTTGTCTTATTATATCCCGGAAACCGCCAATGAGCACAATATACAACCGCTGTCTCCTGGAGAGGAGCAACCATCGCCATGGTACAGCGAGCCAGTCTCTACATCTTCGCAGACACCTCTGTTCGGGTCAGACTGGACGGCTACCAATGTGCAAACAATTGCCACGACAAATGAGCCGACATCCCTCGCATCATCATCAACTACAAACGTTCTCGCGACGACGACCGCAGTAATCTCTTCAATCTCATCATCGACTGGGACTTCTCCCCAA…	MLIAFLTLCWASSNKQLWRLASLEDNCNVSLTGYATLNHSRECLSYYIPETANEHNIQPLSPGEEQPSPWYSEPVSTSSQTPLFGSDWTATNVQTIATTNEPTSLASSSTTNVLATTTAVISSISSSTGTSPQPGDSSSGSSDTKTIAIAVPVSVVGAALLIGALFLLLRRRRRKTQQENPSDLQSGYGSANSNKPAATKRYSMERTREIP	GTTGTTACCTGGAGGCAAGAATACAGGAGAAATTCCAAGTGC	AATTCTCTTCGACGGCCCGTATCCTTCTCAGACCGCCTCAAATGATCACATTCCCATTCGGCCAGCACAGCCTTTCAATCATCAAATAAACATGACGCCTAGAT
8420	AFUB_pred_8420	( - )	DS499594:4573967-4575065	ATGTCGCTTCCATCGGGCCGCAGAAAAGGGCCGCGGAAACATGCTCGGCGTCGAAAGACTCGCATCAAGAATGGATTCGCTTCACCTAAATCGCCTCCATCTATTTTAGCCGAAGTACGAAGAAAGACTGCTTCGAAAACGCGCAATCAGGGTGGACTTGTCGGTGCACCGACGATCCCTGCAAGAAATCGTGGTAGTCAACAGCCATTAAAATACTCAAAGTTTGTTAGACTTCCTGCCTCGACGGAACCTCTTGAAGAGAATTGCTTAGATAGGGAACCCTTGCGGGACAACTATGTCTTTGTGCCAAAGGGCGATGTTTATATTACGCGGCATTGTCGGTCTCGGACCAAAGAGTCCAATCGGTTAGTCTACGTCGTCTATGACAATGCGGGAAAA…	MSLPSGRRKGPRKHARRRKTRIKNGFASPKSPPSILAEVRRKTASKTRNQGGLVGAPTIPARNRGSQQPLKYSKFVRLPASTEPLEENCLDREPLRDNYVFVPKGDVYITRHCRSRTKESNRLVYVVYDNAGKRNIGLRVPRDVYTAVLKSAAASADSRAHAVKTRDERGLSRARQILRNKFPLMPAESLETIVDHAFLKCSGRVGRTTRKTDEQKANLAVEAHIRHTHTPYESLLDAGKSRQEAREAVWDMVQAIKTAWEGADVQSADSLPLRSRSDGQKSTSPADNVIWID	AATTCCCACTTTGCCAGTGGAATTGAA	CGGCCTCTGGAGCGCGAGGATTTATTTCACCTGTC

## Sheet: S3_baySeq
Supplementary Table S3. RNA-Seq Statistics for testing for differential expression between WT and mpkA using baySeq.
gene	WT1	WT2	WT3	mpkA1	mpkA2	mpkA3	LogFoldChange	Likelihood	FDR	DmpkA1	WT1	DmpkA2	WT2	DmpkA3	WT3	ensembl_gene_id	strand	ensembl_transcript_id	external_gene_id	chromosome_name
CADAFUBT00000523	99	143	138	7083	3163	9018	5.66376	1	1.22938104141213e-10	71.3472	1.30133	78.2983	1.2079	75.038	1.30426	CADAFUBG00000523	-1	CADAFUBT00000523	AFUB_005210	DS499594
CADAFUBT00001040	470	962	1322	49363	21232	59733	5.56447	1	1.57662327637809e-10	764.456	9.49818	808.045	12.4928	764.146	19.2092	CADAFUBG00001040	-1	CADAFUBT00001040	AFUB_010350	DS499594
CADAFUBT00004597	75247	110500	79991	805	590	1668	-6.43892	1	3.46129051346603e-10	7.5415	919.904	13.5834	868.078	12.9083	703.12	CADAFUBG00004597	-1	CADAFUBT00004597	AFUB_046060	DS499596
CADAFUBT00002366	527	749	682	8295	3455	10995	3.5381	1	4.67482053068125e-10	112.85	9.35595	115.512	8.54481	123.564	8.70555	CADAFUBG00002366	-1	CADAFUBT00002366	AFUB_023720	DS499595
CADAFUBT00007868	129	187	161	17283	8928	18548	6.55204	1	6.35947117189062e-10	60.3756	0.588063	76.6462	0.547796	53.5243	0.527709	CADAFUBG00007868	-1	CADAFUBT00007868	AFUB_079300	DS499599
CADAFUBT00005111	41948	65273	53980	3752	1541	4845	-3.99102	1	8.17735212876869e-10	23.5734	343.924	23.7934	343.897	25.1458	318.214	CADAFUBG00005111	1	CADAFUBT00005111	AFUB_051310	DS499597
CADAFUBT00002582	1298	1347	1212	37082	14104	42640	4.60444	1	9.76094887456774e-10	215.35	9.83668	201.288	6.55971	204.555	6.60406	CADAFUBG00002582	1	CADAFUBT00002582	AFUB_025880	DS499595
CADAFUBT00003825	342	627	539	8595	3378	9940	3.86108	1	1.16291687390913e-09	124.893	6.48499	120.627	7.64001	119.313	7.34863	CADAFUBG00003825	1	CADAFUBT00003825	AFUB_038380	DS499596
CADAFUBT00007011	13083	21622	21032	1	38	129	-8.37403	1	1.33094049361817e-09	0.0160694	274.347	1.50064	291.361	1.71238	317.108	CADAFUBG00007011	1	CADAFUBT00007011	AFUB_070630	DS499598
CADAFUBT00007737	6	9	6	733	334	1043	6.65071	1	1.47161074437463e-09	52.695	0.562871	59.0073	0.542554	61.9386	0.404709	CADAFUBG00007737	1	CADAFUBT00007737	AFUB_077980	DS499599
CADAFUBT00006346	1531	2084	1925	25169	9152	27432	3.47855	1	1.60522262149243e-09	268.581	21.3195	240.004	18.6484	241.812	19.2738	CADAFUBG00006346	1	CADAFUBT00006346	AFUB_063970	DS499598
CADAFUBT00001275	673	961	768	6726	2855	8218	2.88949	1	1.71939499675015e-09	82.3213	10.7488	85.8727	9.8631	83.0869	8.81947	CADAFUBG00001275	1	CADAFUBT00001275	AFUB_012700	DS499594
CADAFUBT00007609	2743	3150	2885	41372	15208	48662	3.58367	1	1.82678460392848e-09	389.188	33.6721	351.575	24.8484	378.141	25.4639	CADAFUBG00007609	-1	CADAFUBT00007609	AFUB_076690	DS499599
CADAFUBT00001235	1918	4027	5102	127991	45272	151374	4.8771	1	1.92548656384263e-09	1004.73	19.6476	873.36	26.5086	981.596	37.5783	CADAFUBG00001235	-1	CADAFUBT00001235	AFUB_012300	DS499594
CADAFUBT00008064	4770	6830	5779	112	35	175	-5.75414	1	2.01816069041646e-09	1.45419	80.819	1.11677	74.3634	1.87695	70.4016	CADAFUBG00008064	1	CADAFUBT00008064	AFUB_081360	DS499600
CADAFUBT00005255	1787	2454	3311	40387	17216	48556	3.81322	1	2.11171835573509e-09	580.681	33.5283	608.305	29.5873	576.7	44.6664	CADAFUBG00005255	-1	CADAFUBT00005255	AFUB_052750	DS499597
CADAFUBT00009575	155	250	255	5757	2542	6297	4.46696	1	2.19612667920314e-09	158.538	5.57008	172.031	5.77314	143.246	6.58877	CADAFUBG00009575	-1	CADAFUBT00009575	AFUB_096730	DS499602
CADAFUBT00003692	7487	11498	9287	516	233	741	-4.24599	1	2.28623835912206e-09	5.43831	102.971	6.03481	101.618	6.45125	91.8367	CADAFUBG00003692	-1	CADAFUBT00003692	AFUB_037050	DS499596
CADAFUBT00005258	797	1184	1134	8653	3547	9973	2.8315	1	2.37025014820048e-09	104.594	12.5716	105.365	12.0013	99.5813	12.8612	CADAFUBG00005258	1	CADAFUBT00005258	AFUB_052780	DS499597
CADAFUBT00007610	2145	2413	2535	34032	12784	40603	3.62348	1	2.4552928579169e-09	477.252	39.2536	440.576	28.3761	470.359	33.3553	CADAFUBG00007610	1	CADAFUBT00007610	AFUB_076700	DS499599
CADAFUBT00006067	31	47	40	883	363	1063	4.29041	1	2.55409357155908e-09	12.2322	0.560397	12.3578	0.545978	12.1643	0.519911	CADAFUBG00006067	-1	CADAFUBT00006067	AFUB_060870	DS499597
CADAFUBT00001476	4370	6168	5190	128	53	212	-5.32266	1	2.6495421614279e-09	3.67301	163.639	3.73751	148.42	5.02527	139.735	CADAFUBG00001476	1	CADAFUBT00001476	AFUB_014710	DS499594
CADAFUBT00001474	1509	1665	2138	30467	12267	36320	3.89551	1	2.74733078798739e-09	642.205	41.5074	635.443	29.4302	632.414	42.2842	CADAFUBG00001474	-1	CADAFUBT00001474	AFUB_014690	DS499594
CADAFUBT00009580	26056	43352	36363	475	198	788	-6.17784	1	2.8459714584983e-09	15.159	1085.11	15.5287	1160.16	20.7737	1088.83	CADAFUBG00009580	-1	CADAFUBT00009580	AFUB_096780	DS499602
CADAFUBT00002286	461	896	1368	37556	15686	44643	5.16676	1	2.9549306646004e-09	455.575	7.29749	467.613	9.11431	447.348	15.5702	CADAFUBG00002286	1	CADAFUBT00002286	AFUB_022920	DS499595
CADAFUBT00008404	125	165	180	2261	859	2711	3.63301	1	3.08847648310663e-09	26.9016	1.94079	25.1168	1.64625	26.6452	2.00945	CADAFUBG00008404	1	CADAFUBT00008404	AFUB_084750	DS499600
CADAFUBT00008065	1801	2700	2214	22	18	52	-6.18961	1	3.22875724510528e-09	0.497514	53.1481	1.00034	51.2013	0.971398	46.9771	CADAFUBG00008065	-1	CADAFUBT00008065	AFUB_081370	DS499600
CADAFUBT00002453	3725	4820	4347	34134	14428	36879	2.72845	1	3.36111329245016e-09	101.665	14.4778	105.605	12.0384	90.7352	12.1479	CADAFUBG00002453	-1	CADAFUBT00002453	AFUB_024590	DS499595
CADAFUBT00001236	1543	4101	6362	241092	87349	291407	5.69009	1	3.48612112357559e-09	1492.78	12.4673	1329.12	21.2931	1490.48	36.9602	CADAFUBG00001236	1	CADAFUBT00001236	AFUB_012310	DS499594
CADAFUBT00006584	38243	72500	56855	1733	974	2636	-4.97121	1	3.6144461053785e-09	18.8765	543.583	26.072	662.208	23.718	581.054	CADAFUBG00006584	1	CADAFUBT00006584	AFUB_066340	DS499598
CADAFUBT00001540	1650	2547	2383	16301	6495	19771	2.69358	1	3.73882728361481e-09	216.591	28.6089	212.08	28.3785	217.003	29.7082	CADAFUBG00001540	-1	CADAFUBT00001540	AFUB_015350	DS499594
CADAFUBT00008760	7844	12805	10686	432	199	670	-4.59008	1	3.86762133430807e-09	3.99235	94.5963	4.51951	99.2337	5.11483	92.6588	CADAFUBG00008760	-1	CADAFUBT00008760	AFUB_088460	DS499601
CADAFUBT00004798	1911	3246	3869	50360	21937	54679	3.81433	1	3.99754637473135e-09	423.043	20.9484	452.866	22.8656	379.429	30.4947	CADAFUBG00004798	-1	CADAFUBT00004798	AFUB_048080	DS499596
CADAFUBT00004385	1426	2416	1965	37	13	63	-5.6834	1	4.13354307645076e-09	0.569126	28.6232	0.491409	31.1629	0.800494	28.3593	CADAFUBG00004385	1	CADAFUBT00004385	AFUB_043950	DS499596
CADAFUBT00000781	706	710	724	11020	4632	13155	3.75074	1	4.27412690636889e-09	242.778	20.2966	250.778	13.1166	239.403	14.9655	CADAFUBG00000781	-1	CADAFUBT00000781	AFUB_007780	DS499594
CADAFUBT00008562	3578	6338	5460	34	20	74	-6.90839	1	4.42892892730621e-09	0.459808	63.1437	0.664694	71.8762	0.826687	69.2815	CADAFUBG00008562	1	CADAFUBT00008562	AFUB_086300	DS499600
CADAFUBT00003213	1004	1216	1090	14980	6426	17263	3.54627	1	4.57677091420722e-09	550.032	48.1063	579.843	37.4408	523.605	37.5517	CADAFUBG00003213	-1	CADAFUBT00003213	AFUB_032180	DS499595
CADAFUBT00001860	132	198	216	6533	2658	6114	4.80896	1	4.72817368883003e-09	253.507	6.68409	253.469	6.44283	195.981	7.86424	CADAFUBG00001860	1	CADAFUBT00001860	AFUB_018660	DS499595
CADAFUBT00004472	93	165	175	3629	1784	4923	4.57717	1	4.8994898594064e-09	18.833	0.629808	22.7521	0.718046	21.1045	0.852114	CADAFUBG00004472	1	CADAFUBT00004472	AFUB_044820	DS499596
CADAFUBT00004854	13152	20756	15294	273	132	451	-5.84496	1	5.07266885718671e-09	2.47933	155.867	2.94604	158.07	3.38345	130.322	CADAFUBG00004854	-1	CADAFUBT00004854	AFUB_048740	DS499597
CADAFUBT00003968	4543	5754	5835	30120	12867	37842	2.32495	1	5.24237979043367e-09	435.815	85.7792	457.529	69.8155	452.306	79.2163	CADAFUBG00003968	-1	CADAFUBT00003968	AFUB_039810	DS499596
CADAFUBT00005419	0	2	0	184	74	165	7.72451	1	5.42825550646564e-09	8.78762	0	8.68518	0.0800973	6.50951	0	CADAFUBG00005419	-1	CADAFUBT00005419	AFUB_054390	DS499597
CADAFUBT00000514	41893	78486	52712	3252	1362	4435	-4.25763	1	5.61710536223871e-09	26.7585	449.826	27.5411	541.55	30.1451	406.956	CADAFUBG00000514	-1	CADAFUBT00000514	AFUB_005120	DS499594
CADAFUBT00004403	1822	2990	2286	99	36	136	-4.71105	1	5.80633398432214e-09	1.31797	31.6528	1.17779	33.3794	1.49562	28.5545	CADAFUBG00004403	1	CADAFUBT00004403	AFUB_044130	DS499596
CADAFUBT00002213	22167	50688	36660	943	425	1249	-5.38707	1	6.00894479112984e-09	15.5186	476.036	17.1879	699.489	16.9791	566.057	CADAFUBG00002213	-1	CADAFUBT00002213	AFUB_022180	DS499595
CADAFUBT00001967	1575	2674	2519	23436	8873	27623	3.14653	1	6.20632787674402e-09	714.537	62.6634	664.822	68.3656	695.702	72.0603	CADAFUBG00001967	1	CADAFUBT00001967	AFUB_019730	DS499595
CADAFUBT00001237	132	288	353	17932	8638	22652	5.99269	1	6.43010423866197e-09	240.603	2.3112	284.825	3.2404	251.067	4.44399	CADAFUBG00001237	1	CADAFUBT00001237	AFUB_012320	DS499594
CADAFUBT00004692	1217	1713	1298	35	12	51	-5.43105	1	6.68246655464536e-09	0.390576	17.7223	0.329089	16.0299	0.470132	13.5906	CADAFUBG00004692	-1	CADAFUBT00004692	AFUB_047020	DS499596
CADAFUBT00007029	112	140	214	6051	3076	8374	5.23096	1	6.94041378336761e-09	77.0995	1.86223	96.3174	1.49585	88.1391	2.55838	CADAFUBG00007029	1	CADAFUBT00007029	AFUB_070810	DS499598
CADAFUBT00001264	3978	7579	5447	131	70	158	-5.56575	1	7.18852614989274e-09	1.57789	62.5263	2.07204	76.5514	1.57208	61.5588	CADAFUBG00001264	1	CADAFUBT00001264	AFUB_012590	DS499594
CADAFUBT00003837	2154	2710	2482	16078	6661	19310	2.51704	1	7.43144285760027e-09	238.188	41.6415	242.505	33.6661	236.31	34.4998	CADAFUBG00003837	-1	CADAFUBT00003837	AFUB_038500	DS499596
CADAFUBT00004476	16	28	41	1078	482	1561	5.1984	1	7.73860247036919e-09	20.7386	0.401673	22.7878	0.451704	24.8071	0.740067	CADAFUBG00004476	1	CADAFUBT00004476	AFUB_044860	DS499596
CADAFUBT00005343	1357	1750	1472	11646	4499	13661	2.7025	1	8.03434771752097e-09	58.9159	8.95833	55.9326	7.42384	57.0886	6.98698	CADAFUBG00005343	1	CADAFUBT00005343	AFUB_053630	DS499597
CADAFUBT00009172	5473	7528	6742	463	242	728	-3.78423	1	8.32670224129275e-09	3.54094	54.6204	4.54828	48.2783	4.59918	48.3786	CADAFUBG00009172	1	CADAFUBT00009172	AFUB_092600	DS499601
CADAFUBT00009122	177	290	178	7401	2967	11640	5.09259	1	8.61919454798642e-09	306.334	9.56028	301.798	10.0656	397.988	6.91276	CADAFUBG00009122	1	CADAFUBT00009122	AFUB_092090	DS499601
CADAFUBT00008059	6829	10319	7867	332	193	429	-4.71266	1	8.9062398765462e-09	4.80381	128.943	6.86275	125.204	5.12762	106.803	CADAFUBG00008059	-1	CADAFUBT00008059	AFUB_081310	DS499600
CADAFUBT00009581	6016	11086	11021	241	116	365	-5.28361	1	9.19172910689475e-09	5.89932	192.17	6.97809	227.559	7.38056	253.124	CADAFUBG00009581	1	CADAFUBT00009581	AFUB_096790	DS499602
CADAFUBT00010034	10373	16909	11013	577	228	752	-4.62032	1	9.47464996114594e-09	7.06205	165.673	6.85778	173.543	7.60299	126.47	CADAFUBG00010034	-1	CADAFUBT00010034	AFUB_101490	DS499604
CADAFUBT00001846	207	318	210	2303	1032	2898	3.08411	1	9.75004229707026e-09	48.5443	5.69386	53.4586	5.6209	50.4608	4.15327	CADAFUBG00001846	1	CADAFUBT00001846	AFUB_018520	DS499595
CADAFUBT00009704	6165	10766	7118	353	142	498	-4.59804	1	1.00312466296456e-08	6.96768	158.795	6.88803	178.198	8.11996	131.825	CADAFUBG00009704	1	CADAFUBT00009704	AFUB_097990	DS499602
CADAFUBT00002493	65701	84392	42793	781	413	1550	-6.13532	1	1.03122040214842e-08	7.32671	804.307	9.52142	663.887	12.0116	376.667	CADAFUBG00002493	1	CADAFUBT00002493	AFUB_024990	DS499595
CADAFUBT00004240	299	523	477	3065	1246	4010	2.67936	1	1.06059456253258e-08	67.7425	8.6237	67.6772	9.6932	73.2127	9.89181	CADAFUBG00004240	1	CADAFUBT00004240	AFUB_042510	DS499596
CADAFUBT00006128	604	800	1017	6607	2754	7820	2.82714	1	1.09116094695927e-08	135.097	16.1165	138.389	13.7173	132.087	19.5115	CADAFUBG00006128	1	CADAFUBT00006128	AFUB_061490	DS499597
CADAFUBT00007805	4082	7308	5456	416	190	549	-3.86644	1	1.12099404325078e-08	5.64826	72.3246	6.3397	83.206	6.15751	69.506	CADAFUBG00007805	-1	CADAFUBT00007805	AFUB_078670	DS499599
CADAFUBT00001169	4205	4458	4711	33080	13118	38010	2.65453	1	1.15000460761021e-08	512.29	84.9784	499.243	57.8929	486.25	68.4526	CADAFUBG00001169	1	CADAFUBT00001169	AFUB_011640	DS499594
CADAFUBT00007537	4360	7395	5894	521	189	662	-3.68523	1	1.178608951681e-08	4.92822	53.8183	4.39347	58.6577	5.17275	52.3105	CADAFUBG00007537	1	CADAFUBT00007537	AFUB_075970	DS499599
CADAFUBT00002515	549	703	876	5688	2258	6807	2.79344	1	1.20737651833285e-08	97.8495	12.3243	95.4589	10.1412	96.731	14.1393	CADAFUBG00002515	1	CADAFUBT00002515	AFUB_025210	DS499595
CADAFUBT00008255	4069	6178	4878	224	79	366	-4.49879	1	1.23530116707633e-08	2.67918	63.5086	2.32206	61.9635	3.61614	54.7421	CADAFUBG00008255	1	CADAFUBT00008255	AFUB_083260	DS499600
CADAFUBT00007428	1573	2308	2642	17948	7234	22190	2.86043	1	1.26340777743032e-08	117.074	13.3895	115.962	12.6245	119.567	16.1697	CADAFUBG00007428	-1	CADAFUBT00007428	AFUB_074880	DS499599
CADAFUBT00005254	2410	3441	3021	15776	6106	17389	2.14613	1	1.29132662103031e-08	360.342	71.8335	342.743	65.9079	328.098	64.7434	CADAFUBG00005254	-1	CADAFUBT00005254	AFUB_052740	DS499597
CADAFUBT00008561	4951	7754	6300	20	25	94	-7.09515	1	1.31854997780953e-08	0.319136	103.093	0.980346	103.754	1.23904	94.3219	CADAFUBG00008561	-1	CADAFUBT00008561	AFUB_086290	DS499600
CADAFUBT00003583	28229	53580	35856	1827	817	2650	-4.47418	1	1.34885674512524e-08	27.0662	545.727	29.7443	665.619	32.4299	498.398	CADAFUBG00003583	-1	CADAFUBT00003583	AFUB_035960	DS499596
CADAFUBT00006474	767	992	984	5229	2314	6295	2.33481	1	1.38019935754325e-08	62.8723	12.0345	68.3751	10.002	62.5242	11.101	CADAFUBG00006474	1	CADAFUBT00006474	AFUB_065240	DS499598
CADAFUBT00008925	447	535	580	11005	4679	10764	4.08169	1	1.41164541527599e-08	67.9554	3.60192	71.0037	2.77027	54.9059	3.36038	CADAFUBG00008925	1	CADAFUBT00008925	AFUB_090110	DS499601
CADAFUBT00004837	964	1372	1152	63	34	83	-4.27633	1	1.44296468581236e-08	1.15661	23.0949	1.53398	21.122	1.25874	19.8438	CADAFUBG00004837	1	CADAFUBT00004837	AFUB_048470	DS499596
CADAFUBT00004152	3901	5853	4677	153	105	268	-4.77796	1	1.47392888216162e-08	0.6664	22.1723	1.1239	21.3775	0.964249	19.1134	CADAFUBG00004152	-1	CADAFUBT00004152	AFUB_041630	DS499596
CADAFUBT00009427	230	374	335	2430	987	2570	2.67264	1	1.50595350836078e-08	41.8028	5.16319	41.7263	5.39517	36.521	5.40717	CADAFUBG00009427	-1	CADAFUBT00009427	AFUB_095250	DS499602
CADAFUBT00004228	18608	35116	25264	2092	865	2670	-3.8112	1	1.53880713470701e-08	37.0138	429.629	37.6107	521.005	39.0234	419.402	CADAFUBG00004228	1	CADAFUBT00004228	AFUB_042390	DS499596
CADAFUBT00006239	8677	13621	9467	502	248	741	-4.41309	1	1.57147617506752e-08	26.1711	590.309	31.7734	595.473	31.9115	463.081	CADAFUBG00006239	1	CADAFUBT00006239	AFUB_062910	DS499598
CADAFUBT00007370	1947	3155	2370	164	68	233	-4.00619	1	1.60432564733082e-08	2.16642	33.5627	2.2075	34.9489	2.54253	29.3747	CADAFUBG00007370	1	CADAFUBT00007370	AFUB_074300	DS499599
CADAFUBT00009217	848	975	892	9918	3540	10941	3.1678	1	1.63644900593359e-08	191.884	21.4093	168.311	15.8181	174.857	16.1922	CADAFUBG00009217	1	CADAFUBT00009217	AFUB_093140	DS499602
CADAFUBT00001584	56	88	96	1189	623	1683	3.86419	1	1.66879816794576e-08	91.2391	5.60763	117.485	5.66261	106.683	6.91189	CADAFUBG00001584	1	CADAFUBT00001584	AFUB_015790	DS499594
CADAFUBT00000098	2567	3784	3422	433	171	467	-3.18984	1	1.70414863826832e-08	3.7291	28.8492	3.61914	27.3276	3.32234	27.6517	CADAFUBG00000098	1	CADAFUBT00000098	AFUB_000980	DS499594
CADAFUBT00004471	122	253	443	7767	3316	10070	4.69262	1	1.74206309576176e-08	88.5556	1.81516	92.9118	2.4189	94.8426	4.73906	CADAFUBG00004471	-1	CADAFUBT00004471	AFUB_044810	DS499596
CADAFUBT00008513	2389	3885	3215	362	143	427	-3.34785	1	1.77956682017817e-08	3.45291	29.7361	3.35202	31.0744	3.36446	28.7729	CADAFUBG00008513	-1	CADAFUBT00008513	AFUB_085820	DS499600
CADAFUBT00003824	950	1511	1620	11117	4469	12450	2.78029	1	1.81685381584434e-08	106.187	11.8413	104.903	12.1027	98.2345	14.5186	CADAFUBG00003824	-1	CADAFUBT00003824	AFUB_038370	DS499596
CADAFUBT00005484	7709	13729	9491	156	73	307	-5.85058	1	1.85353206780482e-08	1.98399	127.94	2.28156	146.416	3.22526	113.254	CADAFUBG00005484	-1	CADAFUBT00005484	AFUB_055040	DS499597
CADAFUBT00000220	3650	6674	6999	195	91	220	-5.09741	1	1.88941645700259e-08	3.58963	87.6799	4.11671	103.024	3.34541	120.886	CADAFUBG00000220	-1	CADAFUBT00000220	AFUB_002200	DS499594
CADAFUBT00002028	17461	29010	18272	1178	517	1428	-4.37372	1	1.92541337867149e-08	12.9552	250.587	13.9728	267.535	12.9729	188.543	CADAFUBG00002028	1	CADAFUBT00002028	AFUB_020340	DS499595
CADAFUBT00007421	507	696	793	4098	1669	4931	2.42216	1	1.96075433260094e-08	89.1316	14.39	89.2092	12.6942	88.5943	16.183	CADAFUBG00007421	1	CADAFUBT00007421	AFUB_074810	DS499599
CADAFUBT00005094	2836	3779	3308	284	122	406	-3.61122	1	1.99723181168058e-08	4.15328	54.1216	4.38456	46.343	4.90467	45.3904	CADAFUBG00005094	1	CADAFUBT00005094	AFUB_051140	DS499597
CADAFUBT00007571	613	1123	736	6	5	7	-7.10154	1	2.03424385850685e-08	0.0635303	8.46997	0.130105	9.97112	0.0612264	7.31196	CADAFUBG00007571	1	CADAFUBT00007571	AFUB_076310	DS499599
CADAFUBT00005486	19331	36150	29470	1630	782	2178	-4.21006	1	2.07188847428712e-08	12.8398	198.708	15.1381	238.788	14.1723	217.809	CADAFUBG00005486	1	CADAFUBT00005486	AFUB_055060	DS499597
CADAFUBT00003973	110	230	205	1728	695	2000	3.0207	1	2.11075275792062e-08	71.9597	5.97764	71.1253	8.03171	68.7997	8.00987	CADAFUBG00003973	1	CADAFUBT00003973	AFUB_039860	DS499596
CADAFUBT00007329	465	586	664	9568	2973	9749	3.70012	1	2.15024014091201e-08	106.252	6.73843	81.134	5.45691	89.4305	6.91845	CADAFUBG00007329	1	CADAFUBT00007329	AFUB_073890	DS499599
CADAFUBT00003682	1347	2025	1792	71	40	155	-4.27899	1	2.18938783179412e-08	1.0081	24.9576	1.39572	24.1104	1.81797	23.8731	CADAFUBG00003682	-1	CADAFUBT00003682	AFUB_036950	DS499596
CADAFUBT00000116	1784	2921	2410	201	101	256	-3.67253	1	2.22782291457738e-08	8.74351	101.269	10.797	106.551	9.19901	98.3633	CADAFUBG00000116	1	CADAFUBT00000116	AFUB_001160	DS499594
CADAFUBT00002978	1496	1818	1935	10728	4673	12840	2.42768	1	2.26765858471875e-08	113.945	20.7349	121.974	16.1922	112.656	19.2835	CADAFUBG00002978	1	CADAFUBT00002978	AFUB_029830	DS499595
CADAFUBT00003325	11104	18556	15509	1126	576	1397	-3.86546	1	2.30698257478266e-08	8.6502	111.316	10.8744	119.538	8.86534	111.789	CADAFUBG00003325	1	CADAFUBT00003325	AFUB_033300	DS499595
CADAFUBT00006319	884	2046	3343	46590	24356	58040	4.36192	1	2.3455885245216e-08	693.217	17.1641	890.587	25.528	713.371	46.6702	CADAFUBG00006319	1	CADAFUBT00006319	AFUB_063700	DS499598
CADAFUBT00003935	300	423	318	3445	1564	3666	3.05889	1	2.38476378006938e-08	132.178	15.0204	147.469	13.6096	116.191	11.4478	CADAFUBG00003935	1	CADAFUBT00003935	AFUB_039480	DS499596
CADAFUBT00007229	7440	11262	6320	172	90	249	-5.61373	1	2.42364779291711e-08	2.19977	124.169	2.82868	120.781	2.63062	75.8388	CADAFUBG00007229	-1	CADAFUBT00007229	AFUB_072890	DS499599
CADAFUBT00005807	3100	4601	5553	62759	22920	64060	3.49795	1	2.46180784711228e-08	336.695	21.7027	302.182	20.6989	283.896	27.9521	CADAFUBG00005807	-1	CADAFUBT00005807	AFUB_058280	DS499597
CADAFUBT00000029	666	944	965	41	18	56	-4.48487	1	2.49987635730919e-08	0.572617	12.138	0.617798	11.0557	0.64607	12.6454	CADAFUBG00000029	1	CADAFUBT00000029	AFUB_000290	DS499594
CADAFUBT00001478	29545	47949	47836	4711	2124	6168	-3.26882	1	2.53797794272767e-08	89.3717	731.413	99.0228	762.783	96.659	851.467	CADAFUBG00001478	-1	CADAFUBT00001478	AFUB_014730	DS499594
CADAFUBT00006030	35	54	37	710	323	799	3.86192	1	2.5765569361507e-08	23.8865	1.53657	26.7048	1.52343	22.205	1.16794	CADAFUBG00006030	-1	CADAFUBT00006030	AFUB_060500	DS499597
CADAFUBT00004747	4897	7546	4684	206	102	303	-4.80896	1	2.61450797439718e-08	0.843452	26.1647	1.02633	25.9087	1.02482	17.9944	CADAFUBG00004747	1	CADAFUBT00004747	AFUB_047570	DS499596
CADAFUBT00007368	245	553	530	6981	3229	8052	3.78152	1	2.65259481396568e-08	101.225	4.63582	115.062	6.72401	96.4458	7.21059	CADAFUBG00007368	-1	CADAFUBT00007368	AFUB_074280	DS499599
CADAFUBT00000722	1331	1569	1556	12999	6046	15191	2.94169	1	2.69093648454678e-08	110.971	14.8275	126.841	11.232	107.127	12.4634	CADAFUBG00000722	-1	CADAFUBT00000722	AFUB_007190	DS499594
CADAFUBT00001688	132	276	421	18449	9148	23868	5.95608	1	2.72866167398563e-08	254.027	2.37177	309.548	3.18678	271.478	5.43896	CADAFUBG00001688	1	CADAFUBT00001688	AFUB_016830	DS499594
CADAFUBT00005662	7308	13384	8892	517	255	743	-4.28743	1	2.76586858991588e-08	10.9314	201.64	13.2501	237.305	12.9774	176.406	CADAFUBG00005662	1	CADAFUBT00005662	AFUB_056830	DS499597
CADAFUBT00002521	676	957	784	45	20	59	-4.28481	1	2.80389405632068e-08	0.405981	7.95851	0.443422	7.24003	0.4397	6.63645	CADAFUBG00002521	-1	CADAFUBT00002521	AFUB_025270	DS499595
CADAFUBT00004540	12	27	27	509	216	552	4.27415	1	2.8412799262815e-08	6.69792	0.206061	6.98505	0.297934	6.00029	0.333359	CADAFUBG00004540	-1	CADAFUBT00004540	AFUB_045500	DS499596
CADAFUBT00001999	9100	13435	10231	879	361	1237	-3.72553	1	2.87890008908077e-08	50.0261	675.836	50.4904	641.181	58.1553	546.327	CADAFUBG00001999	1	CADAFUBT00001999	AFUB_020050	DS499595
CADAFUBT00009042	4055	4848	5985	28166	11916	33034	2.29604	1	2.91724146288916e-08	395.802	74.3594	411.507	57.1282	383.465	78.9121	CADAFUBG00009042	1	CADAFUBT00009042	AFUB_091290	DS499601
CADAFUBT00005095	2846	3835	3757	296	155	384	-3.64393	1	2.9578153104942e-08	3.75053	47.0573	4.82643	40.7475	4.01923	44.6651	CADAFUBG00005095	-1	CADAFUBT00005095	AFUB_051150	DS499597
CADAFUBT00005360	2611	3450	3547	19594	8388	21253	2.35738	1	2.99793776774031e-08	208.763	36.3019	219.626	30.8237	187.052	35.4584	CADAFUBG00005360	1	CADAFUBT00005360	AFUB_053800	DS499597
CADAFUBT00006201	411	662	516	10	7	7	-6.04894	1	3.03747840984986e-08	0.173779	9.32031	0.298943	9.64694	0.100486	8.41343	CADAFUBG00006201	1	CADAFUBT00006201	AFUB_062240	DS499597
CADAFUBT00004370	2387	3086	3666	18279	7842	23147	2.43054	1	3.07718531580218e-08	330.255	56.2784	348.191	46.755	345.465	62.1465	CADAFUBG00004370	-1	CADAFUBT00004370	AFUB_043800	DS499596
CADAFUBT00006628	9090	11554	10707	1090	426	1168	-3.54605	1	3.11673635816634e-08	19.3858	210.967	18.6192	172.316	17.1598	178.67	CADAFUBG00006628	-1	CADAFUBT00006628	AFUB_066780	DS499598
CADAFUBT00008841	1559	1787	1769	13376	5077	16977	2.79217	1	3.15845477714971e-08	174.003	26.4648	162.305	19.4935	182.433	21.5916	CADAFUBG00008841	-1	CADAFUBT00008841	AFUB_089270	DS499601
CADAFUBT00007186	2552	3437	2494	167	64	223	-4.22381	1	3.1996619611582e-08	3.73943	74.5696	3.52179	64.5363	4.12483	52.3977	CADAFUBG00007186	-1	CADAFUBT00007186	AFUB_072460	DS499599
CADAFUBT00009657	1092	1695	1677	7413	3256	9195	2.15375	1	3.24108683739571e-08	180.168	34.6336	194.474	34.5452	184.606	38.2422	CADAFUBG00009657	-1	CADAFUBT00009657	AFUB_097520	DS499602
CADAFUBT00007232	630	722	691	18	7	16	-5.63892	1	3.28216485038833e-08	0.546361	24.9539	0.522154	18.3772	0.401179	19.6794	CADAFUBG00007232	-1	CADAFUBT00007232	AFUB_072925	DS499599
CADAFUBT00002935	3299	4929	3748	393	149	408	-3.65607	1	3.32583466535752e-08	7.53931	82.5873	7.02456	79.2926	6.46563	67.4629	CADAFUBG00002935	1	CADAFUBT00002935	AFUB_029400	DS499595
CADAFUBT00004681	7464	9504	5995	211	109	306	-5.197	1	3.36950755586504e-08	4.25081	196.224	5.39647	160.558	5.0924	113.32	CADAFUBG00004681	1	CADAFUBT00004681	AFUB_046910	DS499596
CADAFUBT00001146	605	586	439	11022	4054	12188	4.06405	1	3.42157718492317e-08	124.627	8.92688	112.65	5.55629	113.84	4.6574	CADAFUBG00001146	1	CADAFUBT00001146	AFUB_011410	DS499594
CADAFUBT00005735	2454	3036	2341	158	60	170	-4.33507	1	3.47471045755721e-08	2.44685	49.5926	2.28347	39.4264	2.17476	34.0156	CADAFUBG00005735	1	CADAFUBT00005735	AFUB_057560	DS499597
CADAFUBT00000078	2461	3397	3998	146	57	215	-4.55943	1	3.52757743153943e-08	2.13972	47.0659	2.05292	41.7478	2.60287	54.9759	CADAFUBG00000078	-1	CADAFUBT00000078	AFUB_000780	DS499594
CADAFUBT00000640	6005	9571	7912	961	415	1325	-3.12036	1	3.57971783565985e-08	11.3944	92.912	12.0923	95.161	12.9776	88.0196	CADAFUBG00000640	-1	CADAFUBT00000640	AFUB_006370	DS499594
CADAFUBT00008652	891	1691	1679	24	4	20	-6.47201	1	3.63168602696945e-08	0.394959	19.1342	0.161769	23.3356	0.271883	25.925	CADAFUBG00008652	-1	CADAFUBT00008652	AFUB_087400	DS499601
CADAFUBT00007336	5793	8008	6940	818	377	1138	-3.15223	1	3.68465034275146e-08	6.69848	61.904	7.58679	54.9898	7.69798	53.3223	CADAFUBG00007336	-1	CADAFUBT00007336	AFUB_073960	DS499599
CADAFUBT00008566	14434	18806	13753	648	319	959	-4.60877	1	3.73757137253106e-08	10.7416	312.227	12.995	261.411	13.1317	213.903	CADAFUBG00008566	-1	CADAFUBT00008566	AFUB_086340	DS499600
CADAFUBT00000737	3580	5011	5485	24462	10443	28651	2.17479	1	3.79055075445634e-08	450.306	85.9984	472.427	77.3525	435.679	94.7367	CADAFUBG00000737	1	CADAFUBT00000737	AFUB_007340	DS499594
CADAFUBT00007303	1386	1967	2148	12396	5586	14421	2.55836	1	3.84430046084527e-08	161.871	23.618	179.26	21.5391	155.559	26.3177	CADAFUBG00007303	-1	CADAFUBT00007303	AFUB_073630	DS499599
CADAFUBT00001505	1257	1496	1570	10338	4469	11332	2.5961	1	3.89838698022129e-08	166.126	26.3589	176.484	20.1589	150.424	23.6715	CADAFUBG00001505	-1	CADAFUBT00001505	AFUB_015000	DS499594
CADAFUBT00005475	9984	18716	12709	1370	561	1691	-3.51509	1	3.95181901695402e-08	16.0763	152.884	16.1779	184.168	16.3916	139.928	CADAFUBG00005475	-1	CADAFUBT00005475	AFUB_054950	DS499597
CADAFUBT00003491	93677	127015	53596	1696	949	2759	-5.66552	1	4.00583256163413e-08	22.1047	1593.25	30.3961	1388.19	29.7044	655.416	CADAFUBG00003491	1	CADAFUBT00003491	AFUB_035050	DS499596
CADAFUBT00002131	3912	3819	4294	32433	14097	35875	2.77669	1	4.05959266945937e-08	531.178	83.6072	567.379	52.4491	485.352	65.9845	CADAFUBG00002131	-1	CADAFUBT00002131	AFUB_021370	DS499595
CADAFUBT00007206	4708	7455	4698	404	159	432	-4.08285	1	4.11328111262131e-08	5.82093	88.5195	5.62991	90.0727	5.14169	63.5112	CADAFUBG00007206	-1	CADAFUBT00007206	AFUB_072660	DS499599
CADAFUBT00005511	1728	2749	3891	37830	17499	42317	3.54461	1	4.16659124192509e-08	536.017	31.9505	609.325	32.6627	495.3	51.7285	CADAFUBG00005511	1	CADAFUBT00005511	AFUB_055310	DS499597
CADAFUBT00002822	10980	14443	9488	142	80	266	-6.16066	1	4.22055208473865e-08	6.3385	639.576	8.7757	540.617	9.80823	397.374	CADAFUBG00002822	-1	CADAFUBT00002822	AFUB_028280	DS499595
CADAFUBT00007968	7409	11483	9231	1063	357	1314	-3.36267	1	4.27390426437303e-08	9.59018	87.2258	7.91508	86.8727	9.79265	78.1391	CADAFUBG00007968	-1	CADAFUBT00007968	AFUB_080400	DS499600
CADAFUBT00003379	1027	1348	915	7	5	19	-6.72968	1	4.32800138844897e-08	0.0673332	12.8912	0.118194	10.8732	0.150972	8.25807	CADAFUBG00003379	-1	CADAFUBT00003379	AFUB_033930	DS499596
CADAFUBT00005626	31520	46152	22676	2107	894	2656	-4.14883	1	4.38195672804702e-08	24.8528	485.164	25.9144	456.495	25.8792	250.959	CADAFUBG00005626	1	CADAFUBT00005626	AFUB_056470	DS499597
CADAFUBT00000079	1005	1501	1750	64	25	83	-4.62902	1	4.43550846576771e-08	1.80615	37.0111	1.73383	35.5213	1.93492	46.3381	CADAFUBG00000079	-1	CADAFUBT00000079	AFUB_000790	DS499594
CADAFUBT00007102	75	69	57	2654	1286	4557	5.40169	1	4.48893674907151e-08	66.6379	2.45739	79.3515	1.45279	94.5172	1.34283	CADAFUBG00007102	-1	CADAFUBT00007102	AFUB_071540	DS499598
CADAFUBT00010035	6504	11217	7474	470	253	598	-4.25344	1	4.54305347973215e-08	6.35617	114.781	8.40838	127.207	6.68052	94.8369	CADAFUBG00010035	-1	CADAFUBT00010035	AFUB_101500	DS499604
CADAFUBT00008554	3466	7052	5320	409	188	521	-3.8244	1	4.59677739437285e-08	2.79327	30.8894	3.1553	40.3865	2.93926	34.09	CADAFUBG00008554	-1	CADAFUBT00008554	AFUB_086220	DS499600
CADAFUBT00003871	3115	3402	3564	18811	7575	23021	2.29308	1	4.6514387402515e-08	170.611	36.8675	168.838	25.874	172.476	30.329	CADAFUBG00003871	-1	CADAFUBT00003871	AFUB_038840	DS499596
CADAFUBT00005622	17803	30842	30910	1347	618	2009	-4.32329	1	4.70544655145879e-08	23.408	403.721	26.3924	449.442	28.8395	503.99	CADAFUBG00005622	-1	CADAFUBT00005622	AFUB_056430	DS499597
CADAFUBT00009549	7290	10960	8999	1112	537	1533	-3.0982	1	4.75914813983119e-08	18.986	162.423	22.5319	156.919	21.6213	144.162	CADAFUBG00009549	1	CADAFUBT00009549	AFUB_096470	DS499602
CADAFUBT00003693	30815	54742	43365	1022	333	1936	-5.29183	1	4.8127302197964e-08	6.22082	244.766	4.9812	279.416	9.73449	247.664	CADAFUBG00003693	1	CADAFUBT00003693	AFUB_037060	DS499596
CADAFUBT00005651	153	167	185	4817	2883	5190	4.67383	1	4.86791996632898e-08	106.465	4.4128	156.592	3.09515	94.7566	3.83644	CADAFUBG00005651	-1	CADAFUBT00005651	AFUB_056720	DS499597
CADAFUBT00004660	1060	1735	1100	44	22	50	-5.06943	1	4.92253047234386e-08	0.545369	17.1449	0.670122	18.0332	0.51194	12.7925	CADAFUBG00004660	1	CADAFUBT00004660	AFUB_046700	DS499596
CADAFUBT00002526	27788	39625	25668	2680	1231	3516	-3.64764	1	4.97659319131642e-08	35.7482	483.691	40.3526	443.224	38.7418	321.246	CADAFUBG00002526	-1	CADAFUBT00002526	AFUB_025320	DS499595
CADAFUBT00004052	243	445	515	2874	1246	3528	2.66845	1	5.0325507055339e-08	142.232	15.6931	151.538	18.4674	144.228	23.9135	CADAFUBG00004052	-1	CADAFUBT00004052	AFUB_040650	DS499596
CADAFUBT00007118	744	1153	1124	64	23	55	-4.41106	1	5.08995683885179e-08	0.732141	11.1066	0.646601	11.0606	0.519743	12.0645	CADAFUBG00007118	-1	CADAFUBT00007118	AFUB_071690	DS499598
CADAFUBT00008170	3369	6325	5167	173	110	298	-4.67685	1	5.14806591821313e-08	2.93177	74.5036	4.58111	89.8834	4.17169	82.1579	CADAFUBG00008170	-1	CADAFUBT00008170	AFUB_082410	DS499600
CADAFUBT00007631	10622	18674	13626	1794	731	2180	-3.18945	1	5.20660673415663e-08	23.8833	184.531	23.9157	208.47	23.974	170.203	CADAFUBG00007631	-1	CADAFUBT00007631	AFUB_076910	DS499599
CADAFUBT00001745	7	20	55	2003	934	2646	6.08927	1	5.26461848815234e-08	94.3414	0.43024	108.109	0.789925	102.949	2.43058	CADAFUBG00001745	1	CADAFUBT00001745	AFUB_017500	DS499595
CADAFUBT00005623	56212	92375	49937	3003	1205	4258	-4.55149	1	5.3221135916707e-08	27.0925	661.781	26.7162	698.848	31.7329	422.71	CADAFUBG00005623	-1	CADAFUBT00005623	AFUB_056440	DS499597
CADAFUBT00001663	27	36	48	446	199	547	3.42475	1	5.37925698381797e-08	5.15391	0.407153	5.6513	0.34885	5.22156	0.520439	CADAFUBG00001663	-1	CADAFUBT00001663	AFUB_016580	DS499594
CADAFUBT00000612	1010	1611	1654	6858	2921	8164	2.06942	1	5.43708953137934e-08	90.2442	17.3434	94.4598	17.7767	88.7434	20.4213	CADAFUBG00000612	-1	CADAFUBT00000612	AFUB_006090	DS499594
CADAFUBT00008337	2759	5125	4332	391	160	435	-3.63104	1	5.49542887592986e-08	8.93089	82.2359	8.98115	98.1628	8.20765	92.8395	CADAFUBG00008337	1	CADAFUBT00008337	AFUB_084080	DS499600
CADAFUBT00008058	10140	13228	10012	176	133	303	-5.76931	1	5.55405550366189e-08	1.41744	106.567	2.63232	89.3352	2.0158	75.6555	CADAFUBG00008058	-1	CADAFUBT00008058	AFUB_081300	DS499600
CADAFUBT00006231	3403	6222	6443	120	63	213	-5.34255	1	5.61202249116377e-08	1.58826	58.7751	2.04915	69.0565	2.32879	80.0118	CADAFUBG00006231	-1	CADAFUBT00006231	AFUB_062540	DS499597
CADAFUBT00008475	1231	2043	1755	187	74	239	-3.33027	1	5.67099351103001e-08	3.47988	29.8932	3.38414	31.8806	3.67394	30.6427	CADAFUBG00008475	-1	CADAFUBT00008475	AFUB_085440	DS499600
CADAFUBT00008923	160	189	160	2448	915	2255	3.46432	1	5.73159242316011e-08	42.8683	3.65625	39.3767	2.77537	32.6199	2.62888	CADAFUBG00008923	-1	CADAFUBT00008923	AFUB_090090	DS499601
CADAFUBT00007038	212	285	318	3	0	8	-6.21122	1	5.79213009359069e-08	0.0952954	8.78777	0	7.59155	0.209919	9.47773	CADAFUBG00007038	-1	CADAFUBT00007038	AFUB_070900	DS499598
CADAFUBT00009836	1237	1292	1307	9538	3774	10651	2.64313	1	5.85196422742908e-08	172.328	29.1648	167.569	19.5747	158.964	22.1564	CADAFUBG00009836	1	CADAFUBT00009836	AFUB_099400	DS499603
CADAFUBT00004770	644	865	670	22	13	39	-4.88	1	5.91256105386942e-08	0.620864	23.7166	0.901594	20.4703	0.90918	17.7409	CADAFUBG00004770	1	CADAFUBT00004770	AFUB_047800	DS499596
CADAFUBT00006775	6433	8318	8389	29471	11793	34114	1.70375	1	5.97276776393131e-08	141.145	40.2045	138.799	33.4059	134.963	37.697	CADAFUBG00006775	1	CADAFUBT00006775	AFUB_068270	DS499598
CADAFUBT00000019	189	247	202	6	2	6	-5.51006	1	6.03602930556098e-08	0.197957	8.13715	0.16216	6.83362	0.163524	6.25312	CADAFUBG00000019	-1	CADAFUBT00000019	AFUB_000190	DS499594
CADAFUBT00006764	2533	2947	2479	47	13	82	-5.80862	1	6.099830200057e-08	0.858253	60.3594	0.583384	45.1266	1.23692	42.4738	CADAFUBG00006764	-1	CADAFUBT00006764	AFUB_068160	DS499598
CADAFUBT00001966	2036	3820	5563	0	2	33	-8.34987	1	6.16374596993576e-08	0	24.9932	0.0462356	30.1336	0.256435	49.1008	CADAFUBG00001966	-1	CADAFUBT00001966	AFUB_019720	DS499595
CADAFUBT00007616	556	882	778	2856	1220	3364	1.74734	1	6.22873382445176e-08	49.1312	12.4815	51.5766	12.7234	47.8042	12.5575	CADAFUBG00007616	-1	CADAFUBT00007616	AFUB_076760	DS499599
CADAFUBT00005316	1041	1350	1324	4751	1932	5691	1.73588	1	6.29299437241974e-08	91.1432	26.0604	91.0836	21.7174	90.186	23.8316	CADAFUBG00005316	-1	CADAFUBT00005316	AFUB_053360	DS499597
CADAFUBT00005706	15684	21541	18338	1076	552	1898	-3.97802	1	6.35694944505334e-08	13.5084	256.944	17.0303	226.773	19.6833	216.007	CADAFUBG00005706	-1	CADAFUBT00005706	AFUB_057270	DS499597
CADAFUBT00004993	1026	1204	1279	74	35	103	-4.04892	1	6.42050700636363e-08	1.11564	20.1851	1.29674	15.2213	1.28274	18.0921	CADAFUBG00004993	1	CADAFUBT00004993	AFUB_050130	DS499597
CADAFUBT00001917	2295	3026	3451	16116	6293	19775	2.26572	1	6.48378493320135e-08	940.721	174.815	902.724	148.118	953.523	189.006	CADAFUBG00001917	1	CADAFUBT00001917	AFUB_019230	DS499595
CADAFUBT00007413	3926	6907	4443	428	147	489	-3.8437	1	6.54681129454846e-08	5.30495	63.5009	4.47764	71.7897	5.00677	51.6702	CADAFUBG00007413	1	CADAFUBT00007413	AFUB_074730	DS499599
CADAFUBT00006654	1345	1418	1738	11432	4730	12980	2.69478	1	6.6103540438056e-08	136.256	20.9194	138.545	14.1725	127.797	19.4362	CADAFUBG00006654	-1	CADAFUBT00006654	AFUB_067070	DS499598
CADAFUBT00009350	4401	6152	5935	21658	8289	24515	1.72383	1	6.67323349007079e-08	1041.64	276.213	979.708	248.114	973.967	267.823	CADAFUBG00009350	1	CADAFUBT00009350	AFUB_094470	DS499602
CADAFUBT00002153	10188	20999	18810	1244	544	1672	-3.853	1	6.73635361846302e-08	26.8858	287.331	28.8931	380.571	29.8504	381.432	CADAFUBG00002153	-1	CADAFUBT00002153	AFUB_021590	DS499595
CADAFUBT00008573	544	732	688	54	14	54	-4.00884	1	6.79898643538162e-08	0.751107	9.87412	0.478552	8.53795	0.620459	8.97889	CADAFUBG00008573	1	CADAFUBT00008573	AFUB_086410	DS499600
CADAFUBT00009403	1	7	2	142	58	162	5.17792	1	6.86131719669821e-08	8.43296	0.0774967	8.46473	0.348598	7.94727	0.111442	CADAFUBG00009403	1	CADAFUBT00009403	AFUB_095010	DS499602
CADAFUBT00001320	397	748	740	3481	1515	4445	2.32438	1	6.92410928333451e-08	36.1849	5.38525	38.7017	6.52019	38.1687	7.21742	CADAFUBG00001320	-1	CADAFUBT00001320	AFUB_013150	DS499594
CADAFUBT00000316	33603	62623	25616	1064	438	1558	-5.31534	1	6.98738106498942e-08	22.0869	910.255	22.344	1090.09	26.716	498.92	CADAFUBG00000316	1	CADAFUBT00000316	AFUB_003160	DS499594
CADAFUBT00005362	6055	8719	4928	201	101	308	-5.01339	1	7.05030954138343e-08	2.78444	109.458	3.43841	101.285	3.52456	64.053	CADAFUBG00005362	-1	CADAFUBT00005362	AFUB_053820	DS499597
CADAFUBT00008574	654	953	877	12	4	40	-5.47109	1	7.11378830159167e-08	0.319717	22.7381	0.261901	21.2918	0.88035	21.9235	CADAFUBG00008574	1	CADAFUBT00008574	AFUB_086420	DS499600
CADAFUBT00001869	974	1561	1069	25	9	52	-5.38912	1	7.1767670476013e-08	0.367178	18.6675	0.324842	19.2253	0.630886	14.7313	CADAFUBG00001869	-1	CADAFUBT00001869	AFUB_018750	DS499595
CADAFUBT00008874	1649	2022	1857	8163	3323	10146	1.96834	1	7.24085724626322e-08	150.674	39.7192	150.734	31.2971	154.701	32.1607	CADAFUBG00008874	-1	CADAFUBT00008874	AFUB_089600	DS499601
CADAFUBT00004838	953	1689	1423	106	35	138	-3.86492	1	7.30682418602486e-08	1.48956	17.4758	1.20869	19.903	1.60193	18.7622	CADAFUBG00004838	1	CADAFUBT00004838	AFUB_048480	DS499596
CADAFUBT00003519	2714	3633	2571	149	51	210	-4.44302	1	7.37288470435515e-08	2.38872	56.7782	2.00929	48.8405	2.78106	38.673	CADAFUBG00003519	1	CADAFUBT00003519	AFUB_035320	DS499596
CADAFUBT00001892	525	723	732	2753	1204	3297	1.87328	1	7.43995593738165e-08	72.8745	18.1351	78.3231	16.0488	72.0941	18.1806	CADAFUBG00001892	-1	CADAFUBT00001892	AFUB_018980	DS499595
CADAFUBT00009916	7511	13815	11063	947	443	1352	-3.5622	1	7.50787622636045e-08	4.66971	48.3314	5.3683	57.1249	5.50716	51.1845	CADAFUBG00009916	1	CADAFUBT00009916	AFUB_100200	DS499603
CADAFUBT00003442	1119	2260	4531	46629	19052	52240	3.898	1	7.57616445920063e-08	2394.38	74.9824	2404.21	97.3152	2215.91	218.302	CADAFUBG00003442	-1	CADAFUBT00003442	AFUB_034560	DS499596
CADAFUBT00000709	640	982	997	4117	1837	4899	2.05101	1	7.64463027654297e-08	69.2539	14.0487	75.9392	13.8519	68.0741	15.7357	CADAFUBG00000709	-1	CADAFUBT00000709	AFUB_007060	DS499594
CADAFUBT00003490	3227	6605	3927	187	96	270	-4.63695	1	7.71313505937288e-08	2.86993	64.6279	3.62071	85.0035	3.42298	56.5479	CADAFUBG00003490	1	CADAFUBT00003490	AFUB_035040	DS499596
CADAFUBT00005113	828	922	716	5362	2287	6271	2.49691	1	7.78126186232338e-08	65.9816	13.2959	69.1602	9.51398	63.7448	8.26677	CADAFUBG00005113	1	CADAFUBT00005113	AFUB_051330	DS499597
CADAFUBT00000080	4940	6663	7604	123	66	283	-5.3467	1	7.84922968684527e-08	1.67004	87.5266	2.20221	75.8623	3.17409	96.8701	CADAFUBG00000080	-1	CADAFUBT00000080	AFUB_000800	DS499594
CADAFUBT00007856	305	526	748	13711	6862	18337	4.62306	1	7.91711591633168e-08	74.613	2.16589	91.7677	2.4003	82.43	3.81921	CADAFUBG00007856	-1	CADAFUBT00007856	AFUB_079180	DS499599
CADAFUBT00003907	1726	2625	2834	225	87	284	-3.5916	1	7.98524094810145e-08	5.08821	50.9348	4.83499	49.779	5.30533	60.1324	CADAFUBG00003907	1	CADAFUBT00003907	AFUB_039200	DS499596
CADAFUBT00008512	1446	2355	2097	213	105	279	-3.30442	1	8.05299215490524e-08	2.9152	25.8255	3.5316	27.028	3.15431	26.9286	CADAFUBG00008512	-1	CADAFUBT00008512	AFUB_085810	DS499600
CADAFUBT00000266	5701	8766	8681	533	318	797	-3.8121	1	8.12123111904147e-08	4.66085	65.0551	6.83375	64.2798	5.75715	71.2253	CADAFUBG00000266	-1	CADAFUBT00000266	AFUB_002660	DS499594
CADAFUBT00000077	4893	7294	8811	565	263	750	-3.73408	1	8.18978194734943e-08	12.0208	135.847	13.751	130.132	13.1813	175.888	CADAFUBG00000077	-1	CADAFUBT00000077	AFUB_000770	DS499594
CADAFUBT00007276	609	725	862	5914	3182	7556	2.92275	1	8.25832095784607e-08	109.161	14.6689	144.338	11.2217	115.21	14.9287	CADAFUBG00007276	1	CADAFUBT00007276	AFUB_073360	DS499599
CADAFUBT00008526	10469	15388	13294	92	69	432	-6.04487	1	8.32848896976954e-08	1.42475	211.567	2.62599	199.833	5.52644	193.167	CADAFUBG00008526	-1	CADAFUBT00008526	AFUB_085950	DS499600
CADAFUBT00002885	9849	15446	10504	1128	399	1349	-3.63778	1	8.39804222554786e-08	21.0483	239.824	18.2968	241.69	20.7937	183.903	CADAFUBG00002885	-1	CADAFUBT00002885	AFUB_028910	DS499595
CADAFUBT00009855	2394	3072	5271	41659	17242	45205	3.27739	1	8.46817872885375e-08	948.368	71.1187	964.605	58.6441	850.092	112.587	CADAFUBG00009855	-1	CADAFUBT00009855	AFUB_099590	DS499603
CADAFUBT00009554	643	753	730	4196	1738	4498	2.2948	1	8.53855675713544e-08	56.0795	11.2143	57.0837	8.43914	49.6591	9.15414	CADAFUBG00009554	-1	CADAFUBT00009554	AFUB_096520	DS499602
CADAFUBT00009103	380	534	584	2688	1016	3245	2.21377	1	8.60853280980847e-08	29.8986	5.51564	27.7721	4.98078	29.8158	6.09481	CADAFUBG00009103	-1	CADAFUBT00009103	AFUB_091900	DS499601
CADAFUBT00001662	85	129	224	1715	701	2032	3.34415	1	8.67868007298367e-08	27.8209	1.79936	27.946	1.75482	27.2297	3.40943	CADAFUBG00001662	-1	CADAFUBT00001662	AFUB_016570	DS499594
CADAFUBT00002591	8402	15054	11539	1396	612	1869	-3.17414	1	8.74949410256676e-08	16.7557	131.599	18.0519	151.518	18.5309	129.949	CADAFUBG00002591	1	CADAFUBT00002591	AFUB_025970	DS499595
CADAFUBT00008498	733	1055	922	122	48	160	-3.03775	1	8.82010445045438e-08	3.47167	27.2191	3.3567	25.1748	3.76105	24.617	CADAFUBG00008498	1	CADAFUBT00008498	AFUB_085670	DS499600
CADAFUBT00002695	1682	2313	2663	14407	6225	16406	2.47585	1	8.8901907011167e-08	126.469	19.2676	134.29	17.0263	118.966	21.9335	CADAFUBG00002695	1	CADAFUBT00002695	AFUB_027020	DS499595
CADAFUBT00009613	499	1076	874	16	5	25	-5.73442	1	8.96041610629291e-08	0.245005	9.97118	0.188156	13.8166	0.316232	12.5572	CADAFUBG00009613	1	CADAFUBT00009613	AFUB_097110	DS499602
CADAFUBT00004943	118	319	292	5473	2023	5169	4.11878	1	9.03007475162136e-08	66.7462	1.87791	60.6305	3.26232	52.0738	3.34126	CADAFUBG00004943	-1	CADAFUBT00004943	AFUB_049630	DS499597
CADAFUBT00010053	993	1418	1430	133	48	127	-3.64048	1	9.09984299261742e-08	2.04118	19.887	1.81036	18.2491	1.61007	20.5917	CADAFUBG00010053	1	CADAFUBT00010053	AFUB_101660	DS499604
CADAFUBT00009826	2682	3740	2452	213	88	283	-3.92554	1	9.16898720945453e-08	3.68275	60.5122	3.73911	54.2249	4.04194	39.7776	CADAFUBG00009826	-1	CADAFUBT00009826	AFUB_099300	DS499603
CADAFUBT00004725	2660	4243	3459	510	229	653	-2.89607	1	9.23776290207312e-08	7.72295	52.5637	8.52201	53.8791	8.1684	49.1462	CADAFUBG00004725	1	CADAFUBT00004725	AFUB_047350	DS499596
CADAFUBT00000377	907	1229	1389	11713	3878	11346	2.93389	1	9.30648269947571e-08	79.0455	7.98744	64.3147	6.95497	63.2503	8.79503	CADAFUBG00000377	-1	CADAFUBT00000377	AFUB_003760	DS499594
CADAFUBT00008869	39216	62191	33941	1886	1036	2952	-4.52619	1	9.37521397950074e-08	27.7596	753.228	37.4735	767.598	35.8921	468.73	CADAFUBG00008869	-1	CADAFUBT00008869	AFUB_089550	DS499601
CADAFUBT00000607	5393	12337	8041	273	135	455	-4.90024	1	9.4450275093373e-08	2.74588	70.7851	3.33693	104.055	3.78044	75.885	CADAFUBG00000607	-1	CADAFUBT00000607	AFUB_006040	DS499594
CADAFUBT00004473	92	142	333	3188	1369	4030	3.92073	1	9.51594588358656e-08	10.4474	0.393433	11.0253	0.390225	10.9096	1.02391	CADAFUBG00004473	-1	CADAFUBT00004473	AFUB_044830	DS499596
CADAFUBT00008545	43278	52365	41552	1444	782	2940	-4.73104	1	9.58679538989198e-08	10.885	425.716	14.4864	331.007	18.3071	293.886	CADAFUBG00008545	1	CADAFUBT00008545	AFUB_086130	DS499600
CADAFUBT00004002	8969	14610	10060	871	394	1298	-3.71423	1	9.65734297268159e-08	15.2136	204.432	16.9123	213.992	18.7283	164.868	CADAFUBG00004002	-1	CADAFUBT00004002	AFUB_040150	DS499596
CADAFUBT00009001	5198	7218	7172	26056	11269	28735	1.75381	1	9.72740886084027e-08	1194.29	310.907	1269.35	277.431	1087.99	308.439	CADAFUBG00009001	-1	CADAFUBT00009001	AFUB_090870	DS499601
CADAFUBT00005681	574	1031	909	55	25	72	-4.04784	1	9.79704863360901e-08	0.715472	9.74392	0.799215	11.2467	0.773702	11.0948	CADAFUBG00005681	-1	CADAFUBT00005681	AFUB_057020	DS499597
CADAFUBT00005021	5589	8797	6842	24667	11579	33033	1.70645	1	9.86702185200155e-08	353.173	104.423	407.414	105.619	390.688	91.9137	CADAFUBG00005021	1	CADAFUBT00005021	AFUB_050410	DS499597
CADAFUBT00006057	385	420	414	2592	1258	3652	2.62158	1	9.93683959895324e-08	64.138	12.4318	76.4988	8.71494	74.6487	9.61185	CADAFUBG00006057	1	CADAFUBT00006057	AFUB_060770	DS499597
CADAFUBT00006232	2609	3242	4006	61	31	127	-5.49215	1	1.00063514358548e-07	0.446038	24.8948	0.557055	19.8788	0.76711	27.484	CADAFUBG00006232	1	CADAFUBT00006232	AFUB_062550	DS499597
CADAFUBT00007793	564	405	337	5696	2186	6563	3.46734	1	1.00772785293526e-07	138.932	17.9516	131.031	8.28364	132.235	7.71237	CADAFUBG00007793	1	CADAFUBT00007793	AFUB_078550	DS499599
CADAFUBT00004093	652	1061	1145	11614	6451	14922	3.52882	1	1.01479964207727e-07	109.103	7.99271	148.928	8.35805	115.796	10.0922	CADAFUBG00004093	-1	CADAFUBT00004093	AFUB_041060	DS499596
CADAFUBT00009628	219	347	298	4	7	8	-5.50696	1	1.02192345807302e-07	0.0677867	4.84306	0.291525	4.93115	0.111992	4.73835	CADAFUBG00009628	-1	CADAFUBT00009628	AFUB_097260	DS499602
CADAFUBT00006260	389	455	442	2122	967	2647	2.15715	1	1.02909294602057e-07	57.056	13.6489	63.8963	10.2589	58.7924	11.1508	CADAFUBG00006260	1	CADAFUBT00006260	AFUB_063120	DS499598
CADAFUBT00008568	16639	20639	14068	194	129	346	-6.2621	1	1.03621777601059e-07	0.598971	67.0383	0.978786	53.4352	0.882453	40.7533	CADAFUBG00008568	1	CADAFUBT00008568	AFUB_086360	DS499600
CADAFUBT00010021	18	59	29	600	265	712	3.89505	1	1.04340899350663e-07	17.2899	0.67687	18.7664	1.4257	16.9485	0.784089	CADAFUBG00010021	1	CADAFUBT00010021	AFUB_101360	DS499604
CADAFUBT00002772	236	449	290	2423	980	2563	2.61329	1	1.05063745917122e-07	55.1596	7.01087	54.8262	8.57135	48.1979	6.1943	CADAFUBG00002772	1	CADAFUBT00002772	AFUB_027780	DS499595
CADAFUBT00003039	11599	15519	14462	2347	920	2880	-2.75794	1	1.05792483993495e-07	30.4731	196.524	29.3552	168.967	30.8892	176.181	CADAFUBG00003039	-1	CADAFUBT00003039	AFUB_030440	DS499595
CADAFUBT00007411	15165	23497	14526	1825	787	2247	-3.45237	1	1.06528773211344e-07	21.5265	233.424	22.8128	232.412	21.894	160.762	CADAFUBG00007411	-1	CADAFUBT00007411	AFUB_074710	DS499599
CADAFUBT00000093	109	263	356	3076	1204	3502	3.41813	1	1.07271571114238e-07	55.138	2.54966	53.0377	3.95326	51.8551	5.98743	CADAFUBG00000093	-1	CADAFUBT00000093	AFUB_000930	DS499594
CADAFUBT00005765	2000	3719	3135	190	109	252	-4.00621	1	1.0801012503745e-07	2.97616	40.8813	4.19588	48.8499	3.26073	46.0752	CADAFUBG00005765	1	CADAFUBT00005765	AFUB_057860	DS499597
CADAFUBT00009742	467	485	282	3880	1511	4583	3.01483	1	1.08769015369096e-07	152.29	23.9193	145.747	15.9631	148.594	10.3852	CADAFUBG00009742	-1	CADAFUBT00009742	AFUB_098460	DS499603
CADAFUBT00008534	56832	67697	50473	1281	881	3173	-5.03574	1	1.09527377452627e-07	32.164	1862.11	54.3613	1425.36	65.8115	1189.07	CADAFUBG00008534	1	CADAFUBT00008534	AFUB_086020	DS499600
CADAFUBT00008165	1349	2360	2949	20879	8346	23946	2.99748	1	1.10293536632557e-07	238.052	20.0709	233.848	22.5636	225.531	31.5474	CADAFUBG00008165	-1	CADAFUBT00008165	AFUB_082360	DS499600
CADAFUBT00003119	7256	10656	8055	33114	12799	38386	1.69884	1	1.11059746504558e-07	147.715	42.238	140.308	39.8605	141.448	33.7137	CADAFUBG00003119	1	CADAFUBT00003119	AFUB_031240	DS499595
CADAFUBT00008940	3840	5008	3796	432	192	565	-3.41063	1	1.1183594340919e-07	3.72049	43.1558	4.0636	36.1672	4.01954	30.6739	CADAFUBG00008940	-1	CADAFUBT00008940	AFUB_090260	DS499601
CADAFUBT00001452	1129	2061	2768	34603	12651	33587	3.76219	1	1.12608587826468e-07	1890.57	80.4943	1698.63	94.4261	1515.87	141.897	CADAFUBG00001452	1	CADAFUBT00001452	AFUB_014470	DS499594
CADAFUBT00000577	1918	1771	2548	20443	8992	24279	3.10637	1	1.13380803140141e-07	1586.54	194.244	1714.97	115.255	1556.5	185.538	CADAFUBG00000577	1	CADAFUBT00000577	AFUB_005750	DS499594
CADAFUBT00007683	9970	17917	8720	226	112	371	-5.69019	1	1.14154244016942e-07	2.64293	152.147	3.21876	175.702	3.58395	95.6796	CADAFUBG00007683	-1	CADAFUBT00007683	AFUB_077430	DS499599
CADAFUBT00007542	658	1055	760	33	8	51	-4.74848	1	1.1492676452141e-07	0.883818	22.9968	0.526542	23.6939	1.12832	19.0981	CADAFUBG00007542	1	CADAFUBT00007542	AFUB_076020	DS499599
CADAFUBT00002039	3884	5265	5377	16753	7099	20785	1.6196	1	1.15700314326222e-07	893.865	270.427	930.83	235.566	916.095	269.182	CADAFUBG00002039	-1	CADAFUBT00002039	AFUB_020450	DS499595
CADAFUBT00005420	151	187	134	1541	725	1736	3.08386	1	1.16468467296659e-07	8.58423	1.09766	9.925	0.873525	7.9884	0.700374	CADAFUBG00005420	-1	CADAFUBT00005420	AFUB_054400	DS499597
CADAFUBT00002564	193	279	167	1413	619	1809	2.58759	1	1.17231062910991e-07	18.4162	3.28252	19.8263	3.04928	19.4764	2.04221	CADAFUBG00002564	1	CADAFUBT00002564	AFUB_025700	DS499595
CADAFUBT00008706	4891	8559	6086	770	328	1032	-3.19721	1	1.18010575391287e-07	36.0186	298.556	37.7054	335.733	39.8775	267.113	CADAFUBG00008706	-1	CADAFUBT00008706	AFUB_087920	DS499601
CADAFUBT00007185	1888	2280	1689	133	46	145	-4.1761	1	1.1878520891411e-07	3.6333	67.3043	3.08817	52.2299	3.27212	43.2918	CADAFUBG00007185	-1	CADAFUBT00007185	AFUB_072450	DS499599
CADAFUBT00009713	2006	3236	3677	18499	7633	25348	2.52906	1	1.19561874011765e-07	425.384	60.1943	431.342	62.3988	481.491	79.3328	CADAFUBG00009713	-1	CADAFUBT00009713	AFUB_098170	DS499603
CADAFUBT00006471	997	683	516	10194	4104	12251	3.59571	1	1.20338612954804e-07	86.6999	11.0652	85.7778	4.87112	86.071	4.11765	CADAFUBG00006471	-1	CADAFUBT00006471	AFUB_065210	DS499598
CADAFUBT00004942	200	383	302	6	0	10	-5.78953	1	1.21117244632489e-07	0.151767	6.60157	0	8.1238	0.208947	7.16735	CADAFUBG00004942	-1	CADAFUBT00004942	AFUB_049620	DS499597
CADAFUBT00009831	2369	3942	3214	487	209	603	-2.87432	1	1.21890465829657e-07	6.00356	38.1098	6.33169	40.7503	6.14056	37.1751	CADAFUBG00009831	-1	CADAFUBT00009831	AFUB_099350	DS499603
CADAFUBT00003489	1407	2755	1403	49	25	60	-5.37608	1	1.22671259019379e-07	1.14999	43.0906	1.44188	54.2191	1.16321	30.8944	CADAFUBG00003489	-1	CADAFUBT00003489	AFUB_035030	DS499596
CADAFUBT00004212	4619	9215	8024	660	294	898	-3.56101	1	1.23448216226361e-07	7.7984	71.2199	8.53694	91.3044	8.76494	88.9567	CADAFUBG00004212	-1	CADAFUBT00004212	AFUB_042230	DS499596
CADAFUBT00007103	151	169	134	1792	999	2612	3.573	1	1.24225683305675e-07	16.5609	1.82102	22.6884	1.30968	19.9402	1.16192	CADAFUBG00007103	-1	CADAFUBT00007103	AFUB_071550	DS499598
CADAFUBT00008904	2734	4953	3722	477	193	597	-3.17068	1	1.24999161474369e-07	8.85238	66.2112	8.80223	77.0805	9.15223	64.8103	CADAFUBG00008904	1	CADAFUBT00008904	AFUB_089900	DS499601
CADAFUBT00001614	1125	1408	932	7472	3017	8622	2.46348	1	1.25787051285576e-07	92.9509	18.2625	92.2329	14.6877	88.6005	10.8783	CADAFUBG00001614	-1	CADAFUBT00001614	AFUB_016090	DS499594
CADAFUBT00003673	1499	2120	2724	12210	5199	15032	2.35458	1	1.26580126086019e-07	706.68	113.214	739.47	102.891	718.68	147.925	CADAFUBG00003673	-1	CADAFUBT00003673	AFUB_036860	DS499596
CADAFUBT00008720	551	755	997	9634	4530	10215	3.40405	1	1.27380776807146e-07	113.636	8.48114	131.311	7.4678	99.5315	11.034	CADAFUBG00008720	1	CADAFUBT00008720	AFUB_088060	DS499601
CADAFUBT00003616	16381	22808	16703	340	241	590	-5.57683	1	1.28188894166215e-07	5.16007	324.421	8.98851	290.268	7.39674	237.847	CADAFUBG00003616	-1	CADAFUBT00003616	AFUB_036290	DS499596
CADAFUBT00007944	9195	14062	10178	1224	492	1693	-3.29394	1	1.29011612258719e-07	28.0514	274.99	27.7097	270.243	32.051	218.858	CADAFUBG00007944	-1	CADAFUBT00007944	AFUB_080160	DS499600
CADAFUBT00006670	7594	11265	9748	1963	785	2477	-2.45287	1	1.29831938131395e-07	48.7503	246.104	47.9093	234.597	50.8152	227.143	CADAFUBG00006670	-1	CADAFUBT00006670	AFUB_067230	DS499598
CADAFUBT00009041	242	292	297	1623	651	1766	2.28143	1	1.30646561593537e-07	111.963	21.7852	110.364	16.8916	100.637	19.2237	CADAFUBG00009041	1	CADAFUBT00009041	AFUB_091280	DS499601
CADAFUBT00004367	5950	6116	5367	61569	23672	70475	3.15902	1	1.31480913236779e-07	226.311	28.5399	213.832	18.8515	213.988	18.5098	CADAFUBG00004367	1	CADAFUBT00004367	AFUB_043770	DS499596
CADAFUBT00007684	112074	211779	137777	8547	3659	12424	-4.22825	1	1.32325129503886e-07	104.235	1783.6	109.662	2165.8	125.162	1576.54	CADAFUBG00007684	1	CADAFUBT00007684	AFUB_077440	DS499599
CADAFUBT00000999	4557	6537	6573	20531	9396	25940	1.66094	1	1.33181958084255e-07	687.336	199.081	773.029	183.515	717.365	206.466	CADAFUBG00000999	1	CADAFUBT00000999	AFUB_009940	DS499594
CADAFUBT00006815	9250	13495	11926	33490	13542	37869	1.29205	1	1.3404800399369e-07	216.182	77.9179	214.823	73.0485	201.929	72.2312	CADAFUBG00006815	1	CADAFUBT00006815	AFUB_068670	DS499598
CADAFUBT00004112	19777	24174	22315	2069	1053	2629	-3.52638	1	1.34923951866011e-07	18.0694	225.39	22.5998	177.038	18.9664	182.855	CADAFUBG00004112	-1	CADAFUBT00004112	AFUB_041240	DS499596
CADAFUBT00004440	138	251	422	2792	1253	3641	3.24446	1	1.35843777530992e-07	31.106	2.00632	34.3063	2.34497	33.5089	4.41131	CADAFUBG00004440	1	CADAFUBT00004440	AFUB_044500	DS499596
CADAFUBT00008917	1060	1538	1595	5254	2146	6717	1.75138	1	1.36764757624078e-07	629.513	165.734	631.885	154.527	664.815	179.309	CADAFUBG00008917	-1	CADAFUBT00008917	AFUB_090030	DS499601
CADAFUBT00005580	20584	47425	34137	753	299	1270	-5.45912	1	1.3767978939055e-07	9.00634	321.273	8.78857	475.659	12.5478	383.094	CADAFUBG00005580	1	CADAFUBT00005580	AFUB_056010	DS499597
CADAFUBT00006442	352	327	258	2304	956	2744	2.6798	1	1.38596704909872e-07	27.3655	5.45577	27.9044	3.2569	26.9226	2.8752	CADAFUBG00006442	-1	CADAFUBT00006442	AFUB_064920	DS499598
CADAFUBT00009822	293	428	455	2371	894	2470	2.28591	1	1.39507870486637e-07	45.7423	7.37642	42.3855	6.92412	39.3636	8.23614	CADAFUBG00009822	-1	CADAFUBT00009822	AFUB_099260	DS499603
CADAFUBT00003313	8936	15935	9134	141	106	253	-6.08767	1	1.40449672867212e-07	1.61842	133.847	2.99	153.377	2.39886	98.3693	CADAFUBG00003313	1	CADAFUBT00003313	AFUB_033180	DS499595
CADAFUBT00008537	8334	10423	7260	186	106	388	-5.25778	1	1.41422528871631e-07	7.30051	426.86	10.2244	343.058	12.5801	267.364	CADAFUBG00008537	-1	CADAFUBT00008537	AFUB_086050	DS499600
CADAFUBT00007412	10652	20715	15268	1919	728	2178	-3.27281	1	1.42395915255304e-07	27.3038	197.775	25.455	247.154	25.5987	203.825	CADAFUBG00007412	1	CADAFUBT00007412	AFUB_074720	DS499599
CADAFUBT00007951	10529	20112	16630	724	252	1117	-4.49731	1	1.43371329506893e-07	5.14523	97.6438	4.40109	119.855	6.55738	110.888	CADAFUBG00007951	1	CADAFUBT00007951	AFUB_080230	DS499600
CADAFUBT00003086	32071	41955	20438	1882	855	2361	-4.21176	1	1.44361677366444e-07	16.2082	360.43	18.0957	302.994	16.7967	165.151	CADAFUBG00003086	-1	CADAFUBT00003086	AFUB_030910	DS499595
CADAFUBT00002520	1289	1968	1046	35	8	34	-5.80434	1	1.45370453124954e-07	0.397064	19.0826	0.223037	18.722	0.318627	11.134	CADAFUBG00002520	1	CADAFUBT00002520	AFUB_025260	DS499595
CADAFUBT00003997	2291	2957	3243	11804	5163	14876	1.90697	1	1.46378533721711e-07	227.086	57.5146	244.094	47.7031	236.406	58.5375	CADAFUBG00003997	1	CADAFUBT00003997	AFUB_040100	DS499596
CADAFUBT00000041	5500	8054	8564	393	154	732	-4.11213	1	1.47380434001195e-07	5.62683	102.76	5.41858	96.698	8.65752	115.047	CADAFUBG00000041	1	CADAFUBT00000041	AFUB_000410	DS499594
CADAFUBT00000724	3833	5267	5315	21310	8489	22258	1.85252	1	1.48377405063484e-07	1299.44	305.001	1272.1	269.32	1121.16	304.089	CADAFUBG00000724	1	CADAFUBT00000724	AFUB_007210	DS499594
CADAFUBT00007958	4975	7246	4944	660	255	834	-3.29487	1	1.49370195383173e-07	25.6106	251.919	24.317	235.782	26.7334	180.004	CADAFUBG00007958	1	CADAFUBT00007958	AFUB_080300	DS499600
CADAFUBT00009576	118	171	116	1139	410	1212	2.7692	1	1.50358271719141e-07	41.3766	5.59378	36.6024	5.2091	36.3702	3.95381	CADAFUBG00009576	1	CADAFUBT00009576	AFUB_096740	DS499602
CADAFUBT00006863	1899	2625	2409	7067	2911	8218	1.39207	1	1.513429084303e-07	119.171	41.7879	120.634	37.1192	114.475	38.1151	CADAFUBG00006863	1	CADAFUBT00006863	AFUB_069150	DS499598
CADAFUBT00005621	956	821	738	6532	2854	7780	2.77092	1	1.52330680344478e-07	57.3398	10.9511	61.5683	6.04349	56.4158	6.07844	CADAFUBG00005621	1	CADAFUBT00005621	AFUB_056420	DS499597
CADAFUBT00008963	9	20	18	264	168	404	4.15277	1	1.53339020806308e-07	5.2719	0.23453	8.24454	0.33491	6.66432	0.337258	CADAFUBG00008963	1	CADAFUBT00008963	AFUB_090490	DS499601
CADAFUBT00001414	19275	27712	20017	1809	853	2761	-3.62708	1	1.54352207102196e-07	25.0093	347.735	28.9804	321.266	31.5312	259.65	CADAFUBG00001414	-1	CADAFUBT00001414	AFUB_014090	DS499594
CADAFUBT00004685	16880	23610	12076	1225	482	1510	-4.03034	1	1.55397647229536e-07	21.5622	387.723	20.8496	348.488	21.9556	199.438	CADAFUBG00004685	1	CADAFUBT00004685	AFUB_046950	DS499596
CADAFUBT00008572	1216	1432	1266	74	29	121	-4.12707	1	1.56436218037292e-07	1.07988	23.1563	1.04	17.5235	1.45861	17.3342	CADAFUBG00008572	-1	CADAFUBT00008572	AFUB_086400	DS499600
CADAFUBT00007645	9611	14150	6858	485	210	674	-4.48323	1	1.57475547004766e-07	9.05003	234.028	9.62989	221.411	10.3891	120.069	CADAFUBG00007645	1	CADAFUBT00007645	AFUB_077050	DS499599
CADAFUBT00003398	6128	8570	7051	1098	515	1421	-2.84166	1	1.58513245954485e-07	12.7531	92.8801	14.6998	83.4695	13.6338	76.8403	CADAFUBG00003398	-1	CADAFUBT00003398	AFUB_034120	DS499596
CADAFUBT00002868	1190	1887	2614	17833	8287	23531	3.12507	1	1.59548461958777e-07	516.062	44.9382	589.343	45.7914	562.508	70.9756	CADAFUBG00002868	-1	CADAFUBT00002868	AFUB_028740	DS499595
CADAFUBT00003727	25589	51422	38825	3286	1601	5160	-3.52725	1	1.60578307488665e-07	33.8999	344.49	40.5897	444.851	43.9736	375.811	CADAFUBG00003727	1	CADAFUBT00003727	AFUB_037400	DS499596
CADAFUBT00000619	11394	16332	10899	741	396	1070	-4.12938	1	1.61618878041325e-07	5.79023	116.184	7.60443	107.017	6.90674	79.9081	CADAFUBG00000619	1	CADAFUBT00000619	AFUB_006160	DS499594
CADAFUBT00001834	32789	55587	37059	6047	2371	7796	-2.95163	1	1.62709636206725e-07	38.2389	270.574	36.846	294.763	40.7238	219.88	CADAFUBG00001834	-1	CADAFUBT00001834	AFUB_018400	DS499595
CADAFUBT00000227	4181	7605	3530	101	54	159	-5.60813	0.999999	1.63812236746376e-07	2.18285	117.916	2.86807	137.828	2.83864	71.5819	CADAFUBG00000227	-1	CADAFUBT00000227	AFUB_002270	DS499594
CADAFUBT00005519	3367	5054	4129	567	286	777	-2.94474	0.999999	1.64915981660118e-07	8.00068	61.9982	9.91753	59.8018	9.05683	54.6657	CADAFUBG00005519	-1	CADAFUBT00005519	AFUB_055400	DS499597
CADAFUBT00009585	935	1161	1070	4976	2069	5307	1.96401	0.999999	1.66046791438151e-07	92.5984	22.7053	94.6188	18.1172	81.58	18.6824	CADAFUBG00009585	-1	CADAFUBT00009585	AFUB_096830	DS499602
CADAFUBT00004507	913	1754	1964	31	8	50	-5.70137	0.999999	1.6717308281262e-07	1.13825	43.7461	0.721872	54.0058	1.51655	67.6619	CADAFUBG00004507	1	CADAFUBT00004507	AFUB_045170	DS499596
CADAFUBT00008336	1842	2419	1244	52	21	60	-5.37124	0.999999	1.68295991228416e-07	0.76373	35.3035	0.757965	29.7925	0.727946	17.1429	CADAFUBG00008336	-1	CADAFUBT00008336	AFUB_084070	DS499600
CADAFUBT00005408	325	409	290	12	6	13	-5.0458	0.999999	1.69430816446626e-07	0.155806	5.50654	0.191447	4.45309	0.139431	3.53287	CADAFUBG00005408	-1	CADAFUBT00005408	AFUB_054280	DS499597
CADAFUBT00008452	264	386	278	1795	643	2033	2.2684	0.999999	1.70563261369116e-07	17.8183	3.41977	15.6858	3.21309	16.6705	2.58924	CADAFUBG00008452	-1	CADAFUBT00008452	AFUB_085220	DS499600
CADAFUBT00008511	469	584	474	22	6	36	-4.57648	0.999999	1.7173284783229e-07	0.288386	8.02262	0.193284	6.41947	0.389821	5.82984	CADAFUBG00008511	1	CADAFUBT00008511	AFUB_085800	DS499600
CADAFUBT00004366	7227	8306	7462	94881	32946	106188	3.34721	0.999999	1.72906331665497e-07	309.599	30.773	264.19	22.7272	286.225	22.8456	CADAFUBG00004366	-1	CADAFUBT00004366	AFUB_043760	DS499596
CADAFUBT00006783	19259	19940	11989	549	226	765	-5.0548	0.999999	1.74086932378427e-07	3.02859	138.642	3.06387	92.242	3.48611	62.0552	CADAFUBG00006783	1	CADAFUBT00006783	AFUB_068350	DS499598
CADAFUBT00009220	1585	1636	1445	9417	4204	11365	2.42086	0.999999	1.75261088791751e-07	180.656	39.679	198.196	26.3183	180.103	26.0096	CADAFUBG00009220	-1	CADAFUBT00009220	AFUB_093170	DS499602
CADAFUBT00004952	4572	5360	4236	136	84	264	-4.87149	0.999999	1.76431379232704e-07	4.88849	214.454	7.42008	161.561	7.83882	142.862	CADAFUBG00004952	1	CADAFUBT00004952	AFUB_049720	DS499597
CADAFUBT00004469	597	1094	898	57	28	56	-4.19863	0.999999	1.77594959132312e-07	0.752963	10.2912	0.908972	12.1186	0.61108	11.1302	CADAFUBG00004469	1	CADAFUBT00004469	AFUB_044790	DS499596
CADAFUBT00008118	18782	29455	27847	4012	1565	5282	-2.8087	0.999999	1.78758232792509e-07	144.21	880.987	138.243	887.829	156.836	939.162	CADAFUBG00008118	-1	CADAFUBT00008118	AFUB_081900	DS499600
CADAFUBT00005485	22393	36384	15659	588	262	866	-5.43888	0.999999	1.7991435690028e-07	11.1859	555.903	12.2487	580.417	13.6089	279.502	CADAFUBG00005485	1	CADAFUBT00005485	AFUB_055050	DS499597
CADAFUBT00005896	39737	76667	54645	7029	2860	8895	-3.18683	0.999999	1.81112345209804e-07	40.0038	295.117	40.0007	365.891	41.8182	291.8	CADAFUBG00005896	-1	CADAFUBT00005896	AFUB_059160	DS499597
CADAFUBT00009052	606	799	685	3187	1215	3419	1.90385	0.999999	1.82307099563459e-07	75.0539	18.6233	70.3172	15.7788	66.5123	15.1359	CADAFUBG00009052	-1	CADAFUBT00009052	AFUB_091390	DS499601
CADAFUBT00007531	653	1008	703	44	23	70	-4.10898	0.999999	1.83500410909862e-07	1.55699	30.1534	2.00011	29.9107	2.04617	23.3407	CADAFUBG00007531	1	CADAFUBT00007531	AFUB_075910	DS499599
CADAFUBT00002395	5569	9228	7554	1420	550	1669	-2.61873	0.999999	1.84695508505656e-07	22.8186	116.78	21.7198	124.349	22.1548	113.895	CADAFUBG00002395	-1	CADAFUBT00002395	AFUB_024010	DS499595
CADAFUBT00008698	777	977	1189	4864	2107	5626	2.09772	0.999999	1.85900563322133e-07	55.9238	11.6578	59.5335	9.41959	53.4335	12.8266	CADAFUBG00008698	-1	CADAFUBT00008698	AFUB_087840	DS499601
CADAFUBT00008994	1666	1820	1540	13918	4880	15070	2.75244	0.999999	1.87104717184581e-07	136.179	21.2716	117.34	14.9328	121.803	14.1378	CADAFUBG00008994	-1	CADAFUBT00008994	AFUB_090800	DS499601
CADAFUBT00004951	1450	2027	986	25	9	39	-5.93397	0.999999	1.88303889357327e-07	0.308191	23.3259	0.272656	20.9541	0.397151	11.4047	CADAFUBG00004951	1	CADAFUBT00004951	AFUB_049710	DS499597
CADAFUBT00009045	5998	8113	9566	31938	13387	36923	1.79649	0.999999	1.89524666699802e-07	639.65	156.759	658.888	136.255	610.862	179.759	CADAFUBG00009045	1	CADAFUBT00009045	AFUB_091320	DS499601
CADAFUBT00005456	1046	1747	1595	178	71	240	-3.16566	0.999999	1.90743486703092e-07	2.59201	19.8765	2.54079	21.3326	2.88695	21.7923	CADAFUBG00005456	-1	CADAFUBT00005456	AFUB_054760	DS499597
CADAFUBT00006819	17521	28091	22217	3872	1718	4683	-2.72304	0.999999	1.91964357757805e-07	40.8084	240.971	44.497	248.265	40.7708	219.698	CADAFUBG00006819	-1	CADAFUBT00006819	AFUB_068710	DS499598
CADAFUBT00004603	207	332	240	16	4	15	-4.4762	0.999999	1.93194482463004e-07	0.303534	5.12447	0.186484	5.28153	0.235066	4.27193	CADAFUBG00004603	1	CADAFUBT00004603	AFUB_046120	DS499596
CADAFUBT00006324	5315	7428	8814	34005	13944	36296	1.96643	0.999999	1.94429104366728e-07	860.138	175.437	866.775	157.555	758.395	209.182	CADAFUBG00006324	-1	CADAFUBT00006324	AFUB_063750	DS499598
CADAFUBT00001794	1338	1614	927	35	12	33	-5.59954	0.999999	1.95691962639124e-07	0.290441	14.489	0.244717	11.2312	0.226212	7.21765	CADAFUBG00001794	-1	CADAFUBT00001794	AFUB_017990	DS499595
CADAFUBT00000381	2558	3539	4256	16843	7916	22430	2.1884	0.999999	1.96948920839321e-07	672.686	133.317	776.949	118.525	740.003	159.486	CADAFUBG00000381	-1	CADAFUBT00000381	AFUB_003800	DS499594
CADAFUBT00009984	10	9	13	214	129	259	4.23362	0.999999	1.98220316730333e-07	5.53604	0.33758	8.20104	0.195237	5.53473	0.315541	CADAFUBG00009984	1	CADAFUBT00009984	AFUB_100990	DS499604
CADAFUBT00007482	2876	4785	3187	390	152	524	-3.34715	0.999999	1.99492071985962e-07	2.58593	24.8847	2.47679	26.6053	2.87008	19.8272	CADAFUBG00007482	1	CADAFUBT00007482	AFUB_075420	DS499599
CADAFUBT00000675	3994	5788	6404	21287	9443	28594	1.87387	0.999999	2.00757224443079e-07	719.701	176.213	784.588	164.097	798.591	203.149	CADAFUBG00000675	1	CADAFUBT00000675	AFUB_006720	DS499594
CADAFUBT00007489	19	33	19	269	126	285	3.25964	0.999999	2.02017505043251e-07	1.09223	0.100672	1.25727	0.11236	0.955915	0.0723841	CADAFUBG00007489	1	CADAFUBT00007489	AFUB_075490	DS499599
CADAFUBT00002861	731	761	683	3793	1747	5001	2.27692	0.999999	2.03281259669077e-07	103.204	25.9552	116.816	17.3634	112.405	17.4366	CADAFUBG00002861	-1	CADAFUBT00002861	AFUB_028670	DS499595
CADAFUBT00010060	6385	9107	8509	1086	416	1620	-2.94255	0.999999	2.04584859119492e-07	14.1813	108.803	13.3498	99.7235	17.4749	104.254	CADAFUBG00010060	-1	CADAFUBT00010060	AFUB_101730	DS499604
CADAFUBT00002379	1266	1946	1683	258	95	343	-2.81415	0.999999	2.05884169660524e-07	4.36142	27.9276	3.94662	27.5858	4.78976	26.6943	CADAFUBG00002379	1	CADAFUBT00002379	AFUB_023850	DS499595
CADAFUBT00009402	192	310	203	9	4	10	-4.93792	0.999999	2.07186080586681e-07	0.107645	2.99672	0.117573	3.10921	0.0988017	2.27811	CADAFUBG00009402	1	CADAFUBT00009402	AFUB_095000	DS499602
CADAFUBT00006503	3430	2922	1886	34	13	36	-6.63304	0.999999	2.08503667178627e-07	0.835263	109.959	0.784841	60.1949	0.730564	43.4723	CADAFUBG00006503	-1	CADAFUBT00006503	AFUB_065530	DS499598
CADAFUBT00008570	327	435	335	13	10	24	-4.54476	0.999999	2.09822404562776e-07	0.113389	3.72192	0.214349	3.18164	0.172922	2.74157	CADAFUBG00008570	-1	CADAFUBT00008570	AFUB_086380	DS499600
CADAFUBT00006559	7860	15835	13246	945	487	1303	-3.75561	0.999999	2.11157476824252e-07	7.64678	82.9968	9.68433	107.448	8.70969	100.568	CADAFUBG00006559	1	CADAFUBT00006559	AFUB_066090	DS499598
CADAFUBT00004975	276	502	367	23	13	30	-4.11674	0.999999	2.12495068506917e-07	0.276547	4.33054	0.38413	5.0615	0.297971	4.14032	CADAFUBG00004975	1	CADAFUBT00004975	AFUB_049950	DS499597
CADAFUBT00001444	22306	35956	22516	3764	1544	4785	-3.00061	0.999999	2.1383228462646e-07	58.6901	453.867	59.1638	470.134	61.6323	329.407	CADAFUBG00001444	1	CADAFUBT00001444	AFUB_014390	DS499594
CADAFUBT00004945	1383	2160	2148	220	83	305	-3.22654	0.999999	2.15191992052155e-07	3.12368	25.6247	2.89612	25.7177	3.5773	28.6157	CADAFUBG00004945	-1	CADAFUBT00004945	AFUB_049650	DS499597
CADAFUBT00004120	802	712	594	6291	2968	7476	2.98892	0.999999	2.16552623611501e-07	97.425	16.2075	112.956	9.24625	95.6382	8.63105	CADAFUBG00004120	-1	CADAFUBT00004120	AFUB_041320	DS499596
CADAFUBT00003749	556	710	735	3161	1146	3448	1.95441	0.999999	2.17912482886383e-07	153.107	35.1428	136.411	28.8379	137.959	33.4029	CADAFUBG00003749	1	CADAFUBT00003749	AFUB_037620	DS499596
CADAFUBT00004530	148	242	163	3	3	3	-5.94121	0.999999	2.19270147249434e-07	0.0300859	1.93685	0.0739362	2.03513	0.0248528	1.53376	CADAFUBG00004530	1	CADAFUBT00004530	AFUB_045400	DS499596
CADAFUBT00009175	902	1414	997	103	32	131	-3.63864	0.999999	2.20658393283492e-07	4.62789	52.8864	3.53337	53.2758	4.86215	42.0308	CADAFUBG00009175	1	CADAFUBT00009175	AFUB_092630	DS499601
CADAFUBT00003234	3746	6786	5135	710	308	945	-2.9966	0.999999	2.22039288601692e-07	9.04655	62.2851	9.64426	72.5059	9.94644	61.3891	CADAFUBG00003234	1	CADAFUBT00003234	AFUB_032390	DS499595
CADAFUBT00001659	1091	2083	1723	141	70	163	-3.71079	0.999999	2.23438608444847e-07	1.51886	15.3362	1.85307	18.8159	1.45044	17.4145	CADAFUBG00001659	1	CADAFUBT00001659	AFUB_016540	DS499594
CADAFUBT00006345	682	1853	3091	29612	12968	37894	3.83834	0.999999	2.2483519272426e-07	391.929	11.7792	421.8	20.566	414.306	38.3853	CADAFUBG00006345	-1	CADAFUBT00006345	AFUB_063960	DS499598
CADAFUBT00005900	1823	2295	2550	9894	3822	12511	1.97573	0.999999	2.26226690361156e-07	92.5632	22.2559	87.8721	18.0046	96.6874	22.3838	CADAFUBG00005900	-1	CADAFUBT00005900	AFUB_059200	DS499597
CADAFUBT00002502	1863	2732	2957	12789	4816	13929	2.06198	0.999999	2.27613779161952e-07	816.286	155.171	755.415	146.225	734.407	177.086	CADAFUBG00002502	1	CADAFUBT00002502	AFUB_025080	DS499595
CADAFUBT00009074	268	339	376	1475	627	1711	1.95566	0.999999	2.2901642370965e-07	27.0794	6.42056	28.2883	5.21892	25.9482	6.4768	CADAFUBG00009074	-1	CADAFUBT00009074	AFUB_091610	DS499601
CADAFUBT00008054	3400	4391	2562	24	22	48	-6.78317	0.999999	2.30426371928025e-07	0.432475	79.9504	0.974241	66.3511	0.714501	43.3167	CADAFUBG00008054	1	CADAFUBT00008054	AFUB_081260	DS499600
CADAFUBT00000081	1997	3009	4022	220	89	290	-3.91378	0.999999	2.3186705748518e-07	2.89497	34.2919	2.8781	33.2031	3.15233	49.6581	CADAFUBG00000081	-1	CADAFUBT00000081	AFUB_000810	DS499594
CADAFUBT00001629	1671	2469	3993	27593	11254	30285	3.08749	0.999999	2.33308794012035e-07	441.327	34.8762	442.346	33.1144	400.129	59.9221	CADAFUBG00001629	1	CADAFUBT00001629	AFUB_016240	DS499594
CADAFUBT00007104	393	721	437	2759	1168	3816	2.31969	0.999999	2.34744971083227e-07	37.0189	6.88107	38.5131	8.11225	42.2952	5.50148	CADAFUBG00007104	1	CADAFUBT00007104	AFUB_071560	DS499598
CADAFUBT00007041	4414	6794	4294	483	164	604	-3.6313	0.999999	2.36181685741766e-07	15.5597	185.557	12.9835	183.533	16.0732	129.79	CADAFUBG00007041	-1	CADAFUBT00007041	AFUB_070930	DS499598
CADAFUBT00009294	997	1542	1983	8646	3895	11527	2.41208	0.999999	2.37623233108844e-07	79.9025	12.0235	88.4598	11.9499	87.9979	17.1947	CADAFUBG00009294	1	CADAFUBT00009294	AFUB_093910	DS499602
CADAFUBT00003326	1098	1894	1689	176	69	248	-3.24716	0.999999	2.39059850500629e-07	1.49131	12.1408	1.4368	13.4576	1.73587	13.428	CADAFUBG00003326	1	CADAFUBT00003326	AFUB_033310	DS499595
CADAFUBT00009612	104	274	213	3	0	0	-7.62205	0.999999	2.40490224082162e-07	0.191481	8.66225	0	14.6653	0	12.7559	CADAFUBG00009612	1	CADAFUBT00009612	AFUB_097100	DS499602
CADAFUBT00003614	3087	3694	2408	111	55	182	-4.72275	0.999999	2.41949162740111e-07	0.333366	12.0984	0.405934	9.30316	0.451525	6.7855	CADAFUBG00003614	-1	CADAFUBT00003614	AFUB_036270	DS499596
CADAFUBT00008420	893	1996	5405	67663	24980	65298	4.25117	0.999999	2.43408718105473e-07	3696.84	63.6682	3354.02	91.4481	2947.07	277.078	CADAFUBG00008420	-1	CADAFUBT00008420	AFUB_084900	DS499600
CADAFUBT00009010	636	679	643	2788	1127	3426	1.9066	0.999999	2.44861072901265e-07	50.2392	14.9554	49.9077	10.2602	50.9975	10.8715	CADAFUBG00009010	1	CADAFUBT00009010	AFUB_090970	DS499601
CADAFUBT00003488	2173	3214	1672	17	14	42	-6.59542	0.999999	2.46314672355201e-07	0.860012	143.452	1.74051	136.344	1.75516	79.363	CADAFUBG00003488	1	CADAFUBT00003488	AFUB_035020	DS499596
CADAFUBT00008466	815	975	1503	12166	4318	12974	3.16119	0.999999	2.4783623592769e-07	168.535	14.733	147	11.3261	148.466	19.5356	CADAFUBG00008466	1	CADAFUBT00008466	AFUB_085360	DS499600
CADAFUBT00001729	544	782	445	22	9	25	-4.98299	0.999999	2.49361261985004e-07	0.430513	13.8917	0.432813	12.8323	0.404125	8.17053	CADAFUBG00001729	-1	CADAFUBT00001729	AFUB_017340	DS499595
CADAFUBT00005906	10772	17694	15015	2175	1017	3014	-2.80865	0.999999	2.50900943752673e-07	26.8611	173.601	30.8659	183.242	30.7481	173.987	CADAFUBG00005906	1	CADAFUBT00005906	AFUB_059260	DS499597
CADAFUBT00005123	1341	1858	1622	4950	2356	6465	1.51423	0.999999	2.52444421345643e-07	95.2283	33.6652	111.386	29.9738	102.74	29.2778	CADAFUBG00005123	-1	CADAFUBT00005123	AFUB_051430	DS499597
CADAFUBT00004727	1193	1797	828	29	11	40	-5.57667	0.999999	2.5401848016811e-07	0.715002	38.3833	0.666493	37.1529	0.814668	19.1543	CADAFUBG00004727	1	CADAFUBT00004727	AFUB_047370	DS499596
CADAFUBT00005061	116	164	156	6	3	6	-4.86129	0.999999	2.55592149736988e-07	0.104533	2.63726	0.128445	2.39597	0.0863507	2.55008	CADAFUBG00005061	-1	CADAFUBT00005061	AFUB_050810	DS499597
CADAFUBT00008764	52042	52395	22557	3010	1349	3888	-3.94475	0.999999	2.57162991075936e-07	78.4611	1770.25	86.4159	1145.28	83.7193	551.691	CADAFUBG00008764	1	CADAFUBT00008764	AFUB_088500	DS499601
CADAFUBT00008482	2538	4001	2303	179	79	270	-4.06576	0.999999	2.58741984284602e-07	10.4486	193.324	11.3325	195.842	13.019	126.132	CADAFUBG00008482	1	CADAFUBT00008482	AFUB_085510	DS499600
CADAFUBT00007153	3451	3824	2984	90	44	178	-5.0392	0.999999	2.60369904816599e-07	1.15973	58.0297	1.39335	41.3205	1.89472	36.0777	CADAFUBG00007153	-1	CADAFUBT00007153	AFUB_072040	DS499598
CADAFUBT00002052	727	881	771	4878	2524	5359	2.42331	0.999999	2.62011550032801e-07	62.2698	12.1105	79.1806	9.43075	56.5107	9.23456	CADAFUBG00002052	-1	CADAFUBT00002052	AFUB_020580	DS499595
CADAFUBT00001390	1182	1756	2001	10869	4185	10787	2.38737	0.999999	2.63668521931295e-07	148.46	21.0683	140.478	20.1131	121.711	25.6444	CADAFUBG00001390	1	CADAFUBT00001390	AFUB_013850	DS499594
CADAFUBT00008567	17660	21437	13880	665	337	1048	-4.69167	0.999999	2.653287595676e-07	8.11004	281.05	10.1001	219.23	10.5578	158.824	CADAFUBG00008567	1	CADAFUBT00008567	AFUB_086350	DS499600
CADAFUBT00001492	1837	3420	2814	326	124	323	-3.38421	0.999999	2.66984609536766e-07	4.61913	33.9659	4.31775	40.6353	3.78056	37.4104	CADAFUBG00001492	1	CADAFUBT00001492	AFUB_014870	DS499594
CADAFUBT00008740	30151	44350	22532	2413	1183	3145	-3.84744	0.999999	2.68647517038783e-07	28.4131	463.292	34.2326	437.915	30.591	248.936	CADAFUBG00008740	-1	CADAFUBT00008740	AFUB_088260	DS499601
CADAFUBT00007230	1527	2115	1566	217	80	247	-3.25905	0.999999	2.70349780707246e-07	2.28352	20.9689	2.06885	18.6634	2.1471	15.4619	CADAFUBG00007230	-1	CADAFUBT00007230	AFUB_072900	DS499599
CADAFUBT00000508	643	602	536	3133	1350	3964	2.24575	0.999999	2.72046573530833e-07	89.1535	23.8771	94.4073	14.3651	93.1801	14.311	CADAFUBG00000508	-1	CADAFUBT00000508	AFUB_005060	DS499594
CADAFUBT00007032	1442	2357	1488	155	50	183	-3.76832	0.999999	2.73739863800184e-07	2.25228	27.3431	1.78548	28.7201	2.19661	20.2871	CADAFUBG00007032	1	CADAFUBT00007032	AFUB_070840	DS499598
CADAFUBT00004769	9569	13537	7965	221	153	379	-5.36677	0.999999	2.75432889994654e-07	3.88	219.229	6.60123	199.295	5.49655	131.205	CADAFUBG00004769	-1	CADAFUBT00004769	AFUB_047790	DS499596
CADAFUBT00001560	561	688	731	2279	940	2833	1.61191	0.999999	2.77129244642433e-07	29.0381	9.3278	29.4338	7.35102	29.8183	8.73913	CADAFUBG00001560	1	CADAFUBT00001560	AFUB_015550	DS499594
CADAFUBT00000094	182	448	950	6071	2543	7136	3.31736	0.999999	2.78821540371726e-07	73.7757	2.88613	75.9439	4.56526	71.634	10.8319	CADAFUBG00000094	1	CADAFUBT00000094	AFUB_000940	DS499594
CADAFUBT00009774	1518	2663	2323	312	125	348	-3.05056	0.999999	2.80508591007072e-07	4.37537	27.7795	4.30788	31.316	4.03135	30.5658	CADAFUBG00009774	1	CADAFUBT00009774	AFUB_098780	DS499603
CADAFUBT00002745	200	288	304	1239	457	1408	1.97056	0.999999	2.82212853846246e-07	47.8065	10.0702	43.3337	9.31844	44.8776	11.0057	CADAFUBG00002745	-1	CADAFUBT00002745	AFUB_027520	DS499595
CADAFUBT00006044	386	580	520	1451	637	1873	1.41443	0.999999	2.83920138927508e-07	21.4031	7.42998	23.0909	7.17416	22.8222	7.19678	CADAFUBG00006044	1	CADAFUBT00006044	AFUB_060640	DS499597
CADAFUBT00006718	442	857	518	3110	1177	3641	2.1254	0.999999	2.85627176749222e-07	52.1862	9.67852	48.5361	12.059	50.4693	8.15551	CADAFUBG00006718	-1	CADAFUBT00006718	AFUB_067710	DS499598
CADAFUBT00006007	182	277	241	799	316	937	1.5516	0.999999	2.87364177718334e-07	13.8497	4.11677	13.4609	4.02631	13.4166	3.91955	CADAFUBG00006007	1	CADAFUBT00006007	AFUB_060270	DS499597
CADAFUBT00007466	473	719	611	40	9	13	-4.86199	0.999999	2.89095090724212e-07	0.27594	4.25801	0.152577	4.15928	0.0740813	3.95477	CADAFUBG00007466	-1	CADAFUBT00007466	AFUB_075260	DS499599
CADAFUBT00000984	338	459	561	2728	1177	2915	2.32829	0.999999	2.90830219490808e-07	33.2695	5.3791	35.2754	4.69406	29.3664	6.41934	CADAFUBG00000984	1	CADAFUBT00000984	AFUB_009790	DS499594
CADAFUBT00007152	4985	5091	4800	100	57	227	-5.27574	0.999999	2.92576320472169e-07	0.927922	60.3627	1.29981	39.6141	1.74	41.7907	CADAFUBG00007152	-1	CADAFUBT00007152	AFUB_072030	DS499598
CADAFUBT00004724	210	210	342	2399	1274	3566	3.24793	0.999999	2.94319334055715e-07	42.6666	4.87382	55.6828	3.13193	52.3903	5.70704	CADAFUBG00004724	-1	CADAFUBT00004724	AFUB_047340	DS499596
CADAFUBT00008344	1546	3774	6051	46339	20704	52667	3.39611	0.999999	2.96069030912674e-07	1044.46	45.4724	1146.82	71.3318	980.611	127.968	CADAFUBG00008344	1	CADAFUBT00008344	AFUB_084150	DS499600
CADAFUBT00008815	1485	2172	2245	6804	2652	8398	1.59697	0.999999	2.97812664824449e-07	87.6754	24.9708	83.9809	23.4697	89.3924	27.1429	CADAFUBG00008815	-1	CADAFUBT00008815	AFUB_089010	DS499601
CADAFUBT00002604	1683	1890	1783	7474	2994	8679	1.83789	0.999999	2.99552532179501e-07	108.143	31.7778	106.462	22.9321	103.736	24.2061	CADAFUBG00002604	1	CADAFUBT00002604	AFUB_026100	DS499595
CADAFUBT00007622	1010	2061	1546	104	25	95	-4.36539	0.999999	3.01292350383582e-07	1.43199	18.1477	0.845943	23.7969	1.08054	19.973	CADAFUBG00007622	1	CADAFUBT00007622	AFUB_076820	DS499599
CADAFUBT00007528	888	1302	1032	162	63	218	-2.86258	0.999999	3.030402915957e-07	4.9392	35.3302	4.72036	33.2879	5.49046	29.5221	CADAFUBG00007528	-1	CADAFUBT00007528	AFUB_075880	DS499599
CADAFUBT00008905	5511	9045	4534	249	142	367	-4.65448	0.999999	3.04790565517223e-07	6.88481	198.845	9.64882	209.718	8.38243	117.625	CADAFUBG00008905	-1	CADAFUBT00008905	AFUB_089910	DS499601
CADAFUBT00009399	135	201	292	2817	1304	2853	3.47315	0.999999	3.06537497153542e-07	34.602	2.16391	39.3628	2.07036	28.9486	3.3653	CADAFUBG00009399	1	CADAFUBT00009399	AFUB_094970	DS499602
CADAFUBT00000119	7105	10665	11038	31100	14431	40178	1.57298	0.999999	3.08304250298764e-07	1659.36	494.692	1892.21	477.172	1770.84	552.581	CADAFUBG00000119	1	CADAFUBT00000119	AFUB_001190	DS499594
CADAFUBT00009620	138	181	134	3	2	4	-5.65344	0.999999	3.10062593209993e-07	0.102957	6.18026	0.168679	5.20894	0.113399	4.31487	CADAFUBG00009620	1	CADAFUBT00009620	AFUB_097180	DS499602
CADAFUBT00000476	334	432	404	1310	542	1634	1.57506	0.999999	3.11818974105869e-07	87.7123	29.1828	89.183	24.2554	90.3759	25.3803	CADAFUBG00000476	-1	CADAFUBT00000476	AFUB_004740	DS499594
CADAFUBT00008604	414	836	1050	6901	2535	7156	2.85078	0.999999	3.13568978643156e-07	103.812	8.12691	93.7141	10.5457	88.9232	14.82	CADAFUBG00008604	1	CADAFUBT00008604	AFUB_086920	DS499601
CADAFUBT00001353	1387	2092	2193	6167	2601	7463	1.51682	0.999999	3.15313096753948e-07	147.264	43.2207	152.636	41.8909	147.214	49.1347	CADAFUBG00001353	-1	CADAFUBT00001353	AFUB_013480	DS499594
CADAFUBT00002148	1324	2340	2023	208	107	290	-3.23266	0.999999	3.1705059030597e-07	2.77992	23.0913	3.51436	26.2252	3.20168	25.3683	CADAFUBG00002148	1	CADAFUBT00002148	AFUB_021540	DS499595
CADAFUBT00004481	714	1006	966	3940	1847	4150	1.88735	0.999999	3.18781238344236e-07	65.7904	15.5581	75.7926	14.0864	57.2434	15.1346	CADAFUBG00004481	1	CADAFUBT00004481	AFUB_044910	DS499596
CADAFUBT00000150	3310	3854	3100	201	68	317	-4.13055	0.999999	3.20512965574006e-07	1.70526	36.6449	1.41774	27.4183	2.22159	24.6764	CADAFUBG00000150	-1	CADAFUBT00000150	AFUB_001500	DS499594
CADAFUBT00006998	3319	6026	4177	558	205	725	-3.18386	0.999999	3.22243121166878e-07	6.34087	49.2169	5.72483	57.4221	6.80556	44.5354	CADAFUBG00006998	-1	CADAFUBT00006998	AFUB_070500	DS499598
CADAFUBT00008941	556	785	1064	4136	1888	5195	2.22184	0.999999	3.23968397466049e-07	46.4586	8.1499	52.1172	7.39418	48.2039	11.2138	CADAFUBG00008941	-1	CADAFUBT00008941	AFUB_090270	DS499601
CADAFUBT00008063	1170	1898	1570	1	8	48	-6.3464	0.999999	3.25687623642618e-07	0.021681	33.1022	0.426248	34.5072	0.859669	31.9378	CADAFUBG00008063	1	CADAFUBT00008063	AFUB_081350	DS499600
CADAFUBT00004199	5905	9205	9947	28617	11240	35182	1.58243	0.999999	3.27408283729332e-07	1229.18	330.982	1186.46	331.551	1248.31	400.877	CADAFUBG00004199	1	CADAFUBT00004199	AFUB_042100	DS499596
CADAFUBT00004974	561	851	571	30	13	57	-4.30961	0.999999	3.29122312830734e-07	0.509665	12.4371	0.542751	12.1235	0.799925	9.10177	CADAFUBG00004974	1	CADAFUBT00004974	AFUB_049940	DS499597
CADAFUBT00009536	566	749	688	2846	1500	3497	1.96924	0.999999	3.30867139289071e-07	35.404	9.18809	45.8566	7.81328	35.9355	8.0303	CADAFUBG00009536	1	CADAFUBT00009536	AFUB_096340	DS499602
CADAFUBT00002996	3884	6357	5303	809	356	1167	-2.73672	0.999999	3.32607685582152e-07	18.3557	114.999	19.8503	120.951	21.8728	112.894	CADAFUBG00002996	1	CADAFUBT00002996	AFUB_030010	DS499595
CADAFUBT00007098	782	1475	1855	6898	2858	8476	2.14856	0.999999	3.34371752498678e-07	98.9705	14.6413	100.772	17.7464	100.458	24.972	CADAFUBG00007098	-1	CADAFUBT00007098	AFUB_071500	DS499598
CADAFUBT00006259	830	1052	879	3339	1402	4394	1.72621	0.999999	3.36136132854093e-07	71.7098	23.2612	73.9953	18.9458	77.9531	17.7124	CADAFUBG00006259	-1	CADAFUBT00006259	AFUB_063110	DS499598
CADAFUBT00006672	2165	2640	2625	346	117	423	-3.06798	0.999999	3.37904646014758e-07	4.77376	38.9793	3.96701	30.5438	4.82098	33.9813	CADAFUBG00006672	-1	CADAFUBT00006672	AFUB_067250	DS499598
CADAFUBT00004848	312	641	548	15	12	27	-4.79682	0.999999	3.39675734710971e-07	0.382248	10.3753	0.751501	13.6977	0.568368	13.1027	CADAFUBG00004848	1	CADAFUBT00004848	AFUB_048590	DS499596
CADAFUBT00004890	1636	4125	2670	37	18	82	-5.94346	0.999999	3.41452287845981e-07	0.372153	21.4731	0.444924	34.7919	0.68131	25.1975	CADAFUBG00004890	1	CADAFUBT00004890	AFUB_049100	DS499597
CADAFUBT00002605	3422	4954	5612	17605	7872	22344	1.77345	0.999999	3.43230929761814e-07	564.476	143.18	620.281	133.199	591.809	168.832	CADAFUBG00002605	1	CADAFUBT00002605	AFUB_026110	DS499595
CADAFUBT00006629	6487	5578	3558	98	47	151	-5.72193	0.999999	3.45009932451665e-07	3.09857	267.652	3.65197	147.893	3.94388	105.552	CADAFUBG00006629	-1	CADAFUBT00006629	AFUB_066810	DS499598
CADAFUBT00007089	110	337	599	6374	2313	7039	3.9102	0.999999	3.46793755965513e-07	105.148	2.36795	93.7688	4.6618	95.9205	9.27133	CADAFUBG00007089	1	CADAFUBT00007089	AFUB_071410	DS499598
CADAFUBT00008540	3438	3977	3023	103	63	206	-4.8104	0.999999	3.48578549472292e-07	0.691001	30.0981	1.03867	22.3734	1.14162	19.0286	CADAFUBG00008540	-1	CADAFUBT00008540	AFUB_086080	DS499600
CADAFUBT00008413	898	1710	1046	76	32	116	-4.02791	0.999999	3.50355106609026e-07	1.84058	28.3797	1.90451	34.7273	2.32065	23.7683	CADAFUBG00008413	-1	CADAFUBT00008413	AFUB_084830	DS499600
CADAFUBT00007169	6264	8196	9664	32249	11930	39269	1.79041	0.999999	3.52131954100814e-07	482.993	122.424	439.095	102.935	485.831	135.803	CADAFUBG00007169	1	CADAFUBT00007169	AFUB_072290	DS499599
CADAFUBT00004910	115	188	253	1518	565	1625	2.73748	0.999999	3.53923041218771e-07	26.1798	2.58812	23.9462	2.71886	23.1504	4.09394	CADAFUBG00004910	-1	CADAFUBT00004910	AFUB_049300	DS499597
CADAFUBT00005993	2610	3553	2179	238	80	274	-3.81672	0.999999	3.55718393127265e-07	3.80661	54.4746	3.14445	47.6531	3.62012	32.6998	CADAFUBG00005993	-1	CADAFUBT00005993	AFUB_060130	DS499597
CADAFUBT00001336	1802	1837	918	26	11	25	-6.19967	0.999999	3.57525366727964e-07	1.16821	105.656	1.2146	69.2133	0.927891	38.7003	CADAFUBG00001336	-1	CADAFUBT00001336	AFUB_013310	DS499594
CADAFUBT00004329	6849	9641	10908	31486	13845	37950	1.60392	0.999999	3.59329846107831e-07	1433.56	406.927	1549.12	368.091	1427.32	465.982	CADAFUBG00004329	-1	CADAFUBT00004329	AFUB_043390	DS499596
CADAFUBT00008097	699	1052	1256	4962	2154	5606	2.08093	0.999999	3.6113797933822e-07	73.9913	13.6017	78.9338	13.1545	69.0539	17.5728	CADAFUBG00008097	1	CADAFUBT00008097	AFUB_081690	DS499600
CADAFUBT00010109	196	321	299	17	6	31	-3.91754	0.999999	3.62959113456859e-07	0.542531	8.1625	0.470566	8.59044	0.817238	8.95309	CADAFUBG00010109	-1	CADAFUBT00010109	AFUB_102960	DS499638
CADAFUBT00001799	1246	1700	1120	102	48	148	-3.77023	0.999999	3.64784882621442e-07	3.68577	58.754	4.26248	51.5123	4.41774	37.9727	CADAFUBG00001799	1	CADAFUBT00001799	AFUB_018050	DS499595
CADAFUBT00008437	273	517	450	34	9	29	-4.1062	0.999999	3.66647950064798e-07	0.601563	6.30313	0.391326	7.67056	0.423849	7.47035	CADAFUBG00008437	1	CADAFUBT00008437	AFUB_085070	DS499600
CADAFUBT00005210	230	542	1265	6838	2844	8660	3.17063	0.999999	3.68526071294834e-07	78.7524	3.45664	80.493	5.23442	82.388	13.6695	CADAFUBG00005210	-1	CADAFUBT00005210	AFUB_052300	DS499597
CADAFUBT00008455	835	1141	969	105	61	158	-3.1842	0.999999	3.70407769329064e-07	1.68333	17.4686	2.40327	15.3391	2.09242	14.5757	CADAFUBG00008455	-1	CADAFUBT00008455	AFUB_085250	DS499600
CADAFUBT00001859	2905	5312	3418	422	194	571	-3.29308	0.999999	3.72291195011532e-07	4.17689	37.5213	4.71884	44.0893	4.66861	31.7423	CADAFUBG00001859	1	CADAFUBT00001859	AFUB_018650	DS499595
CADAFUBT00006698	1650	2781	5282	29445	12025	34831	2.97371	0.999999	3.74176750389969e-07	459.121	33.5731	460.78	36.3623	448.634	77.2752	CADAFUBG00006698	-1	CADAFUBT00006698	AFUB_067510	DS499598
CADAFUBT00004209	636	1151	853	105	37	129	-3.28417	0.999999	3.76078296524459e-07	2.41447	19.0845	2.09088	22.1944	2.45038	18.4038	CADAFUBG00004209	-1	CADAFUBT00004209	AFUB_042200	DS499596
CADAFUBT00006925	45997	66393	35991	5685	2460	6919	-3.30013	0.999999	3.77978017833089e-07	64.3876	679.819	68.4701	630.564	64.7331	382.466	CADAFUBG00006925	1	CADAFUBT00006925	AFUB_069770	DS499598
CADAFUBT00000856	7145	10283	11769	38356	16419	47060	1.80234	0.999999	3.79876410481394e-07	1357.27	329.933	1427.82	305.131	1375.61	390.749	CADAFUBG00000856	1	CADAFUBT00000856	AFUB_008520	DS499594
CADAFUBT00002883	3513	4769	5243	745	306	910	-2.78597	0.999999	3.81798247407722e-07	7.43857	45.7723	7.50842	39.9296	7.50561	49.1179	CADAFUBG00002883	-1	CADAFUBT00002883	AFUB_028890	DS499595
CADAFUBT00006298	19171	30560	12065	882	399	1180	-4.6502	0.999999	3.83753861572029e-07	13.1234	372.232	14.5896	381.298	14.5034	168.434	CADAFUBG00006298	-1	CADAFUBT00006298	AFUB_063500	DS499598
CADAFUBT00003576	1148	1517	1392	3767	1524	4749	1.30727	0.999999	3.85712941902127e-07	85.4709	33.9904	84.977	28.8631	89.0095	29.6339	CADAFUBG00003576	1	CADAFUBT00003576	AFUB_035890	DS499596
CADAFUBT00009013	1311	1860	1743	4887	2137	5528	1.35295	0.999999	3.87675152518132e-07	111.999	39.2074	120.357	35.7454	104.653	37.4798	CADAFUBG00009013	1	CADAFUBT00009013	AFUB_091000	DS499601
CADAFUBT00001211	651	619	374	4197	1727	4737	2.69706	0.999999	3.89640304684993e-07	71.8382	14.5408	72.6444	8.88468	66.9778	6.0064	CADAFUBG00001211	-1	CADAFUBT00001211	AFUB_012060	DS499594
CADAFUBT00001531	2325	3012	3982	15017	6683	18788	2.11925	0.999999	3.91642160580195e-07	782.891	158.173	856.216	131.676	809.114	194.781	CADAFUBG00001531	1	CADAFUBT00001531	AFUB_015260	DS499594
CADAFUBT00009411	92	135	100	587	306	841	2.40674	0.999999	3.9363767341285e-07	47.7252	9.76089	61.14	9.20404	56.4829	7.62845	CADAFUBG00009411	1	CADAFUBT00009411	AFUB_095090	DS499602
CADAFUBT00005983	1048	1308	1186	3765	1504	4692	1.49173	0.999999	3.95631174685142e-07	68.0241	24.7087	66.7789	19.8171	70.0272	20.1052	CADAFUBG00005983	-1	CADAFUBT00005983	AFUB_060030	DS499597
CADAFUBT00008076	58	80	193	2347	1079	2633	4.19418	0.999999	3.97638883381306e-07	31.93	1.02969	36.0745	0.912663	29.5902	2.46359	CADAFUBG00008076	-1	CADAFUBT00008076	AFUB_081480	DS499600
CADAFUBT00008565	7443	9799	6572	68	59	220	-6.10073	0.999999	3.996559651711e-07	0.998723	142.651	2.12952	120.685	2.66913	90.565	CADAFUBG00008565	-1	CADAFUBT00008565	AFUB_086330	DS499600
CADAFUBT00008293	6335	5742	3916	48705	19293	61191	3.01397	0.999999	4.01669633065925e-07	540.864	91.8021	526.511	53.4702	561.323	40.8022	CADAFUBG00008293	-1	CADAFUBT00008293	AFUB_083640	DS499600
CADAFUBT00004036	22299	28541	19137	1312	525	2036	-4.17536	0.999999	4.03678376197514e-07	26.8273	595.004	26.3813	489.381	34.39	367.15	CADAFUBG00004036	1	CADAFUBT00004036	AFUB_040490	DS499596
CADAFUBT00007318	1412	2288	1977	146	65	300	-3.47373	0.999999	4.057295682871e-07	2.80086	35.3481	3.06441	36.807	4.75414	35.5854	CADAFUBG00007318	1	CADAFUBT00007318	AFUB_073780	DS499599
CADAFUBT00008569	691	904	654	34	14	64	-4.32771	0.999999	4.07772247962795e-07	1.06029	28.12	1.07292	23.6401	1.64868	19.1359	CADAFUBG00008569	1	CADAFUBT00008569	AFUB_086370	DS499600
CADAFUBT00002760	2882	4051	3862	9433	3794	11398	1.18976	0.999999	4.09814484509226e-07	133.105	53.0676	131.563	47.9337	132.857	51.1308	CADAFUBG00002760	-1	CADAFUBT00002760	AFUB_027670	DS499595
CADAFUBT00002454	97	138	176	978	351	1094	2.55958	0.999999	4.11849848566011e-07	58.59	7.58312	51.6756	6.93263	54.1394	9.8929	CADAFUBG00002454	1	CADAFUBT00002454	AFUB_024600	DS499595
CADAFUBT00005109	1565	1500	1034	7793	3291	9668	2.33991	0.999999	4.13888065030418e-07	154.268	40.4274	160.1	24.8998	158.095	19.2051	CADAFUBG00005109	1	CADAFUBT00005109	AFUB_051290	DS499597
CADAFUBT00008210	600	986	780	129	51	138	-2.89535	0.999999	4.15939970238659e-07	1.62547	9.86582	1.57926	10.4184	1.43642	9.2217	CADAFUBG00008210	-1	CADAFUBT00008210	AFUB_082810	DS499600
CADAFUBT00006585	2386	3952	4414	144	99	245	-4.46158	0.999999	4.17995215803176e-07	3.23503	69.9484	5.46569	74.4505	4.54667	93.041	CADAFUBG00006585	-1	CADAFUBT00006585	AFUB_066350	DS499598
CADAFUBT00002285	24	58	82	931	364	1341	4.00658	0.999999	4.20042618656968e-07	70.6474	2.37657	67.88	3.69071	84.0595	5.83831	CADAFUBG00002285	1	CADAFUBT00002285	AFUB_022910	DS499595
CADAFUBT00002823	583	1083	943	99	44	124	-3.28859	0.999999	4.22094152705573e-07	1.61365	12.4004	1.76247	14.8026	1.66958	14.4216	CADAFUBG00002823	1	CADAFUBT00002823	AFUB_028290	DS499595
CADAFUBT00007704	794	974	1163	4584	2267	5708	2.09926	0.999999	4.2418267254877e-07	106.848	24.1509	129.857	19.0377	109.905	25.4348	CADAFUBG00007704	1	CADAFUBT00007704	AFUB_077640	DS499599
CADAFUBT00009147	3811	8724	6984	609	279	841	-3.49687	0.999999	4.26266814385221e-07	8.26873	67.523	9.30935	99.328	9.43254	88.9717	CADAFUBG00009147	-1	CADAFUBT00009147	AFUB_092340	DS499601
CADAFUBT00007353	6440	12543	10450	1094	537	1520	-3.22355	0.999999	4.28343693723492e-07	25.4999	195.884	30.7602	245.165	29.2669	228.541	CADAFUBG00007353	1	CADAFUBT00007353	AFUB_074130	DS499599
CADAFUBT00009215	12224	21595	21200	1297	497	2082	-3.82729	0.999999	4.30424740600978e-07	19.9053	244.813	18.7447	277.918	26.395	305.275	CADAFUBG00009215	-1	CADAFUBT00009215	AFUB_093120	DS499602
CADAFUBT00006820	3174	6276	3775	259	149	398	-4.03634	0.999999	4.32499482792959e-07	5.12708	81.9915	7.24853	104.181	6.50826	70.1154	CADAFUBG00006820	-1	CADAFUBT00006820	AFUB_068720	DS499598
CADAFUBT00009407	1255	1998	1472	185	96	239	-3.18373	0.999999	4.34574251075497e-07	0.985537	8.72442	1.2568	8.92548	1.05175	7.35759	CADAFUBG00009407	-1	CADAFUBT00009407	AFUB_095050	DS499602
CADAFUBT00006509	31239	57763	20974	1533	783	2022	-4.66401	0.999999	4.36641930596931e-07	19.3167	513.664	24.2463	610.344	21.0466	247.969	CADAFUBG00006509	1	CADAFUBT00006509	AFUB_065590	DS499598
CADAFUBT00002425	1315	2533	2416	9707	4022	11009	1.98157	0.999999	4.38709462619559e-07	251.114	44.3918	255.694	54.9484	235.258	58.642	CADAFUBG00002425	-1	CADAFUBT00002425	AFUB_024310	DS499595
CADAFUBT00000879	2081	2566	2515	8258	3731	10125	1.62653	0.999999	4.40803645362223e-07	163	53.6015	180.981	42.4722	165.09	46.5777	CADAFUBG00000879	1	CADAFUBT00000879	AFUB_008750	DS499594
CADAFUBT00004474	30	41	61	335	154	462	2.84891	0.999999	4.42926556761436e-07	8.44238	0.986582	9.5375	0.86644	9.61775	1.44237	CADAFUBG00004474	-1	CADAFUBT00004474	AFUB_044840	DS499596
CADAFUBT00005032	2205	3677	2898	493	226	576	-2.76127	0.999999	4.4505168956104e-07	8.37549	48.8836	9.43551	52.3832	8.08346	46.1943	CADAFUBG00005032	-1	CADAFUBT00005032	AFUB_050520	DS499597
CADAFUBT00006630	34064	33720	19428	381	235	627	-6.13263	0.999999	4.4717482126855e-07	3.79306	442.54	5.74946	281.506	5.15637	181.476	CADAFUBG00006630	-1	CADAFUBT00006630	AFUB_066820	DS499598
CADAFUBT00005082	3087	6934	6157	533	248	670	-3.47891	0.999999	4.49303382055408e-07	10.9642	82.8666	12.5371	119.611	11.3851	118.836	CADAFUBG00005082	-1	CADAFUBT00005082	AFUB_051020	DS499597
CADAFUBT00008553	581	698	525	28	17	29	-4.60753	0.999999	4.51428638786762e-07	0.721608	19.5394	1.07668	15.0846	0.61738	12.6949	CADAFUBG00008553	-1	CADAFUBT00008553	AFUB_086210	DS499600
CADAFUBT00005163	132	260	311	1648	672	1791	2.54789	0.999999	4.53562355816534e-07	184.509	19.2852	184.894	24.41	165.64	32.6698	CADAFUBG00005163	1	CADAFUBT00005163	AFUB_051830	DS499597
CADAFUBT00002807	632	922	1324	5605	2135	6420	2.29868	0.999999	4.55688256992757e-07	78.4414	11.5419	73.4279	10.8202	74.2191	17.3854	CADAFUBG00002807	1	CADAFUBT00002807	AFUB_028130	DS499595
CADAFUBT00006849	738	1613	1257	71	24	106	-4.16593	0.999999	4.57815036347629e-07	0.63886	8.66554	0.530704	12.1707	0.787888	10.6123	CADAFUBG00006849	1	CADAFUBT00006849	AFUB_069010	DS499598
CADAFUBT00003329	5858	6870	4351	354	186	439	-4.12477	0.999998	4.59957032980125e-07	3.94396	85.1667	5.09255	64.183	4.04022	45.4825	CADAFUBG00003329	-1	CADAFUBT00003329	AFUB_033340	DS499595
CADAFUBT00002618	7394	11117	11356	38918	14767	41786	1.67651	0.999998	4.62109004112684e-07	1760.2	436.399	1641.34	421.633	1561.19	481.908	CADAFUBG00002618	-1	CADAFUBT00002618	AFUB_026240	DS499595
CADAFUBT00009435	974	1436	1367	3239	1454	4168	1.23023	0.999998	4.6425851868982e-07	122.893	48.2245	135.574	45.6884	130.634	48.6644	CADAFUBG00009435	-1	CADAFUBT00009435	AFUB_095330	DS499602
CADAFUBT00006515	1511	2112	2008	321	151	443	-2.62155	0.999998	4.66412041643082e-07	4.4199	27.1496	5.1095	24.3858	5.03875	25.9417	CADAFUBG00006515	1	CADAFUBT00006515	AFUB_065650	DS499598
CADAFUBT00001953	85	143	178	859	331	971	2.41215	0.999998	4.68557795195997e-07	22.3063	2.88034	21.123	3.1139	20.8288	4.33691	CADAFUBG00001953	1	CADAFUBT00001953	AFUB_019590	DS499595
CADAFUBT00002641	1203	1819	2048	6608	2993	8196	1.81158	0.999998	4.70724397646135e-07	67.6602	16.0739	75.3119	15.6182	69.3229	19.6752	CADAFUBG00002641	1	CADAFUBT00002641	AFUB_026470	DS499595
CADAFUBT00009572	908	1125	1140	66	32	138	-3.74899	0.999998	4.72883179031551e-07	1.08093	19.4058	1.28794	15.4504	1.867	17.518	CADAFUBG00009572	1	CADAFUBT00009572	AFUB_096700	DS499602
CADAFUBT00007156	1226	1359	1102	29	24	61	-5.01534	0.999998	4.75056016514645e-07	0.361415	19.9384	0.735045	14.2024	0.627986	12.886	CADAFUBG00007156	1	CADAFUBT00007156	AFUB_072070	DS499598
CADAFUBT00004639	7604	11857	5820	755	338	949	-3.63	0.999998	4.77221850464112e-07	11.6658	153.321	12.8345	153.63	12.1128	84.3755	CADAFUBG00004639	1	CADAFUBT00004639	AFUB_046490	DS499596
CADAFUBT00009641	6611	8756	5193	606	284	828	-3.58104	0.999998	4.79385457395531e-07	7.44367	105.968	8.57288	90.1893	8.40149	59.8493	CADAFUBG00009641	-1	CADAFUBT00009641	AFUB_097360	DS499602
CADAFUBT00004241	1788	2938	2898	9744	4385	11428	1.7451	0.999998	4.81550661699423e-07	115.733	27.7128	127.993	29.2623	112.125	32.2958	CADAFUBG00004241	1	CADAFUBT00004241	AFUB_042520	DS499596
CADAFUBT00004210	7795	11333	12067	45386	20739	58210	1.99485	0.999998	4.83709822593191e-07	1183.07	265.153	1328.52	247.724	1253.42	295.13	CADAFUBG00004210	-1	CADAFUBT00004210	AFUB_042210	DS499596
CADAFUBT00006633	931	1076	1037	3809	1824	5120	1.8207	0.999998	4.85866652757766e-07	138.37	44.134	162.836	32.7777	153.643	35.3457	CADAFUBG00006633	1	CADAFUBT00006633	AFUB_066860	DS499598
CADAFUBT00007183	5553	10303	9353	1409	560	1740	-2.76484	0.999998	4.88027993502227e-07	23.4702	120.705	22.9238	143.914	23.9423	146.178	CADAFUBG00007183	1	CADAFUBT00007183	AFUB_072430	DS499599
CADAFUBT00003937	42596	63276	56728	11651	4764	13299	-2.45211	0.999998	4.90188240816954e-07	120.197	573.445	120.78	547.4	113.334	549.105	CADAFUBG00003937	-1	CADAFUBT00003937	AFUB_039500	DS499596
CADAFUBT00008784	4110	5946	6369	19215	8722	23334	1.64225	0.999998	4.92354500339674e-07	979.321	273.349	1092.43	254.123	982.392	304.567	CADAFUBG00008784	1	CADAFUBT00008784	AFUB_088700	DS499601
CADAFUBT00002259	450	522	611	3116	1341	3194	2.27299	0.999998	4.94514776694973e-07	63.5246	11.9715	67.1842	8.9238	53.7887	11.6872	CADAFUBG00002259	1	CADAFUBT00002259	AFUB_022650	DS499595
CADAFUBT00004720	1354	1270	841	9692	3641	11200	2.8238	0.999998	4.96686412034757e-07	118.623	21.6255	109.514	13.0345	113.236	9.65778	CADAFUBG00004720	1	CADAFUBT00004720	AFUB_047300	DS499596
CADAFUBT00008396	2619	4075	3158	528	252	618	-2.81705	0.999998	4.98865838118955e-07	7.72158	49.9804	9.05663	49.9729	7.46573	43.3322	CADAFUBG00008396	-1	CADAFUBT00008396	AFUB_084670	DS499600
CADAFUBT00008801	1019	983	942	7787	2845	7590	2.62983	0.999998	5.01061745736462e-07	243.951	41.658	219.033	25.8239	196.42	27.6892	CADAFUBG00008801	-1	CADAFUBT00008801	AFUB_088870	DS499601
CADAFUBT00002376	11385	14846	8889	1103	514	1355	-3.56279	0.999998	5.0325240662742e-07	10.981	147.907	12.5754	123.939	11.1434	83.0318	CADAFUBG00002376	1	CADAFUBT00002376	AFUB_023820	DS499595
CADAFUBT00004272	2757	3656	3643	9513	3883	11303	1.2964	0.999998	5.05443911619131e-07	40.2285	15.2141	40.3532	12.9646	39.4841	14.4545	CADAFUBG00004272	1	CADAFUBT00004272	AFUB_042820	DS499596
CADAFUBT00006076	8014	9690	5683	571	207	764	-3.92283	0.999998	5.07640488344914e-07	11.6407	213.199	10.3707	165.654	12.8662	108.705	CADAFUBG00006076	1	CADAFUBT00006076	AFUB_060960	DS499597
CADAFUBT00007614	873	1207	826	4097	1562	4894	1.86055	0.999998	5.09836557167283e-07	227.484	63.2543	213.137	56.1987	224.471	43.0319	CADAFUBG00007614	1	CADAFUBT00007614	AFUB_076740	DS499599
CADAFUBT00006028	648	646	449	3356	1488	4087	2.35725	0.999998	5.12025990137115e-07	54.571	13.7501	59.4616	8.80861	54.8979	6.85035	CADAFUBG00006028	1	CADAFUBT00006028	AFUB_060480	DS499597
CADAFUBT00003830	6587	8641	9187	30807	16765	38537	1.8184	0.999998	5.14215029386511e-07	1041.57	290.615	1392.95	244.983	1076.28	291.433	CADAFUBG00003830	1	CADAFUBT00003830	AFUB_038430	DS499596
CADAFUBT00005244	4742	8158	4474	315	178	503	-4.12464	0.999998	5.16397936526707e-07	5.19636	102.08	7.2161	112.852	6.85438	69.2487	CADAFUBG00005244	1	CADAFUBT00005244	AFUB_052640	DS499597
CADAFUBT00004050	3864	6407	6189	17784	7883	21602	1.52193	0.999998	5.185828537289e-07	1012.13	286.97	1102.54	305.772	1015.58	330.487	CADAFUBG00004050	1	CADAFUBT00004050	AFUB_040630	DS499596
CADAFUBT00009830	1477	2384	1973	334	160	427	-2.66321	0.999998	5.20766400654776e-07	8.20523	47.3497	9.65958	49.1118	8.6653	45.4776	CADAFUBG00009830	1	CADAFUBT00009830	AFUB_099340	DS499603
CADAFUBT00007189	2644	4132	2879	366	129	509	-3.26552	0.999998	5.22960209758605e-07	3.48134	32.8185	3.01542	32.9579	3.99939	25.6941	CADAFUBG00007189	-1	CADAFUBT00007189	AFUB_072490	DS499599
CADAFUBT00009927	346	486	439	1216	501	1457	1.32034	0.999998	5.25150782305817e-07	24.7901	9.20476	25.1001	8.30836	24.5367	8.39722	CADAFUBG00009927	1	CADAFUBT00009927	AFUB_100310	DS499603
CADAFUBT00007702	364	594	494	78	28	80	-2.96467	0.999998	5.27337564725909e-07	1.33845	8.15078	1.18075	8.54727	1.13399	7.95352	CADAFUBG00007702	-1	CADAFUBT00007702	AFUB_077620	DS499599
CADAFUBT00006504	13099	25932	28054	2081	970	2909	-3.49261	0.999998	5.29528125850396e-07	18.0587	148.335	20.6862	188.706	20.8531	228.421	CADAFUBG00006504	-1	CADAFUBT00006504	AFUB_065540	DS499598
CADAFUBT00002788	561	936	831	2172	920	2777	1.33402	0.999998	5.31725602209069e-07	65.3466	22.0251	68.0213	23.6142	69.0161	23.458	CADAFUBG00002788	-1	CADAFUBT00002788	AFUB_027940	DS499595
CADAFUBT00002786	921	1357	1227	3075	1191	3864	1.21384	0.999998	5.3393026782102e-07	90.5204	35.3796	86.1602	33.4978	93.9615	33.8901	CADAFUBG00002786	1	CADAFUBT00002786	AFUB_027920	DS499595
CADAFUBT00004395	1773	3208	2163	300	138	387	-3.11427	0.999998	5.36154364113341e-07	3.55087	27.3851	4.01408	31.8407	3.78387	24.0213	CADAFUBG00004395	-1	CADAFUBT00004395	AFUB_044050	DS499596
CADAFUBT00010086	2222	3668	2411	347	158	463	-3.10021	0.999998	5.38381937840715e-07	3.42958	28.6581	3.83762	30.4001	3.7801	22.3581	CADAFUBG00010086	-1	CADAFUBT00010086	AFUB_101990	DS499604
CADAFUBT00004401	719	1641	1438	55	26	92	-4.4564	0.999998	5.40653537976808e-07	1.2908	22.02	1.49956	32.2953	1.78359	31.6652	CADAFUBG00004401	1	CADAFUBT00004401	AFUB_044110	DS499596
CADAFUBT00001192	2665	4225	2215	256	112	294	-3.78176	0.999998	5.42950754329117e-07	4.72528	64.1914	5.08042	65.3957	4.48277	38.3608	CADAFUBG00001192	1	CADAFUBT00001192	AFUB_011870	DS499594
CADAFUBT00004911	55	88	88	333	136	397	1.90647	0.999998	5.45243003077187e-07	7.68319	1.65597	7.71135	1.70261	7.56658	1.90505	CADAFUBG00004911	-1	CADAFUBT00004911	AFUB_049310	DS499597
CADAFUBT00006778	2072	2978	2940	11361	4011	11420	1.74553	0.999998	5.47532099652989e-07	131.286	31.2452	113.906	28.8577	109.013	31.8769	CADAFUBG00006778	-1	CADAFUBT00006778	AFUB_068300	DS499598
CADAFUBT00009107	10830	17749	12459	1030	433	1802	-3.65181	0.999998	5.49835702867959e-07	12.0452	165.271	12.4439	174.054	17.4077	136.706	CADAFUBG00009107	-1	CADAFUBT00009107	AFUB_091940	DS499601
CADAFUBT00006276	1847	2648	2097	6420	2530	7976	1.36045	0.999998	5.52168818795027e-07	106.421	39.9531	103.064	36.8082	109.217	32.615	CADAFUBG00006276	1	CADAFUBT00006276	AFUB_063280	DS499598
CADAFUBT00000031	4221	7601	5701	958	357	1197	-2.80234	0.999998	5.5450031669938e-07	27.4902	158.059	25.1753	182.902	28.3738	153.493	CADAFUBG00000031	1	CADAFUBT00000031	AFUB_000310	DS499594
CADAFUBT00003617	5973	7324	5470	938	385	1149	-2.92445	0.999998	5.56825963575896e-07	15.5487	129.204	15.6836	101.806	15.7334	85.0758	CADAFUBG00003617	1	CADAFUBT00003617	AFUB_036300	DS499596
CADAFUBT00006598	2245	4481	12909	127480	48058	142915	4.01958	0.999998	5.59246803471579e-07	5510.29	126.631	5104.95	162.421	5102.95	523.542	CADAFUBG00006598	-1	CADAFUBT00006598	AFUB_066480	DS499598
CADAFUBT00000152	2784	3239	3582	12701	5963	16484	1.87159	0.999998	5.61675059511965e-07	699.529	200.091	807.098	149.594	749.966	185.106	CADAFUBG00000152	-1	CADAFUBT00000152	AFUB_001520	DS499594
CADAFUBT00005211	772	1301	2328	13943	5899	16855	3.05976	0.999998	5.64102162764334e-07	256.668	18.5449	266.862	20.0829	256.304	40.2091	CADAFUBG00005211	1	CADAFUBT00005211	AFUB_052310	DS499597
CADAFUBT00003199	5480	8061	8828	24907	10571	30764	1.56625	0.999998	5.66528186895442e-07	1288.66	369.988	1344.08	349.735	1314.83	428.553	CADAFUBG00003199	-1	CADAFUBT00003199	AFUB_032040	DS499595
CADAFUBT00006910	32286	31815	15001	1727	698	2212	-4.09245	0.999998	5.68953226630426e-07	33.6027	819.763	33.3758	519.097	35.5532	273.86	CADAFUBG00006910	-1	CADAFUBT00006910	AFUB_069620	DS499598
CADAFUBT00003778	5334	8531	9974	29405	13812	39344	1.79214	0.999998	5.71373971013175e-07	1295.62	306.692	1495.57	315.204	1432.01	412.338	CADAFUBG00003778	-1	CADAFUBT00003778	AFUB_037910	DS499596
CADAFUBT00007202	10681	15018	12359	1657	662	2529	-2.97274	0.999998	5.73805269758759e-07	56.8668	478.344	55.8326	432.198	71.6962	397.966	CADAFUBG00007202	1	CADAFUBT00007202	AFUB_072620	DS499599
CADAFUBT00006068	117	204	247	1166	569	1465	2.49411	0.999998	5.76229560298227e-07	15.6448	2.04856	18.7619	2.29528	16.2375	3.10953	CADAFUBG00006068	1	CADAFUBT00006068	AFUB_060880	DS499597
CADAFUBT00005414	9681	12517	10984	48713	22551	57608	1.95747	0.999998	5.78650010013971e-07	732.788	190.04	833.668	157.895	715.859	155.032	CADAFUBG00005414	-1	CADAFUBT00005414	AFUB_054340	DS499597
CADAFUBT00009823	3485	8828	6677	187	127	306	-4.93683	0.999998	5.81066367269773e-07	2.69434	65.5248	4.49685	106.662	3.64203	90.2649	CADAFUBG00009823	-1	CADAFUBT00009823	AFUB_099270	DS499603
CADAFUBT00000230	1134	1568	983	14	12	46	-5.67752	0.999998	5.83479821237972e-07	0.264125	27.9181	0.55636	24.8063	0.716886	17.4005	CADAFUBG00000230	1	CADAFUBT00000230	AFUB_002300	DS499594
CADAFUBT00008425	11	37	16	568	197	491	4.29462	0.999998	5.8589387213699e-07	3.82183	0.0965846	3.25749	0.208766	2.72908	0.101011	CADAFUBG00008425	1	CADAFUBT00008425	AFUB_084950	DS499600
CADAFUBT00000199	4741	7687	6942	1292	587	1529	-2.50683	0.999998	5.88303172607013e-07	10.517	50.3604	11.7425	52.471	10.2813	53.0198	CADAFUBG00000199	-1	CADAFUBT00000199	AFUB_001990	DS499594
CADAFUBT00006673	3613	4278	3427	145	71	316	-4.41105	0.999998	5.9073250293762e-07	1.40465	45.673	1.69025	34.7517	2.52871	31.1488	CADAFUBG00006673	1	CADAFUBT00006673	AFUB_067260	DS499598
CADAFUBT00009085	13767	17679	14994	420	371	984	-4.70948	0.999998	5.9317836768295e-07	3.87621	165.802	8.41444	136.82	7.50177	129.838	CADAFUBG00009085	-1	CADAFUBT00009085	AFUB_091720	DS499601
CADAFUBT00002114	5138	7449	9651	29393	11441	35006	1.76993	0.999998	5.95620603834364e-07	1134.12	258.703	1084.86	241.018	1115.76	349.393	CADAFUBG00002114	-1	CADAFUBT00002114	AFUB_021200	DS499595
CADAFUBT00004611	233	448	236	12	2	13	-5.08589	0.999998	5.98054223969264e-07	0.292693	7.41616	0.119882	9.16313	0.26193	5.40094	CADAFUBG00004611	1	CADAFUBT00004611	AFUB_046200	DS499596
CADAFUBT00006002	6643	11882	11427	1139	487	1686	-3.17688	0.999998	6.00480592790077e-07	10.6123	80.7684	11.1509	92.8346	12.9764	99.895	CADAFUBG00006002	-1	CADAFUBT00006002	AFUB_060220	DS499597
CADAFUBT00007101	13	31	40	568	185	794	4.20294	0.999998	6.02910033521117e-07	14.1575	0.422838	11.3319	0.647941	16.3482	0.93546	CADAFUBG00007101	-1	CADAFUBT00007101	AFUB_071530	DS499598
CADAFUBT00002149	8221	11788	8131	1319	616	1697	-2.95379	0.999998	6.05393578441025e-07	18.4215	149.829	21.1424	138.056	19.5782	106.549	CADAFUBG00002149	-1	CADAFUBT00002149	AFUB_021550	DS499595
CADAFUBT00009106	2005	3976	2624	118	83	220	-4.35328	0.999998	6.07874342787074e-07	1.65479	36.6916	2.86044	46.7564	2.54856	34.5263	CADAFUBG00009106	-1	CADAFUBT00009106	AFUB_091930	DS499601
CADAFUBT00001372	319	456	315	35	11	37	-3.71507	0.999998	6.10353212243103e-07	0.66398	7.89713	0.51283	7.25415	0.579829	5.60691	CADAFUBG00001372	-1	CADAFUBT00001372	AFUB_013670	DS499594
CADAFUBT00001132	1978	2002	1097	60	21	77	-5.00598	0.999998	6.12830374474872e-07	0.720159	30.981	0.619427	20.15	0.763447	12.3541	CADAFUBG00001132	-1	CADAFUBT00001132	AFUB_011270	DS499594
CADAFUBT00001397	1545	2915	2322	312	144	390	-3.00298	0.999998	6.15311539082526e-07	8.25894	53.3691	9.36754	64.7058	8.52797	57.6711	CADAFUBG00001397	1	CADAFUBT00001397	AFUB_013920	DS499594
CADAFUBT00004470	51	126	229	1264	540	1565	3.05277	0.999998	6.1781641778761e-07	34.2559	1.80364	35.9647	2.86348	35.036	5.82305	CADAFUBG00004470	1	CADAFUBT00004470	AFUB_044800	DS499596
CADAFUBT00007486	211	357	408	17	8	27	-4.2303	0.999998	6.20325679587377e-07	0.120313	1.94866	0.139138	2.11868	0.157847	2.70925	CADAFUBG00007486	1	CADAFUBT00007486	AFUB_075460	DS499599
CADAFUBT00003322	351	527	417	64	19	73	-3.05333	0.999998	6.22839081960328e-07	2.58632	18.5098	1.8869	17.8586	2.43689	15.8112	CADAFUBG00003322	1	CADAFUBT00003322	AFUB_033270	DS499595
CADAFUBT00001131	2312	4250	3323	558	205	664	-2.79226	0.999998	6.25351740142253e-07	5.53101	29.9054	4.99364	35.3259	5.43688	30.9049	CADAFUBG00001131	1	CADAFUBT00001131	AFUB_011260	DS499594
CADAFUBT00001786	1335	1892	1159	104	29	123	-4.09869	0.999998	6.27857854735728e-07	1.54071	25.8084	1.0558	23.5041	1.50524	16.1101	CADAFUBG00001786	1	CADAFUBT00001786	AFUB_017910	DS499595
CADAFUBT00000032	202	268	233	20	11	19	-3.81352	0.999998	6.3038816856085e-07	0.293112	3.86319	0.396177	3.29362	0.230021	3.20395	CADAFUBG00000032	1	CADAFUBT00000032	AFUB_000320	DS499594
CADAFUBT00007137	661	447	388	8220	2721	8262	3.68215	0.999998	6.32920822051878e-07	103.577	10.8688	84.2582	4.72316	85.9976	4.58721	CADAFUBG00007137	-1	CADAFUBT00007137	AFUB_071880	DS499598
CADAFUBT00000893	4591	6325	6775	19426	9290	27108	1.65787	0.999998	6.35462527585764e-07	908.699	280.243	1067.94	248.103	1047.48	297.353	CADAFUBG00000893	1	CADAFUBT00000893	AFUB_008890	DS499594
CADAFUBT00004917	509	841	676	92	37	77	-3.29792	0.999998	6.37996722572624e-07	1.04545	7.54787	1.03326	8.01393	0.722798	7.20755	CADAFUBG00004917	1	CADAFUBT00004917	AFUB_049370	DS499597
CADAFUBT00007984	765	1120	1824	13158	5877	14610	3.18129	0.999998	6.40524881229072e-07	189.584	14.3835	208.094	13.5321	173.889	24.6582	CADAFUBG00007984	-1	CADAFUBT00007984	AFUB_080570	DS499600
CADAFUBT00000245	5737	7444	7680	23214	11144	28017	1.58016	0.999998	6.43055922048514e-07	495.438	159.778	584.486	133.223	493.938	153.79	CADAFUBG00000245	1	CADAFUBT00000245	AFUB_002450	DS499594
CADAFUBT00008752	207	349	333	1623	699	1609	2.14464	0.999998	6.45600955791968e-07	12.8142	2.13273	13.5626	2.31065	10.494	2.46686	CADAFUBG00008752	-1	CADAFUBT00008752	AFUB_088380	DS499601
CADAFUBT00004402	791	1695	1356	93	34	138	-3.85779	0.999998	6.48148655493629e-07	0.900914	9.99927	0.809418	13.7691	1.10431	12.325	CADAFUBG00004402	1	CADAFUBT00004402	AFUB_044120	DS499596
CADAFUBT00009406	466	688	531	69	33	104	-3.03203	0.999998	6.50692027384439e-07	1.02443	9.02837	1.20403	8.56554	1.27549	7.39695	CADAFUBG00009406	-1	CADAFUBT00009406	AFUB_095040	DS499602
CADAFUBT00006199	1825	2792	1485	120	55	180	-4.10339	0.999998	6.53233094677839e-07	1.54049	30.5726	1.73514	30.0558	1.9088	17.8867	CADAFUBG00006199	-1	CADAFUBT00006199	AFUB_062220	DS499597
CADAFUBT00001798	1360	1520	1166	76	24	116	-4.22739	0.999998	6.55768570243563e-07	0.445148	10.3949	0.345458	7.46568	0.561255	6.4079	CADAFUBG00001798	1	CADAFUBT00001798	AFUB_018030	DS499595
CADAFUBT00003150	3329	5129	3605	193	133	425	-4.00563	0.999998	6.58296126064152e-07	1.75279	39.4527	2.96836	39.0606	3.18839	30.7187	CADAFUBG00003150	-1	CADAFUBT00003150	AFUB_031550	DS499595
CADAFUBT00007114	1208	983	1030	7393	3505	9148	2.63773	0.999998	6.60824070410524e-07	189.103	40.3215	220.323	21.0846	193.293	24.7196	CADAFUBG00007114	-1	CADAFUBT00007114	AFUB_071650	DS499598
CADAFUBT00006455	4026	6431	3243	141	89	223	-4.91852	0.999998	6.63343338162442e-07	2.7751	103.401	4.30471	106.139	3.62557	59.8871	CADAFUBG00006455	-1	CADAFUBT00006455	AFUB_065050	DS499598
CADAFUBT00005802	2562	3808	4350	14715	6358	17008	1.82877	0.999998	6.6586211453694e-07	336.108	76.3641	356.888	72.9373	320.91	93.2253	CADAFUBG00005802	-1	CADAFUBT00005802	AFUB_058230	DS499597
CADAFUBT00008376	2672	4321	4067	560	266	809	-2.75799	0.999998	6.68378603116608e-07	4.66405	29.0405	5.44441	30.1783	5.5659	31.7816	CADAFUBG00008376	-1	CADAFUBT00008376	AFUB_084470	DS499600
CADAFUBT00000571	4439	5851	6169	21473	10508	24118	1.7691	0.999998	6.70923578056452e-07	660.586	178.202	794.42	150.939	612.899	178.065	CADAFUBG00000571	1	CADAFUBT00000571	AFUB_005690	DS499594
CADAFUBT00007916	1751	2213	1190	74	23	101	-4.70212	0.999998	6.73475424688522e-07	1.71899	53.0787	1.313	43.108	1.93809	25.9367	CADAFUBG00007916	-1	CADAFUBT00007916	AFUB_079790	DS499599
CADAFUBT00001670	331	503	609	33	18	46	-3.89494	0.999998	6.76055806783749e-07	0.746271	9.76792	1.00034	9.53861	0.859313	12.9219	CADAFUBG00001670	-1	CADAFUBT00001670	AFUB_016650	DS499594
CADAFUBT00005457	606	940	1032	3670	1344	4201	1.83773	0.999998	6.78644432277015e-07	50.9437	10.9771	45.8477	10.9418	48.1713	13.441	CADAFUBG00005457	-1	CADAFUBT00005457	AFUB_054770	DS499597
CADAFUBT00005297	5437	7029	7791	23864	9171	30390	1.64663	0.999998	6.81240055318122e-07	1124	334.174	1061.53	277.619	1182.4	344.303	CADAFUBG00005297	-1	CADAFUBT00005297	AFUB_053170	DS499597
CADAFUBT00000075	1773	2646	3100	338	139	413	-3.07866	0.999998	6.83832444926455e-07	5.36831	36.747	5.42537	35.2408	5.41854	46.1965	CADAFUBG00000075	-1	CADAFUBT00000075	AFUB_000750	DS499594
CADAFUBT00007576	1486	2711	2691	80	59	171	-4.47375	0.999998	6.86442998009801e-07	2.18544	52.9736	3.96091	62.1031	3.85884	68.9746	CADAFUBG00007576	-1	CADAFUBT00007576	AFUB_076360	DS499599
CADAFUBT00000249	1848	2287	1819	8781	3252	9910	1.88183	0.999998	6.89062295251214e-07	159.071	43.6859	144.775	34.7415	148.297	30.9177	CADAFUBG00000249	1	CADAFUBT00000249	AFUB_002490	DS499594
CADAFUBT00000416	14473	23032	19829	4599	1971	5745	-2.21897	0.999998	6.91698064120805e-07	40.5276	166.432	42.6843	170.198	41.8205	163.951	CADAFUBG00000416	-1	CADAFUBT00000416	AFUB_004150	DS499594
CADAFUBT00009759	140	279	322	1321	507	1604	2.2115	0.999998	6.94365160062581e-07	28.1052	3.88691	26.5085	4.97764	28.1903	6.42786	CADAFUBG00009759	1	CADAFUBT00009759	AFUB_098630	DS499603
CADAFUBT00004317	3698	5050	4717	23593	6735	20670	1.92123	0.999998	6.97034606025697e-07	528.29	108.056	370.613	94.8234	382.333	99.1018	CADAFUBG00004317	1	CADAFUBT00004317	AFUB_043270	DS499596
CADAFUBT00004734	1338	2020	1766	369	131	465	-2.40867	0.999998	6.99700313842328e-07	14.7374	69.7334	12.8575	67.6518	15.3411	66.1775	CADAFUBG00004734	-1	CADAFUBT00004734	AFUB_047440	DS499596
CADAFUBT00000541	423	1258	1534	6834	2957	8641	2.51932	0.999998	7.02372008676684e-07	55.0387	4.44555	58.5246	8.49589	57.4869	11.5916	CADAFUBG00000541	-1	CADAFUBT00000541	AFUB_005390	DS499594
CADAFUBT00002302	205938	181092	59427	7250	2851	7835	-4.63759	0.999998	7.05049154566384e-07	45.2595	1677.65	43.7384	947.995	40.4038	348.083	CADAFUBG00002302	1	CADAFUBT00002302	AFUB_023080	DS499595
CADAFUBT00003251	2078	3050	2861	8011	3103	11048	1.472	0.999998	7.07730868402232e-07	588.292	199.133	559.992	187.82	670.195	197.129	CADAFUBG00003251	-1	CADAFUBT00003251	AFUB_032560	DS499595
CADAFUBT00004111	25265	28543	23109	3970	1771	4983	-2.84246	0.999998	7.10404500720319e-07	84.9942	705.846	93.1775	512.428	88.1253	464.201	CADAFUBG00004111	-1	CADAFUBT00004111	AFUB_041230	DS499596
CADAFUBT00003729	1699	2235	1364	157	61	201	-3.66043	0.999998	7.13095016785187e-07	2.64749	37.3869	2.52789	31.6043	2.79989	21.5812	CADAFUBG00003729	1	CADAFUBT00003729	AFUB_037420	DS499596
CADAFUBT00009382	1832	2905	2386	592	235	691	-2.23031	0.999998	7.15785527195657e-07	8.60227	34.7383	8.39176	35.3975	8.29432	32.5303	CADAFUBG00009382	-1	CADAFUBT00009382	AFUB_094790	DS499602
CADAFUBT00002623	5696	7959	8850	25400	11068	29726	1.55645	0.999998	7.18500715938758e-07	1204.65	352.524	1290	316.534	1164.59	393.819	CADAFUBG00002623	-1	CADAFUBT00002623	AFUB_026290	DS499595
CADAFUBT00004161	1602	2040	2125	5370	2229	6370	1.27634	0.999998	7.21218065698556e-07	120.64	46.9645	123.061	38.4309	118.213	44.7921	CADAFUBG00004161	-1	CADAFUBT00004161	AFUB_041720	DS499596
CADAFUBT00008564	12054	15140	10989	74	71	282	-6.48255	0.999998	7.23971092228013e-07	0.958982	203.846	2.26116	164.528	3.01883	133.617	CADAFUBG00008564	1	CADAFUBT00008564	AFUB_086320	DS499600
CADAFUBT00002325	3190	4120	4085	10947	4358	12772	1.30099	0.999998	7.26721389853224e-07	135.685	51.5965	132.745	42.8223	130.77	47.5068	CADAFUBG00002325	-1	CADAFUBT00002325	AFUB_023310	DS499595
CADAFUBT00006668	1877	3310	3441	13375	5808	14945	1.98386	0.999998	7.29465973402137e-07	138.822	25.4226	148.144	28.8089	128.136	33.51	CADAFUBG00006668	1	CADAFUBT00006668	AFUB_067210	DS499598
CADAFUBT00002098	4953	9109	7969	1270	495	1617	-2.70359	0.999998	7.32213368083342e-07	21.5223	109.533	20.615	129.446	22.6363	126.711	CADAFUBG00002098	1	CADAFUBT00002098	AFUB_021040	DS499595
CADAFUBT00001867	2370	2787	2056	12514	4908	13997	2.12297	0.999998	7.34998642124455e-07	135.443	33.4734	130.544	25.2948	125.143	20.879	CADAFUBG00001867	1	CADAFUBT00001867	AFUB_018730	DS499595
CADAFUBT00004898	109	181	183	686	293	757	1.87585	0.999998	7.377876786829e-07	8.77349	1.81914	9.20893	1.94116	7.99752	2.19597	CADAFUBG00004898	1	CADAFUBT00004898	AFUB_049180	DS499597
CADAFUBT00005018	531	428	383	2966	1106	3528	2.50161	0.999998	7.40575517350466e-07	35.3513	8.25888	32.3954	4.27773	34.7356	4.28312	CADAFUBG00005018	1	CADAFUBT00005018	AFUB_050380	DS499597
CADAFUBT00006848	20561	29708	12112	740	332	1086	-4.85334	0.999998	7.43356014920887e-07	10.9628	397.488	12.087	369.06	13.2901	168.357	CADAFUBG00006848	1	CADAFUBT00006848	AFUB_069000	DS499598
CADAFUBT00007281	5082	9041	11202	33009	13666	39644	1.76912	0.999998	7.46150729332e-07	426.961	85.7792	434.401	98.0633	423.588	135.949	CADAFUBG00007281	1	CADAFUBT00007281	AFUB_073410	DS499599
CADAFUBT00005709	1100	980	625	5934	2410	6879	2.49255	0.999998	7.48942929317862e-07	68.4566	16.5597	68.3248	9.48044	65.5548	6.7651	CADAFUBG00005709	-1	CADAFUBT00005709	AFUB_057300	DS499597
CADAFUBT00005286	2000	2962	3199	12300	4415	15764	1.99269	0.999998	7.51729198857719e-07	177.596	37.6834	156.658	35.8631	188.021	43.338	CADAFUBG00005286	1	CADAFUBT00005286	AFUB_053060	DS499597
CADAFUBT00003613	2906	3311	2300	141	43	208	-4.44142	0.999998	7.54559595738457e-07	2.03586	54.754	1.52577	40.0887	2.48086	31.1589	CADAFUBG00003613	-1	CADAFUBT00003613	AFUB_036260	DS499596
CADAFUBT00009140	314	557	450	58	26	74	-3.06363	0.999998	7.57392549763192e-07	0.660186	4.66401	0.727286	5.31653	0.695795	4.80592	CADAFUBG00009140	1	CADAFUBT00009140	AFUB_092270	DS499601
CADAFUBT00010024	1640	2026	1749	78	9	101	-4.84816	0.999998	7.60238245340774e-07	0.963294	26.4302	0.273149	20.9816	1.03038	20.2666	CADAFUBG00010024	-1	CADAFUBT00010024	AFUB_101390	DS499604
CADAFUBT00002004	4312	7263	6745	18407	8409	23263	1.45079	0.999998	7.63083027156805e-07	651.351	199.114	731.257	215.518	680	223.944	CADAFUBG00002004	1	CADAFUBT00002004	AFUB_020100	DS499595
CADAFUBT00009578	1637	2190	1184	119	46	157	-3.95997	0.999997	7.65957124291472e-07	1.64184	29.473	1.55968	25.3375	1.78935	15.3272	CADAFUBG00009578	-1	CADAFUBT00009578	AFUB_096760	DS499602
CADAFUBT00004406	850	1299	857	93	48	103	-3.62289	0.999997	7.68834301864863e-07	1.00977	12.0434	1.28078	11.8272	0.92382	8.73064	CADAFUBG00004406	1	CADAFUBT00004406	AFUB_044160	DS499596
CADAFUBT00008149	565	480	318	4011	1421	4646	2.88635	0.999997	7.71736976742055e-07	91.6159	16.8406	79.7638	9.19378	87.6614	6.81509	CADAFUBG00008149	-1	CADAFUBT00008149	AFUB_082200	DS499600
CADAFUBT00001380	559	790	694	128	51	115	-2.7968	0.999997	7.74636319131034e-07	2.71483	15.4717	2.65826	14.0506	2.01485	13.8108	CADAFUBG00001380	-1	CADAFUBT00001380	AFUB_013750	DS499594
CADAFUBT00000502	7203	9784	12090	38752	16565	46450	1.80732	0.999997	7.77556941823253e-07	1135.87	275.511	1193.21	240.483	1124.68	332.496	CADAFUBG00000502	-1	CADAFUBT00000502	AFUB_005000	DS499594
CADAFUBT00001884	1667	2065	1971	5273	2217	6233	1.2668	0.999997	7.80473455892598e-07	101.442	41.8493	104.814	33.3132	99.0534	35.5774	CADAFUBG00001884	1	CADAFUBT00001884	AFUB_018900	DS499595
CADAFUBT00008535	116342	144243	104682	4771	2579	9032	-4.47877	0.999997	7.83391143988713e-07	8.16222	259.733	10.8429	206.932	12.7642	168.034	CADAFUBG00008535	-1	CADAFUBT00008535	AFUB_086030	DS499600
CADAFUBT00004772	218	269	180	5	0	10	-5.47465	0.999997	7.86312484640362e-07	0.054988	3.12857	0	2.48076	0.0908467	1.85736	CADAFUBG00004772	-1	CADAFUBT00004772	AFUB_047820	DS499596
CADAFUBT00004587	802	1852	1670	110	54	141	-3.82549	0.999997	7.89231369417138e-07	1.71127	16.2814	2.06449	24.1602	1.81199	24.3763	CADAFUBG00004587	-1	CADAFUBT00004587	AFUB_045960	DS499596
CADAFUBT00009953	5893	13687	10108	903	440	1281	-3.50004	0.999997	7.92158371841357e-07	11.4629	97.6192	13.7263	145.697	13.4328	120.392	CADAFUBG00009953	-1	CADAFUBT00009953	AFUB_100670	DS499604
CADAFUBT00000030	6298	9898	11692	436	212	887	-4.18333	0.999997	7.95126533269772e-07	12.6709	238.845	15.1409	241.215	21.294	318.813	CADAFUBG00000030	1	CADAFUBT00000030	AFUB_000300	DS499594
CADAFUBT00002906	566	818	715	1643	664	1953	1.02115	0.999997	7.98102765730916e-07	39.3715	17.6992	39.1027	16.4374	38.6597	16.076	CADAFUBG00002906	-1	CADAFUBT00002906	AFUB_029110	DS499595
CADAFUBT00000312	52	89	119	709	244	791	2.74582	0.999997	8.0107127522581e-07	14.5847	1.39587	12.3349	1.53524	13.4412	2.29681	CADAFUBG00000312	-1	CADAFUBT00000312	AFUB_003120	DS499594
CADAFUBT00008456	315	569	428	26	10	56	-3.83399	0.999997	8.04105245649822e-07	0.266218	4.20887	0.251627	4.88552	0.473656	4.11182	CADAFUBG00008456	1	CADAFUBT00008456	AFUB_085260	DS499600
CADAFUBT00004677	2454	3182	2033	226	111	321	-3.54288	0.999997	8.07135168862159e-07	3.13077	44.3618	3.77884	36.9639	3.67332	26.4245	CADAFUBG00004677	-1	CADAFUBT00004677	AFUB_046870	DS499596
CADAFUBT00004179	25296	35204	22279	2813	1449	3920	-3.33874	0.999997	8.10167522272979e-07	38.4228	450.882	48.6386	403.224	44.23	285.523	CADAFUBG00004179	1	CADAFUBT00004179	AFUB_041900	DS499596
CADAFUBT00004715	628	1208	879	62	33	113	-3.7063	0.999997	8.13225201044546e-07	0.584041	7.71974	0.763939	9.5423	0.879308	7.76903	CADAFUBG00004715	1	CADAFUBT00004715	AFUB_047250	DS499596
CADAFUBT00004637	759	1282	1108	185	59	222	-2.75649	0.999997	8.16304709929011e-07	2.48712	13.3156	1.94927	14.4527	2.46541	13.9763	CADAFUBG00004637	-1	CADAFUBT00004637	AFUB_046470	DS499596
CADAFUBT00009063	4253	6720	9536	60873	24633	69624	2.91915	0.999997	8.19382161323273e-07	909.699	82.9393	904.657	84.2126	859.495	133.711	CADAFUBG00009063	1	CADAFUBT00009063	AFUB_091500	DS499601
CADAFUBT00007709	11	6	9	167	54	167	3.89947	0.999997	8.22494088054751e-07	2.22759	0.191471	1.77014	0.0671128	1.84012	0.112639	CADAFUBG00007709	1	CADAFUBT00007709	AFUB_077690	DS499599
CADAFUBT00001567	1395	2185	2774	9424	3965	11101	1.94646	0.999997	8.25654219332373e-07	326.707	63.1087	337.8	63.5198	317.904	90.231	CADAFUBG00001567	1	CADAFUBT00001567	AFUB_015620	DS499594
CADAFUBT00001526	1981	3193	2457	361	155	561	-2.82485	0.999997	8.28811750845957e-07	4.66059	33.3741	4.91767	34.5674	5.98285	29.7622	CADAFUBG00001526	1	CADAFUBT00001526	AFUB_015210	DS499594
CADAFUBT00001935	1818	1372	783	13236	5416	15557	3.10608	0.999997	8.31994816048096e-07	158.311	28.3752	159.194	13.7607	153.706	8.78701	CADAFUBG00001935	-1	CADAFUBT00001935	AFUB_019410	DS499595
CADAFUBT00000408	953	1062	1166	4253	1757	4636	1.74276	0.999997	8.35169391623031e-07	74.8605	21.8898	76.0017	15.6753	67.4081	19.2567	CADAFUBG00000408	1	CADAFUBT00000408	AFUB_004070	DS499594
CADAFUBT00002805	8198	14775	10996	1844	675	2342	-2.80489	0.999997	8.38365846677412e-07	35.475	205.807	31.9123	238.354	37.2185	198.482	CADAFUBG00002805	1	CADAFUBT00002805	AFUB_028110	DS499595
CADAFUBT00007000	650	903	724	73	25	125	-3.35202	0.999997	8.41560305060141e-07	1.79336	20.8377	1.50931	18.6023	2.53668	16.6882	CADAFUBG00007000	-1	CADAFUBT00007000	AFUB_070520	DS499598
CADAFUBT00009259	2896	3563	2672	13913	6062	15837	1.9716	0.999997	8.44786096085319e-07	116.16	31.552	124.379	24.9452	109.225	20.9314	CADAFUBG00009259	-1	CADAFUBT00009259	AFUB_093560	DS499602
CADAFUBT00007810	1263	1628	1560	5473	2103	7982	1.80546	0.999997	8.4804653602994e-07	473.138	142.481	446.781	118.019	570.014	126.536	CADAFUBG00007810	-1	CADAFUBT00007810	AFUB_078720	DS499599
CADAFUBT00004169	1164	1632	1456	3006	1225	3734	0.905533	0.999997	8.51306478230444e-07	39.404	19.9111	39.4622	17.9393	40.4331	17.9077	CADAFUBG00004169	-1	CADAFUBT00004169	AFUB_041800	DS499596
CADAFUBT00008156	993	1217	1185	3047	1236	3837	1.25807	0.999997	8.54563276739035e-07	64.0292	27.23	63.829	21.4453	66.6053	23.3642	CADAFUBG00008156	1	CADAFUBT00008156	AFUB_082270	DS499600
CADAFUBT00002145	1404	1632	1477	197	81	274	-3.03135	0.999997	8.57818238046552e-07	3.6167	33.6361	3.65448	25.1247	4.15536	25.4421	CADAFUBG00002145	-1	CADAFUBT00002145	AFUB_021510	DS499595
CADAFUBT00006332	1196	1478	1401	5165	1809	5787	1.64687	0.999997	8.61066462955155e-07	56.439	17.0542	48.5782	13.5431	52.2365	14.3639	CADAFUBG00006332	1	CADAFUBT00006332	AFUB_063830	DS499598
CADAFUBT00006473	489	695	694	1697	695	2197	1.28898	0.999997	8.64310315570348e-07	63.6795	23.9452	64.0909	21.8694	68.1019	24.4345	CADAFUBG00006473	-1	CADAFUBT00006473	AFUB_065230	DS499598
CADAFUBT00006947	183	245	193	802	362	918	1.7453	0.999997	8.67594183343702e-07	10.0133	2.98157	11.1072	2.56509	9.46795	2.26092	CADAFUBG00006947	1	CADAFUBT00006947	AFUB_069990	DS499598
CADAFUBT00008322	530	745	702	1638	643	2034	1.12605	0.999997	8.70966133915296e-07	22.7373	9.60046	21.9346	8.67192	23.3231	9.14298	CADAFUBG00008322	-1	CADAFUBT00008322	AFUB_083930	DS499600
CADAFUBT00005036	35366	43099	21407	439	256	939	-5.9336	0.999997	8.74356320696042e-07	9.99384	1050.62	14.3219	822.754	17.6581	457.246	CADAFUBG00005036	1	CADAFUBT00005036	AFUB_050560	DS499597
CADAFUBT00006422	331	317	168	2416	899	2610	2.86017	0.999997	8.77748092862985e-07	33.7425	6.03254	30.8556	3.71257	30.1115	2.20149	CADAFUBG00006422	1	CADAFUBT00006422	AFUB_064720	DS499598
CADAFUBT00003196	238	217	186	4180	1075	3899	3.83601	0.999997	8.81131231098236e-07	171.972	12.7776	108.688	7.48645	132.509	7.17994	CADAFUBG00003196	1	CADAFUBT00003196	AFUB_032010	DS499595
CADAFUBT00009863	518	656	660	2326	1111	2664	1.73405	0.999997	8.84532076400687e-07	50.5905	14.7022	59.3837	11.9646	47.8636	13.4688	CADAFUBG00009863	1	CADAFUBT00009863	AFUB_099670	DS499603
CADAFUBT00007469	1738	1933	1299	129	54	178	-3.78318	0.999997	8.87941145464194e-07	3.46853	60.9814	3.56815	43.5835	3.95355	32.7711	CADAFUBG00007469	-1	CADAFUBT00007469	AFUB_075290	DS499599
CADAFUBT00008499	340	514	428	31	22	71	-3.36998	0.999997	8.91344475369634e-07	0.753433	10.7833	1.31401	10.4756	1.42545	9.76008	CADAFUBG00008499	-1	CADAFUBT00008499	AFUB_085680	DS499600
CADAFUBT00000788	2188	2761	2912	8639	3818	10101	1.52085	0.999997	8.94756164374232e-07	228.683	75.5803	248.37	61.2873	220.874	72.3248	CADAFUBG00000788	-1	CADAFUBT00000788	AFUB_007850	DS499594
CADAFUBT00004433	2875	4066	3646	791	362	898	-2.36789	0.999997	8.9816354634002e-07	10.8043	51.2447	12.1513	46.5716	10.1323	46.7264	CADAFUBG00004433	1	CADAFUBT00004433	AFUB_044430	DS499596
CADAFUBT00008538	36468	42103	30522	875	618	2006	-4.96247	0.999997	9.01576665603027e-07	11.1282	605.228	19.3151	449.017	21.0745	364.212	CADAFUBG00008538	1	CADAFUBT00008538	AFUB_086060	DS499600
CADAFUBT00010061	3542	5028	4223	601	231	961	-2.83491	0.999997	9.04990581151401e-07	11.4652	88.1752	10.8296	80.4334	15.144	75.5882	CADAFUBG00010061	1	CADAFUBT00010061	AFUB_101740	DS499604
CADAFUBT00007157	3727	3555	2901	51	34	121	-5.62737	0.999997	9.08402863356193e-07	0.72715	69.3434	1.19131	42.5038	1.42512	38.8086	CADAFUBG00007157	1	CADAFUBT00007157	AFUB_072080	DS499598
CADAFUBT00007731	876	1388	742	40	25	46	-4.75921	0.999997	9.11810083391041e-07	0.403516	11.5318	0.619775	11.7415	0.383327	7.02313	CADAFUBG00007731	1	CADAFUBT00007731	AFUB_077920	DS499599
CADAFUBT00008481	914	1251	681	30	10	52	-4.95116	0.999997	9.15222219167027e-07	0.267824	10.6479	0.219392	9.36526	0.38348	5.70429	CADAFUBG00008481	1	CADAFUBT00008481	AFUB_085500	DS499600
CADAFUBT00009766	8918	16642	12656	1454	773	1989	-3.18023	0.999997	9.18696557293583e-07	88.6616	709.628	115.836	850.965	100.188	724.093	CADAFUBG00009766	1	CADAFUBT00009766	AFUB_098700	DS499603
CADAFUBT00006505	679	1456	1093	33	13	77	-4.71391	0.999997	9.2218689169159e-07	1.05315	28.2772	1.01956	38.9647	2.02991	32.7282	CADAFUBG00006505	-1	CADAFUBT00006505	AFUB_065550	DS499598
CADAFUBT00004631	967	1574	1852	6148	2325	7265	1.84097	0.999997	9.25681497210855e-07	63.1396	12.9594	58.6792	13.5552	61.6332	17.8458	CADAFUBG00004631	-1	CADAFUBT00004631	AFUB_046410	DS499596
CADAFUBT00005099	5016	7002	4791	840	363	1118	-2.85642	0.999997	9.29168337967856e-07	17.9837	140.135	19.0985	125.706	19.7721	96.239	CADAFUBG00005099	1	CADAFUBT00005099	AFUB_051190	DS499597
CADAFUBT00007864	415	515	385	47	15	56	-3.4782	0.999997	9.32657482239176e-07	0.729515	8.40575	0.572165	6.70315	0.718019	5.60691	CADAFUBG00007864	1	CADAFUBT00007864	AFUB_079260	DS499599
CADAFUBT00000457	143	200	186	504	203	635	1.34305	0.999997	9.36148018090519e-07	26.6827	9.87933	26.4113	8.87901	27.7706	9.2393	CADAFUBG00000457	1	CADAFUBT00000457	AFUB_004550	DS499594
CADAFUBT00005541	2864	4072	3385	10105	4481	11492	1.33725	0.999997	9.39649782350816e-07	223.34	82.603	243.388	75.4698	209.816	70.1966	CADAFUBG00005541	-1	CADAFUBT00005541	AFUB_055620	DS499597
CADAFUBT00008968	482	627	396	15	11	33	-4.6729	0.999997	9.43141275208882e-07	0.398609	16.7146	0.718361	13.972	0.724405	9.87365	CADAFUBG00008968	1	CADAFUBT00008968	AFUB_090540	DS499601
CADAFUBT00006198	1245	2049	1461	230	103	320	-2.86429	0.999997	9.46626290575461e-07	2.64442	18.6794	2.91027	19.7551	3.03923	15.7608	CADAFUBG00006198	-1	CADAFUBT00006198	AFUB_062210	DS499597
CADAFUBT00006433	5055	8085	9471	26397	12118	36811	1.73612	0.999997	9.5010543902545e-07	1018.52	254.524	1149.05	261.596	1173.29	342.877	CADAFUBG00006433	-1	CADAFUBT00006433	AFUB_064830	DS499598
CADAFUBT00001525	1225	2097	1850	319	136	402	-2.59336	0.999997	9.53604646111178e-07	3.64927	18.287	3.82338	20.1163	3.79885	19.857	CADAFUBG00001525	1	CADAFUBT00001525	AFUB_015200	DS499594
CADAFUBT00008587	664	1015	572	28	13	55	-4.55139	0.999997	9.57119615667236e-07	0.487822	15.096	0.556596	14.8287	0.791548	9.3503	CADAFUBG00008587	1	CADAFUBT00008587	AFUB_086750	DS499601
CADAFUBT00000566	577	775	836	97	47	145	-2.92047	0.999997	9.60647819912709e-07	1.85045	14.3639	2.20342	12.3977	2.285	14.9637	CADAFUBG00000566	1	CADAFUBT00000566	AFUB_005640	DS499594
CADAFUBT00006445	1651	2248	2431	8250	2954	9091	1.68085	0.999997	9.64227750181299e-07	695.598	181.653	612.08	158.941	633.18	192.316	CADAFUBG00006445	1	CADAFUBT00006445	AFUB_064950	DS499598
CADAFUBT00003397	869	1196	1009	192	90	252	-2.52521	0.999997	9.67831094143311e-07	6.21453	36.7044	7.15885	32.4618	6.73781	30.6425	CADAFUBG00003397	1	CADAFUBT00003397	AFUB_034110	DS499596
CADAFUBT00007141	2877	4611	2961	524	203	660	-2.91333	0.999997	9.71427388117882e-07	7.40924	53.0852	7.05394	54.6729	7.70899	39.2832	CADAFUBG00007141	-1	CADAFUBT00007141	AFUB_071920	DS499598
CADAFUBT00009441	4460	6803	10010	34637	13876	38889	2.03864	0.999997	9.75047105777072e-07	260.809	43.8237	256.767	42.9553	241.891	70.72	CADAFUBG00009441	1	CADAFUBT00009441	AFUB_095390	DS499602
CADAFUBT00004396	675	1225	796	118	52	133	-3.15343	0.999997	9.78670089041281e-07	1.3659	10.1961	1.47923	11.8907	1.27175	8.64523	CADAFUBG00004396	1	CADAFUBT00004396	AFUB_044060	DS499596
CADAFUBT00001225	1226	1200	1014	4774	1974	5961	1.88537	0.999997	9.82306389532307e-07	89.5716	30.0172	91.0183	18.8801	92.3886	17.8506	CADAFUBG00001225	-1	CADAFUBT00001225	AFUB_012200	DS499594
CADAFUBT00000028	487	793	812	113	45	138	-2.82121	0.999997	9.86009633976064e-07	0.9298	5.22916	0.90995	5.47166	0.937997	6.26893	CADAFUBG00000028	-1	CADAFUBT00000028	AFUB_000280	DS499594
CADAFUBT00002001	5166	8557	10424	32184	13548	36061	1.76013	0.999996	9.89717422123112e-07	1144.8	239.792	1184.29	255.237	1059.59	347.896	CADAFUBG00002001	-1	CADAFUBT00002001	AFUB_020070	DS499595
CADAFUBT00004153	1474	2024	1339	63	33	143	-4.33903	0.999996	9.93424665561768e-07	2.21783	67.7137	2.85493	59.7493	4.15848	44.2277	CADAFUBG00004153	1	CADAFUBT00004153	AFUB_041640	DS499596
CADAFUBT00007149	459	685	624	129	51	156	-2.39559	0.999996	9.97122143469637e-07	2.07785	9.64779	2.01877	9.25228	2.07567	9.43049	CADAFUBG00007149	1	CADAFUBT00007149	AFUB_072000	DS499598
CADAFUBT00006773	27065	47515	22738	4318	1827	5856	-3.01955	0.999996	1.00083976881149e-06	21.6837	177.358	22.5467	200.086	24.292	107.134	CADAFUBG00006773	-1	CADAFUBT00006773	AFUB_068250	DS499598
CADAFUBT00002997	1902	3510	4615	112	60	200	-4.75244	0.999996	1.00455641103976e-06	1.68481	37.3367	2.21809	44.2767	2.48528	65.1376	CADAFUBG00002997	1	CADAFUBT00002997	AFUB_030020	DS499595
CADAFUBT00008131	1118	1333	946	110	53	126	-3.55512	0.999996	1.00826454288937e-06	1.53944	20.4175	1.8228	15.6435	1.45664	12.4219	CADAFUBG00008131	-1	CADAFUBT00008131	AFUB_082030	DS499600
CADAFUBT00000335	8008	14249	13995	1234	673	1694	-3.33159	0.999996	1.01201380178959e-06	19.6907	166.748	26.3909	190.662	22.329	209.529	CADAFUBG00000335	-1	CADAFUBT00000335	AFUB_003350	DS499594
CADAFUBT00000241	7475	7986	6423	31554	11605	35689	1.8492	0.999996	1.01579846584832e-06	290.821	89.903	262.851	61.7213	271.717	55.5438	CADAFUBG00000241	1	CADAFUBT00000241	AFUB_002410	DS499594
CADAFUBT00009343	722	1009	652	5022	2387	5040	2.38518	0.999996	1.01958024329547e-06	45.6695	8.56798	53.3452	7.69441	37.8609	5.56318	CADAFUBG00009343	-1	CADAFUBT00009343	AFUB_094400	DS499602
CADAFUBT00000083	13743	17825	19533	1017	440	2127	-3.83371	0.999996	1.02335411219781e-06	11.934	210.445	12.6886	175.4	20.6179	215.061	CADAFUBG00000083	1	CADAFUBT00000083	AFUB_000830	DS499594
CADAFUBT00001398	736	1314	1254	148	61	144	-3.22647	0.999996	1.0271231865759e-06	4.17672	27.1046	4.23056	31.096	3.35697	33.2046	CADAFUBG00001398	-1	CADAFUBT00001398	AFUB_013930	DS499594
CADAFUBT00005195	1172	1068	871	5163	2070	6068	2.09608	0.999996	1.03088926924085e-06	80.6882	23.9016	79.5009	13.9963	78.3366	12.7718	CADAFUBG00005195	1	CADAFUBT00005195	AFUB_052150	DS499597
CADAFUBT00001241	856	1787	1167	137	55	186	-3.33333	0.999996	1.03469749926911e-06	3.74257	30.5151	3.69237	40.9363	4.19733	29.9121	CADAFUBG00001241	1	CADAFUBT00001241	AFUB_012360	DS499594
CADAFUBT00001679	22	33	10	268	91	319	3.38277	0.999996	1.03850763986715e-06	22.3208	2.39106	18.6256	2.30475	21.9471	0.781451	CADAFUBG00001679	1	CADAFUBT00001679	AFUB_016740	DS499594
CADAFUBT00007274	10590	9865	4814	327	166	447	-4.74856	0.999996	1.04234515792187e-06	4.51161	190.665	5.62841	114.134	5.09452	62.3184	CADAFUBG00007274	1	CADAFUBT00007274	AFUB_073340	DS499599
CADAFUBT00008532	8531	9043	5842	156	85	346	-5.31799	0.999996	1.04618815402297e-06	2.76011	196.967	3.69585	134.168	5.05696	96.9817	CADAFUBG00008532	1	CADAFUBT00008532	AFUB_086000	DS499600
CADAFUBT00001564	17610	29016	19378	2298	1196	3596	-3.2187	0.999996	1.05002608428707e-06	17.7939	177.939	22.7586	188.405	23.0013	140.785	CADAFUBG00001564	-1	CADAFUBT00001564	AFUB_015590	DS499594
CADAFUBT00003820	1727	987	657	22280	8718	24376	4.03796	0.999996	1.05385526270191e-06	116.065	11.7401	111.608	4.3116	104.896	3.21128	CADAFUBG00003820	-1	CADAFUBT00003820	AFUB_038330	DS499596
CADAFUBT00008263	1408	2825	2394	241	117	348	-3.23062	0.999996	1.0576889730298e-06	3.14105	23.9471	3.74746	30.8753	3.7467	29.2758	CADAFUBG00008263	-1	CADAFUBT00008263	AFUB_083340	DS499600
CADAFUBT00003789	651	1094	1220	3419	1349	4119	1.58366	0.999996	1.06153221075935e-06	40.7506	10.1253	39.513	10.9342	40.5544	13.6433	CADAFUBG00003789	-1	CADAFUBT00003789	AFUB_038020	DS499596
CADAFUBT00008761	125	165	129	484	209	647	1.67721	0.999996	1.06539145107625e-06	43.4932	14.6581	46.1547	12.4335	48.0276	10.8766	CADAFUBG00008761	-1	CADAFUBT00008761	AFUB_088470	DS499601
CADAFUBT00001385	1492	2649	2104	350	114	355	-2.93077	0.999996	1.06926314726495e-06	3.41475	18.9955	2.73332	21.6724	2.86109	19.2603	CADAFUBG00001385	-1	CADAFUBT00001385	AFUB_013800	DS499594
CADAFUBT00006564	199	327	431	2251	781	2289	2.47511	0.999996	1.07319272273163e-06	28.5748	3.29649	24.3642	3.48088	24.0029	5.13347	CADAFUBG00006564	-1	CADAFUBT00006564	AFUB_066140	DS499598
CADAFUBT00004353	5969	8727	8435	17306	7330	21741	1.00358	0.999996	1.07711713309391e-06	265.003	119.275	275.837	112.061	275.008	121.19	CADAFUBG00004353	-1	CADAFUBT00004353	AFUB_043630	DS499596
CADAFUBT00008951	1966	2743	1787	233	115	316	-3.2903	0.999996	1.08105257908565e-06	2.87234	31.6268	3.48394	28.3557	3.21794	20.6695	CADAFUBG00008951	-1	CADAFUBT00008951	AFUB_090370	DS499601
CADAFUBT00008551	7414	8622	6339	180	126	467	-4.85528	0.999996	1.08499001215198e-06	4.1956	225.51	7.21749	168.525	8.99187	138.634	CADAFUBG00008551	-1	CADAFUBT00008551	AFUB_086190	DS499600
CADAFUBT00003343	180	238	275	10	5	23	-4.18878	0.999996	1.08892819528933e-06	0.189183	4.44372	0.232459	3.77567	0.359436	4.88136	CADAFUBG00003343	1	CADAFUBT00003343	AFUB_033480	DS499595
CADAFUBT00008048	27721	34166	17266	274	176	572	-6.27518	0.999996	1.09286174763267e-06	3.78803	500.107	5.97955	396.088	6.53235	223.965	CADAFUBG00008048	1	CADAFUBT00008048	AFUB_081210	DS499600
CADAFUBT00001721	506	1248	1238	6658	2473	6895	2.42123	0.999996	1.09682177900237e-06	99.2813	9.84614	90.6237	15.6053	84.9316	17.3209	CADAFUBG00001721	1	CADAFUBT00001721	AFUB_017260	DS499595
CADAFUBT00000175	7440	8337	10159	42391	20705	53488	2.16834	0.999996	1.10087845684081e-06	1135.33	260.024	1362.76	187.238	1183.36	255.286	CADAFUBG00000175	1	CADAFUBT00000175	AFUB_001750	DS499594
CADAFUBT00000071	4554	7609	2607	250	119	305	-4.45378	0.999996	1.10492485461946e-06	4.31156	102.489	5.04353	110.041	4.34515	42.1853	CADAFUBG00000071	-1	CADAFUBT00000071	AFUB_000710	DS499594
CADAFUBT00000130	5553	9770	8292	1478	668	1682	-2.62504	0.999996	1.10902210304763e-06	24.0334	117.831	26.6938	133.22	22.5932	126.51	CADAFUBG00000130	-1	CADAFUBT00000130	AFUB_001300	DS499594
CADAFUBT00005880	13284	19454	14313	3325	1310	3772	-2.48456	0.999996	1.11319956872546e-06	59.2901	309.109	57.4058	290.894	55.5614	239.468	CADAFUBG00005880	1	CADAFUBT00005880	AFUB_059000	DS499597
CADAFUBT00009655	91	212	701	9790	4254	14059	4.80689	0.999996	1.11739037582126e-06	254.224	3.08366	271.472	4.61641	301.578	17.0796	CADAFUBG00009655	-1	CADAFUBT00009655	AFUB_097500	DS499602
CADAFUBT00000407	1147	1306	1324	4094	1590	4753	1.46639	0.999996	1.12157367948562e-06	35.9846	13.156	34.3447	9.62601	34.5102	10.919	CADAFUBG00000407	-1	CADAFUBT00000407	AFUB_004060	DS499594
CADAFUBT00004636	2573	3315	1487	89	41	139	-4.77696	0.999996	1.12574567037078e-06	1.7317	65.3302	1.96047	54.0879	2.23413	27.1469	CADAFUBG00004636	1	CADAFUBT00004636	AFUB_046460	DS499596
CADAFUBT00008694	1821	1805	1558	8028	3242	10473	2.06841	0.999996	1.12991145021644e-06	116.159	34.3834	115.28	21.9008	125.178	21.1515	CADAFUBG00008694	-1	CADAFUBT00008694	AFUB_087800	DS499601
CADAFUBT00004744	2182	4075	4477	2	9	32	-7.96364	0.999996	1.13414764446038e-06	0.0491331	69.9505	0.543351	83.9473	0.64939	103.195	CADAFUBG00004744	1	CADAFUBT00004744	AFUB_047540	DS499596
CADAFUBT00008060	101	149	124	8	4	8	-4.22497	0.999996	1.13838068471282e-06	0.131653	2.16897	0.161769	2.05619	0.108753	1.91465	CADAFUBG00008060	-1	CADAFUBT00008060	AFUB_081320	DS499600
CADAFUBT00007205	1269	1851	1821	4888	2070	5268	1.30708	0.999996	1.14261741819194e-06	37.4665	12.693	38.992	11.8974	33.3556	13.0963	CADAFUBG00007205	1	CADAFUBT00007205	AFUB_072650	DS499599
CADAFUBT00007406	33199	49322	20198	473	336	836	-5.96447	0.999996	1.14691696612311e-06	3.6337	332.816	6.34338	317.733	5.30524	145.587	CADAFUBG00007406	-1	CADAFUBT00007406	AFUB_074660	DS499599
CADAFUBT00004670	248	331	310	24	10	52	-3.36977	0.999996	1.15121369979185e-06	0.392125	5.28757	0.40152	4.53498	0.701823	4.75227	CADAFUBG00004670	1	CADAFUBT00004670	AFUB_046800	DS499596
CADAFUBT00003644	229	308	265	43	15	47	-2.93321	0.999996	1.15554073434618e-06	1.29942	9.03042	1.11395	7.80488	1.17325	7.51369	CADAFUBG00003644	1	CADAFUBT00003644	AFUB_036570	DS499596
CADAFUBT00003122	7203	10388	9242	2649	1158	3256	-1.92566	0.999996	1.15989656263019e-06	18.9438	67.2189	20.3511	62.2949	19.2345	62.0124	CADAFUBG00003122	1	CADAFUBT00003122	AFUB_031270	DS499595
CADAFUBT00007892	702	1444	1046	143	64	177	-3.05528	0.999996	1.16424204901965e-06	1.73159	11.0927	1.90451	14.6626	1.7705	11.8842	CADAFUBG00007892	1	CADAFUBT00007892	AFUB_079550	DS499599
CADAFUBT00004475	21	26	74	654	327	941	3.98953	0.999996	1.16860546433435e-06	9.64686	0.404221	11.8536	0.3216	11.4659	1.02416	CADAFUBG00004475	1	CADAFUBT00004475	AFUB_044850	DS499596
CADAFUBT00004680	10794	14481	11155	1145	475	1995	-3.33306	0.999996	1.17296830743424e-06	34.2973	421.919	34.9657	363.737	49.3638	313.509	CADAFUBG00004680	-1	CADAFUBT00004680	AFUB_046900	DS499596
CADAFUBT00007865	1162	1601	1161	187	67	180	-3.17656	0.999996	1.17733823018213e-06	6.54932	53.1071	5.76664	47.0198	5.20761	38.1516	CADAFUBG00007865	-1	CADAFUBT00007865	AFUB_079270	DS499599
CADAFUBT00001396	1691	2545	2092	549	241	687	-2.09908	0.999996	1.18171227669273e-06	5.07361	20.393	5.47338	19.7227	5.24461	18.1398	CADAFUBG00001396	1	CADAFUBT00001396	AFUB_013910	DS499594
CADAFUBT00007420	8336	11288	4734	374	197	553	-4.43768	0.999996	1.18610156250425e-06	2.75538	80.1418	3.56672	69.7367	3.36547	32.7238	CADAFUBG00007420	1	CADAFUBT00007420	AFUB_074800	DS499599
CADAFUBT00009400	134	186	132	9	3	10	-4.36075	0.999996	1.19051716652718e-06	0.288571	5.60669	0.236388	5.00101	0.264863	3.97109	CADAFUBG00009400	-1	CADAFUBT00009400	AFUB_094980	DS499602
CADAFUBT00008032	76	125	220	2774	1346	2704	4.01873	0.999996	1.19494655295739e-06	19.3712	0.692557	23.0988	0.731973	15.598	1.44145	CADAFUBG00008032	1	CADAFUBT00008032	AFUB_081050	DS499600
CADAFUBT00007946	3381	5166	4067	920	403	1236	-2.30137	0.999996	1.19939059032571e-06	8.39993	40.2833	9.04246	39.5528	9.32218	34.8408	CADAFUBG00007946	-1	CADAFUBT00007946	AFUB_080180	DS499600
CADAFUBT00000436	3058	2814	2217	14858	6634	19738	2.34966	0.999995	1.20391014658182e-06	194.392	52.2093	213.299	30.8729	213.321	27.2152	CADAFUBG00000436	1	CADAFUBT00000436	AFUB_004350	DS499594
CADAFUBT00001787	433	450	358	8	0	16	-5.69232	0.999995	1.20843885732897e-06	0.10692	7.55176	0	5.04331	0.176644	4.48929	CADAFUBG00001787	1	CADAFUBT00001787	AFUB_017920	DS499595
CADAFUBT00008676	547	788	757	131	66	153	-2.57946	0.999995	1.21296567925397e-06	2.22554	12.1267	2.7555	11.226	2.14717	12.0666	CADAFUBG00008676	-1	CADAFUBT00008676	AFUB_087630	DS499601
CADAFUBT00007110	506	419	272	5	4	11	-5.90328	0.999995	1.21751791342266e-06	0.242181	31.9825	0.476128	17.0184	0.440123	12.3613	CADAFUBG00007110	-1	CADAFUBT00007110	AFUB_071610	DS499598
CADAFUBT00003134	692	999	872	2813	1451	3217	1.5454	0.999995	1.22225765685811e-06	61.9723	19.8942	78.5577	18.4556	58.545	18.0248	CADAFUBG00003134	-1	CADAFUBT00003134	AFUB_031390	DS499595
CADAFUBT00003853	2641	4408	4177	754	274	862	-2.57039	0.999995	1.22699327447192e-06	11.624	53.1307	10.3808	56.9852	10.9775	60.4194	CADAFUBG00003853	-1	CADAFUBT00003853	AFUB_038660	DS499596
CADAFUBT00007160	1246	1111	839	47	25	67	-4.52311	0.999995	1.2317332449696e-06	0.537666	18.6005	0.702827	10.6577	0.633142	9.00541	CADAFUBG00007160	-1	CADAFUBT00007160	AFUB_072110	DS499598
CADAFUBT00001772	820	1482	1515	71	34	143	-3.94403	0.999995	1.23646377589992e-06	0.767239	11.5632	0.902911	13.4294	1.2765	15.3607	CADAFUBG00001772	-1	CADAFUBT00001772	AFUB_017770	DS499595
CADAFUBT00004900	91	166	178	609	282	737	1.90401	0.999995	1.2411874142206e-06	3.96867	0.773858	4.51618	0.907133	3.96741	1.08836	CADAFUBG00004900	-1	CADAFUBT00004900	AFUB_049200	DS499597
CADAFUBT00009416	799	975	525	26	5	31	-5.21259	0.999995	1.24591024114479e-06	0.411989	16.5215	0.194704	12.9554	0.405775	7.80545	CADAFUBG00009416	-1	CADAFUBT00009416	AFUB_095140	DS499602
CADAFUBT00010027	1986	3194	2587	362	213	496	-2.8584	0.999995	1.25062452265287e-06	5.19387	37.1838	7.51027	38.4284	5.87862	34.8261	CADAFUBG00010027	-1	CADAFUBT00010027	AFUB_101420	DS499604
CADAFUBT00004143	2875	3969	4093	615	253	902	-2.6274	0.999995	1.25537920179336e-06	15.6139	95.2504	15.7852	84.4993	18.9171	97.5001	CADAFUBG00004143	-1	CADAFUBT00004143	AFUB_041550	DS499596
CADAFUBT00002408	3428	5925	5536	14502	5871	18626	1.38919	0.999995	1.26012964893672e-06	358.846	110.691	357.015	122.943	380.725	128.529	CADAFUBG00002408	-1	CADAFUBT00002408	AFUB_024140	DS499595
CADAFUBT00001831	2044	3467	2730	623	225	711	-2.4022	0.999995	1.26487151668523e-06	1.63018	6.97945	1.44685	7.60742	1.53684	6.70252	CADAFUBG00001831	-1	CADAFUBT00001831	AFUB_018370	DS499595
CADAFUBT00001631	615	937	668	132	45	149	-2.76762	0.999995	1.26963502428885e-06	1.97696	12.0196	1.65627	11.7679	1.84341	9.38701	CADAFUBG00001631	1	CADAFUBT00001631	AFUB_016260	DS499594
CADAFUBT00004269	556	719	679	1828	685	2235	1.28089	0.999995	1.27440010759249e-06	37.6034	14.9251	34.6286	12.4027	37.9787	13.1053	CADAFUBG00004269	-1	CADAFUBT00004269	AFUB_042800	DS499596
CADAFUBT00003108	1223	2318	1227	168	62	195	-3.48785	0.999995	1.27916405141309e-06	2.40536	22.8502	2.18151	27.8304	2.30631	16.4832	CADAFUBG00003108	-1	CADAFUBT00003108	AFUB_031130	DS499595
CADAFUBT00004684	452	694	402	32	17	55	-3.89575	0.999995	1.28391693371451e-06	0.517877	9.54568	0.676113	9.41827	0.735277	6.10421	CADAFUBG00004684	1	CADAFUBT00004684	AFUB_046940	DS499596
CADAFUBT00002547	2744	3175	3094	416	200	617	-2.86983	0.999995	1.28868725423075e-06	5.03737	43.3597	5.9516	32.2395	6.17173	35.1526	CADAFUBG00002547	-1	CADAFUBT00002547	AFUB_025530	DS499595
CADAFUBT00008159	2819	3609	1731	168	83	232	-4.0783	0.999995	1.29346199838874e-06	2.29013	50.1462	2.7805	41.2547	2.61247	22.1399	CADAFUBG00008159	-1	CADAFUBT00008159	AFUB_082300	DS499600
CADAFUBT00003205	163	299	395	1904	777	1958	2.43645	0.999995	1.29829549952284e-06	64.6934	7.22724	64.8796	8.51921	54.9563	12.5926	CADAFUBG00003205	-1	CADAFUBT00003205	AFUB_032100	DS499595
CADAFUBT00006493	974	1141	1054	3646	1355	4517	1.58663	0.999995	1.30311777061902e-06	39.3578	13.7203	35.9457	10.3284	40.2787	10.6753	CADAFUBG00006493	-1	CADAFUBT00006493	AFUB_065430	DS499598
CADAFUBT00001232	3156	4365	6112	18751	8114	22458	1.85516	0.999995	1.30792749946169e-06	331.762	72.867	352.802	64.7621	328.235	101.464	CADAFUBG00001232	1	CADAFUBT00001232	AFUB_012270	DS499594
CADAFUBT00005377	1250	1191	1114	6406	2322	6939	2.13981	0.999995	1.31272547932205e-06	130.596	33.2542	116.332	20.3606	116.856	21.3087	CADAFUBG00005377	-1	CADAFUBT00005377	AFUB_053970	DS499597
CADAFUBT00009383	915	1650	1491	83	52	181	-3.68206	0.999995	1.31754134551064e-06	0.962392	13.8448	1.48174	16.0433	1.73366	16.221	CADAFUBG00009383	-1	CADAFUBT00009383	AFUB_094800	DS499602
CADAFUBT00003206	41	65	101	505	211	542	2.60343	0.999995	1.32236042849622e-06	30.7938	3.26247	31.6189	3.32368	27.3012	5.77855	CADAFUBG00003206	1	CADAFUBT00003206	AFUB_032110	DS499595
CADAFUBT00004775	467	629	445	53	24	81	-3.28587	0.999995	1.3271692147951e-06	2.58546	29.7283	2.87717	25.7304	3.26406	20.368	CADAFUBG00004775	1	CADAFUBT00004775	AFUB_047850	DS499596
CADAFUBT00008550	20785	24193	18356	540	288	1211	-4.95705	0.999995	1.33198390312465e-06	14.811	743.929	19.4123	556.435	27.4376	472.383	CADAFUBG00008550	1	CADAFUBT00008550	AFUB_086180	DS499600
CADAFUBT00003308	1403	1691	1085	73	46	88	-4.33546	0.999995	1.33685796654375e-06	1.00515	25.2091	1.55654	19.5248	1.00093	14.0173	CADAFUBG00003308	1	CADAFUBT00003308	AFUB_033130	DS499595
CADAFUBT00009979	107	164	149	13	2	9	-4.12928	0.999995	1.34173385176558e-06	0.226489	2.43265	0.0856302	2.39597	0.129526	2.43566	CADAFUBG00009979	-1	CADAFUBT00009979	AFUB_100940	DS499604
CADAFUBT00009456	734	1141	882	187	66	231	-2.51002	0.999995	1.34663596578862e-06	5.19154	26.5915	4.50289	26.5628	5.29758	22.9747	CADAFUBG00009456	1	CADAFUBT00009456	AFUB_095540	DS499602
CADAFUBT00005891	1105	1126	1032	4783	1795	5345	1.86948	0.999995	1.35153191632709e-06	79.0933	23.8448	72.9453	15.6139	73.0127	16.012	CADAFUBG00005891	-1	CADAFUBT00005891	AFUB_059110	DS499597
CADAFUBT00007297	1103	1289	1434	206	72	244	-2.87372	0.999995	1.35644061628173e-06	4.42415	30.9122	3.80004	23.214	4.32876	28.896	CADAFUBG00007297	1	CADAFUBT00007297	AFUB_073570	DS499599
CADAFUBT00000107	2175	3159	2429	7539	2877	8577	1.29078	0.999995	1.36137207173995e-06	189.991	71.5272	178.178	66.7582	178.553	57.4346	CADAFUBG00000107	-1	CADAFUBT00000107	AFUB_001070	DS499594
CADAFUBT00000935	475	458	395	1862	801	2262	1.89087	0.999995	1.36629079186028e-06	61.7308	20.5498	65.2602	12.7328	61.9478	12.287	CADAFUBG00000935	1	CADAFUBT00000935	AFUB_009300	DS499594
CADAFUBT00006669	1481	2657	2370	176	44	271	-3.72842	0.999995	1.37123890825184e-06	9.03754	99.2395	5.55244	114.41	11.4952	114.186	CADAFUBG00006669	-1	CADAFUBT00006669	AFUB_067220	DS499598
CADAFUBT00008906	8418	10294	4171	398	180	586	-4.29711	0.999995	1.37619187683841e-06	7.40639	204.42	8.2317	160.636	9.00808	72.8266	CADAFUBG00008906	1	CADAFUBT00008906	AFUB_089920	DS499601
CADAFUBT00001932	1160	1389	1355	3328	1433	4234	1.20417	0.999995	1.3811494317612e-06	26.3979	12.007	27.9335	9.23896	27.7427	10.0844	CADAFUBG00001932	-1	CADAFUBT00001932	AFUB_019380	DS499595
CADAFUBT00006495	1089	1090	1328	5993	2336	6154	2.04605	0.999995	1.38609754202666e-06	79.9399	18.9557	76.5748	12.1922	67.8091	16.6205	CADAFUBG00006495	-1	CADAFUBT00006495	AFUB_065450	DS499598
CADAFUBT00000255	8972	13352	9597	1958	696	2328	-2.67971	0.999995	1.39108719448578e-06	20.9267	125.132	18.2806	119.666	20.5534	96.2388	CADAFUBG00000255	1	CADAFUBT00000255	AFUB_002550	DS499594
CADAFUBT00002613	3349	4053	3539	12159	4727	13974	1.49599	0.999995	1.396114089376e-06	174.088	62.5717	166.322	48.6611	165.273	47.542	CADAFUBG00002613	-1	CADAFUBT00002613	AFUB_026190	DS499595
CADAFUBT00006558	2320	4389	3320	632	265	800	-2.56312	0.999995	1.40115201726032e-06	21.1581	101.354	21.8021	123.214	22.1238	104.285	CADAFUBG00006558	1	CADAFUBT00006558	AFUB_066080	DS499598
CADAFUBT00004230	2430	3129	3095	9102	3302	11140	1.44392	0.999995	1.40619347135098e-06	550.108	191.65	490.435	158.581	556.17	175.508	CADAFUBG00004230	1	CADAFUBT00004230	AFUB_042410	DS499596
CADAFUBT00003275	2360	4496	4027	622	255	800	-2.69812	0.999995	1.41122332555692e-06	5.81115	28.7724	5.85472	35.2235	6.17409	35.3004	CADAFUBG00003275	1	CADAFUBT00003275	AFUB_032800	DS499595
CADAFUBT00009928	342	558	331	1607	659	1872	1.7491	0.999995	1.41625838038113e-06	78.393	21.771	79.0024	22.826	75.436	15.1501	CADAFUBG00009928	1	CADAFUBT00009928	AFUB_100320	DS499603
CADAFUBT00004073	7477	12768	12910	466	166	1045	-4.30527	0.999995	1.42128375322174e-06	7.41853	155.329	6.49432	170.447	13.7423	192.834	CADAFUBG00004073	1	CADAFUBT00004073	AFUB_040860	DS499596
CADAFUBT00003625	20586	27738	26641	5990	2628	7505	-2.2171	0.999995	1.42631870229176e-06	269.136	1207.01	290.178	1045.09	278.553	1123.11	CADAFUBG00003625	-1	CADAFUBT00003625	AFUB_036380	DS499596
CADAFUBT00009745	4131	5789	6945	18250	7272	21967	1.49356	0.999995	1.43135194623458e-06	280.086	82.7325	274.269	74.5019	278.491	100.006	CADAFUBG00009745	1	CADAFUBT00009745	AFUB_098490	DS499603
CADAFUBT00008533	31253	34256	25264	697	418	1607	-5.05952	0.999995	1.43637417123957e-06	8.98145	525.529	13.2368	370.156	17.1057	305.451	CADAFUBG00008533	-1	CADAFUBT00008533	AFUB_086010	DS499600
CADAFUBT00001936	55	43	19	416	174	544	3.27684	0.999995	1.44139419828755e-06	45.0964	7.78042	46.3545	3.90888	48.7146	1.93254	CADAFUBG00001936	1	CADAFUBT00001936	AFUB_019420	DS499595
CADAFUBT00000180	1841	3226	2198	439	171	547	-2.65057	0.999995	1.44643914639807e-06	10.1289	55.4298	9.69588	62.4161	10.4255	47.583	CADAFUBG00000180	-1	CADAFUBT00000180	AFUB_001800	DS499594
CADAFUBT00004977	231	321	242	1013	523	1312	1.84274	0.999995	1.45147902843593e-06	29.1911	8.6865	37.037	7.75677	31.231	6.54309	CADAFUBG00004977	-1	CADAFUBT00004977	AFUB_049970	DS499597
CADAFUBT00006735	7324	10350	12244	44842	21732	57546	2.05265	0.999995	1.45657124245564e-06	1286.76	274.254	1532.52	249.051	1364.08	329.657	CADAFUBG00006735	-1	CADAFUBT00006735	AFUB_067880	DS499598
CADAFUBT00004763	563	969	850	153	51	158	-2.71811	0.999995	1.46167355777376e-06	1.45734	6.99794	1.19381	7.73978	1.24319	7.59653	CADAFUBG00004763	-1	CADAFUBT00004763	AFUB_047730	DS499596
CADAFUBT00006101	1594	1994	2218	5345	2325	6780	1.31545	0.999995	1.46676475280726e-06	76.5277	29.7818	81.8065	23.9404	80.1885	29.7961	CADAFUBG00006101	-1	CADAFUBT00006101	AFUB_061210	DS499597
CADAFUBT00005572	931	1007	775	4920	1818	5079	2.1229	0.999995	1.47188045187405e-06	88.192	21.7774	80.0851	15.1366	75.2062	13.0344	CADAFUBG00005572	1	CADAFUBT00005572	AFUB_055930	DS499597
CADAFUBT00009519	11163	12324	6251	495	264	743	-4.30735	0.999994	1.4769867488174e-06	4.59321	135.171	6.02017	95.8954	5.69523	54.4236	CADAFUBG00009519	-1	CADAFUBT00009519	AFUB_096170	DS499602
CADAFUBT00006302	4278	6118	5483	1649	617	1855	-1.94605	0.999994	1.48209306040556e-06	14.0773	47.6576	12.9443	43.7969	13.0814	43.9181	CADAFUBG00006302	-1	CADAFUBT00006302	AFUB_063540	DS499598
CADAFUBT00009229	2346	4121	2280	379	145	471	-3.13602	0.999994	1.48721088778108e-06	8.45877	68.3263	7.95297	77.1268	8.68361	47.7451	CADAFUBG00009229	-1	CADAFUBT00009229	AFUB_093260	DS499602
CADAFUBT00000958	425	671	576	112	55	136	-2.46419	0.999994	1.49233195299466e-06	1.77061	8.76771	2.13679	8.89535	1.77605	8.54387	CADAFUBG00000958	1	CADAFUBT00000958	AFUB_009530	DS499594
CADAFUBT00007668	6444	10453	12166	31314	14040	38562	1.52976	0.999994	1.49751274006095e-06	800.971	215.093	882.549	224.209	814.796	291.979	CADAFUBG00007668	1	CADAFUBT00007668	AFUB_077280	DS499599
CADAFUBT00008549	9742	10298	7867	215	130	540	-4.97881	0.999994	1.5027051293382e-06	10.1265	598.772	15.0473	406.733	21.01	347.662	CADAFUBG00008549	1	CADAFUBT00008549	AFUB_086170	DS499600
CADAFUBT00004785	58	106	503	9845	4699	11488	5.28646	0.999994	1.50790412817299e-06	375.623	2.88773	440.591	3.39138	362.07	18.0066	CADAFUBG00004785	-1	CADAFUBT00004785	AFUB_047950	DS499596
CADAFUBT00004077	4792	6946	5747	1352	645	1857	-2.18169	0.999994	1.51312830914865e-06	19.2766	89.1584	22.5999	83.0469	21.8714	76.8814	CADAFUBG00004077	1	CADAFUBT00004077	AFUB_040900	DS499596
CADAFUBT00001394	1313	1674	1400	5231	2339	5660	1.59251	0.999994	1.5183491383291e-06	57.5284	18.8432	63.2152	15.4379	51.4192	14.4462	CADAFUBG00001394	-1	CADAFUBT00001394	AFUB_013890	DS499594
CADAFUBT00008902	2510	3853	3220	845	322	1084	-2.08991	0.999994	1.52361318848141e-06	6.78135	26.286	6.35052	25.9295	7.18622	24.2461	CADAFUBG00008902	-1	CADAFUBT00008902	AFUB_089880	DS499601
CADAFUBT00005766	533	1000	1117	31	19	67	-4.50141	0.999994	1.52890980979791e-06	0.742859	16.6672	1.1189	20.0946	1.32627	25.1145	CADAFUBG00005766	1	CADAFUBT00005766	AFUB_057870	DS499597
CADAFUBT00001408	1291	1666	1919	6567	2377	6875	1.69789	0.999994	1.53419706133959e-06	47.1107	12.0857	41.9059	10.0222	40.7414	12.9168	CADAFUBG00001408	1	CADAFUBT00001408	AFUB_014030	DS499594
CADAFUBT00003635	2513	3107	3010	8165	3143	10115	1.31173	0.999994	1.53949781025367e-06	102.505	41.1694	96.968	32.7089	104.898	35.4555	CADAFUBG00003635	1	CADAFUBT00003635	AFUB_036480	DS499596
CADAFUBT00009643	3580	6969	6327	849	329	1127	-2.87213	0.999994	1.54482002145795e-06	8.17807	45.0006	7.78812	56.2922	8.96764	57.183	CADAFUBG00009643	-1	CADAFUBT00009643	AFUB_097380	DS499602
CADAFUBT00000483	535	504	370	2093	865	2514	1.9574	0.999994	1.55013276619995e-06	29.8417	9.95404	30.3084	6.02586	29.6095	4.94973	CADAFUBG00000483	-1	CADAFUBT00000483	AFUB_004810	DS499594
CADAFUBT00007624	946	1518	956	154	48	159	-3.24393	0.999994	1.55545727532757e-06	1.98069	15.8773	1.51715	16.372	1.68929	11.5366	CADAFUBG00007624	1	CADAFUBT00007624	AFUB_076840	DS499599
CADAFUBT00003806	5219	8981	7027	1720	714	2213	-2.19153	0.999994	1.5607791599744e-06	30.1199	119.262	30.7267	131.882	32.0123	115.457	CADAFUBG00003806	-1	CADAFUBT00003806	AFUB_038190	DS499596
CADAFUBT00004198	7612	11546	12960	37660	17154	46914	1.66326	0.999994	1.56608864789065e-06	1080.67	285.038	1209.68	277.83	1112.05	348.934	CADAFUBG00004198	-1	CADAFUBT00004198	AFUB_042090	DS499596
CADAFUBT00006749	14391	27165	10585	1677	769	2079	-3.52643	0.999994	1.57143257166913e-06	27.2692	305.367	30.7298	370.412	27.9258	161.494	CADAFUBG00006749	-1	CADAFUBT00006749	AFUB_068010	DS499598
CADAFUBT00008552	41839	45713	32150	975	725	2444	-4.85228	0.999994	1.57682652005438e-06	2.70352	151.39	4.94034	106.292	5.59806	83.6435	CADAFUBG00008552	1	CADAFUBT00008552	AFUB_086200	DS499600
CADAFUBT00008640	172	224	280	1054	526	1265	2.07333	0.999994	1.58223450799108e-06	21.1094	4.49526	25.8889	3.76199	20.9284	5.26162	CADAFUBG00008640	1	CADAFUBT00008640	AFUB_087280	DS499601
CADAFUBT00005911	529	607	487	1871	749	2227	1.57843	0.999994	1.58763767699133e-06	62.3317	22.9976	61.3212	16.9574	61.2868	15.2227	CADAFUBG00005911	1	CADAFUBT00005911	AFUB_059310	DS499597
CADAFUBT00007142	6310	8084	4713	49	40	168	-6.21619	0.999994	1.59304094122702e-06	1.06237	178.525	2.13124	146.974	3.00884	95.8744	CADAFUBG00007142	-1	CADAFUBT00007142	AFUB_071930	DS499598
CADAFUBT00010059	1869	2673	2663	471	213	683	-2.39799	0.999994	1.59844234487778e-06	18.7017	96.8416	20.7842	89.0009	22.4023	99.2107	CADAFUBG00010059	-1	CADAFUBT00010059	AFUB_101720	DS499604
CADAFUBT00006402	2801	4524	4920	13779	5656	17755	1.60272	0.999994	1.60390525392575e-06	563.496	149.478	568.429	155.142	599.798	188.784	CADAFUBG00006402	-1	CADAFUBT00006402	AFUB_064530	DS499598
CADAFUBT00004842	3622	7074	6941	678	334	963	-3.15868	0.999994	1.60936333022573e-06	8.38842	58.4777	10.1552	73.3922	9.8421	80.5747	CADAFUBG00004842	1	CADAFUBT00004842	AFUB_048520	DS499596
CADAFUBT00002396	5310	8791	7180	2024	846	2462	-1.99682	0.999994	1.61481974356766e-06	23.7916	81.4516	24.4387	86.6535	23.9063	79.1888	CADAFUBG00002396	1	CADAFUBT00002396	AFUB_024020	DS499595
CADAFUBT00010032	3533	6280	5077	1062	482	1342	-2.3672	0.999994	1.62026330157033e-06	16.1535	70.1259	18.0171	80.1009	16.8619	72.4564	CADAFUBG00010032	-1	CADAFUBT00010032	AFUB_101470	DS499604
CADAFUBT00004718	592	712	374	20	11	34	-4.69016	0.999994	1.62569551356439e-06	0.754642	29.149	1.01999	22.5281	1.05974	13.2406	CADAFUBG00004718	1	CADAFUBT00004718	AFUB_047280	DS499596
CADAFUBT00000403	2340	4659	9221	67634	28324	79609	3.43618	0.999994	1.63113319183114e-06	1632.18	73.6903	1679.78	94.2823	1587	208.789	CADAFUBG00000403	1	CADAFUBT00000403	AFUB_004020	DS499594
CADAFUBT00005625	26820	37141	14125	1371	597	2032	-4.28699	0.999994	1.63657567038202e-06	20.223	516.249	21.641	459.406	24.7596	195.489	CADAFUBG00005625	-1	CADAFUBT00005625	AFUB_056460	DS499597
CADAFUBT00009757	18484	25808	15571	3418	1393	3935	-2.77497	0.999994	1.64202007174637e-06	68.8592	485.934	68.9659	435.992	65.4856	294.329	CADAFUBG00009757	-1	CADAFUBT00009757	AFUB_098610	DS499603
CADAFUBT00006599	1847	2464	1925	382	175	497	-2.56475	0.999994	1.64745504575389e-06	3.87648	24.4587	4.36421	20.9676	4.16622	18.3287	CADAFUBG00006599	1	CADAFUBT00006599	AFUB_066490	DS499598
CADAFUBT00000752	780	685	638	4142	1446	4942	2.32398	0.999994	1.65292062915388e-06	50.6043	12.4355	43.415	7.01783	49.876	7.31349	CADAFUBG00000752	-1	CADAFUBT00000752	AFUB_007490	DS499594
CADAFUBT00004070	1336	1608	1739	5774	2651	6366	1.65921	0.999994	1.65839120236863e-06	121.709	36.7487	137.324	28.4227	110.847	34.393	CADAFUBG00004070	-1	CADAFUBT00004070	AFUB_040830	DS499596
CADAFUBT00003260	1211	1450	1223	3939	1532	4855	1.41067	0.999994	1.66394826266275e-06	79.1218	31.7429	75.6246	24.4238	80.5584	23.0496	CADAFUBG00003260	1	CADAFUBT00003260	AFUB_032650	DS499595
CADAFUBT00008408	1057	1965	1762	210	104	301	-2.95956	0.999994	1.6695125485785e-06	3.78416	24.8552	4.6055	29.6925	4.48051	29.7908	CADAFUBG00008408	1	CADAFUBT00008408	AFUB_084790	DS499600
CADAFUBT00004283	442	395	291	2568	903	3044	2.53	0.999994	1.6750684877936e-06	38.8873	8.73427	33.6042	5.01585	38.0775	4.13459	CADAFUBG00004283	-1	CADAFUBT00004283	AFUB_042930	DS499596
CADAFUBT00007154	4342	4614	3186	48	47	107	-5.90951	0.999994	1.68063258715289e-06	0.645308	76.1741	1.55281	52.0161	1.18829	40.1881	CADAFUBG00007154	1	CADAFUBT00007154	AFUB_072050	DS499598
CADAFUBT00009654	1047	1377	1037	3401	1342	3973	1.33248	0.999994	1.68621177003314e-06	32.6224	13.1053	31.6341	11.0759	31.4803	9.33285	CADAFUBG00009654	-1	CADAFUBT00009654	AFUB_097490	DS499602
CADAFUBT00003393	1263	1712	1518	358	145	412	-2.29584	0.999994	1.6917823426188e-06	7.06637	32.5318	7.03356	28.3369	6.71772	28.1133	CADAFUBG00003393	-1	CADAFUBT00003393	AFUB_034070	DS499596
CADAFUBT00003409	1328	2929	2007	272	114	348	-3.09323	0.999994	1.69735839981769e-06	3.98632	25.3976	4.10584	35.9963	4.21302	27.598	CADAFUBG00003409	1	CADAFUBT00003409	AFUB_034230	DS499596
CADAFUBT00000718	5995	9151	9519	23192	9910	28030	1.30946	0.999994	1.70300587591886e-06	1319.92	445.235	1386.04	436.728	1317.78	508.307	CADAFUBG00000718	-1	CADAFUBT00000718	AFUB_007150	DS499594
CADAFUBT00004894	439	747	404	11	12	13	-5.46489	0.999994	1.70865860742031e-06	0.132729	6.9124	0.355834	7.55837	0.129577	4.57384	CADAFUBG00004894	1	CADAFUBT00004894	AFUB_049140	DS499597
CADAFUBT00004456	48	93	269	5200	2801	5778	5.0707	0.999994	1.71433937895291e-06	61.1247	0.736285	80.9133	0.916708	56.1051	2.96682	CADAFUBG00004456	1	CADAFUBT00004456	AFUB_044660	DS499596
CADAFUBT00003106	730	1381	740	100	41	118	-3.46044	0.999994	1.72002713479989e-06	2.46553	23.4868	2.4842	28.5521	2.40327	17.1186	CADAFUBG00003106	1	CADAFUBT00003106	AFUB_031110	DS499595
CADAFUBT00005701	614	603	474	2615	1210	3206	2.05585	0.999994	1.7257070814048e-06	68.6891	21.0463	78.1079	13.2821	69.565	11.6821	CADAFUBG00005701	-1	CADAFUBT00005701	AFUB_057220	DS499597
CADAFUBT00009409	146	219	224	787	349	814	1.72713	0.999994	1.73141308802235e-06	15.0135	3.63455	16.3616	3.50336	12.8275	4.00941	CADAFUBG00009409	-1	CADAFUBT00009409	AFUB_095070	DS499602
CADAFUBT00001371	2517	2359	1730	12517	4839	15326	2.30665	0.999993	1.73711033494853e-06	167.289	43.8979	158.934	26.4382	169.203	21.6941	CADAFUBG00001371	1	CADAFUBT00001371	AFUB_013660	DS499594
CADAFUBT00009582	337	607	576	45	20	81	-3.38003	0.999993	1.74281979921381e-06	0.931296	9.10117	1.01718	10.5341	1.38475	11.1847	CADAFUBG00009582	-1	CADAFUBT00009582	AFUB_096800	DS499602
CADAFUBT00002848	900	599	436	3824	1564	4902	2.41084	0.999993	1.74856384707987e-06	27.404	8.41648	27.544	3.59963	29.0189	2.93163	CADAFUBG00002848	1	CADAFUBT00002848	AFUB_028540	DS499595
CADAFUBT00005552	80	105	232	1560	658	1573	3.18446	0.999993	1.75430282304611e-06	40.5096	2.71091	41.9907	2.28643	33.7422	5.6526	CADAFUBG00005552	-1	CADAFUBT00005552	AFUB_055730	DS499597
CADAFUBT00002124	9028	12306	4987	529	251	788	-4.06922	0.999993	1.76003661359055e-06	8.36298	186.247	9.75153	163.139	10.2907	73.9727	CADAFUBG00002124	1	CADAFUBT00002124	AFUB_021300	DS499595
CADAFUBT00008656	378	617	519	1371	531	1807	1.29267	0.999993	1.76576352031068e-06	38.8517	13.9783	36.9795	14.662	42.3001	13.7996	CADAFUBG00008656	-1	CADAFUBT00008656	AFUB_087440	DS499601
CADAFUBT00006926	11273	20563	10278	1907	734	2211	-3.11765	0.999993	1.77149728686223e-06	57.8839	446.517	54.7516	523.393	55.4379	292.713	CADAFUBG00006926	-1	CADAFUBT00006926	AFUB_069780	DS499598
CADAFUBT00003533	157	190	196	16	7	24	-3.53022	0.999993	1.77724668987265e-06	0.0846414	1.08381	0.0910028	0.842852	0.104878	0.972849	CADAFUBG00003533	-1	CADAFUBT00003533	AFUB_035460	DS499596
CADAFUBT00003615	2898	3002	1838	29	29	50	-6.16286	0.999993	1.78299490803952e-06	0.456349	59.51	1.12148	39.6137	0.649951	27.1376	CADAFUBG00003615	1	CADAFUBT00003615	AFUB_036280	DS499596
CADAFUBT00009210	3016	5039	4533	11997	6022	16559	1.45781	0.999993	1.78876550196934e-06	518.567	170.12	639.686	182.646	591.259	183.842	CADAFUBG00009210	-1	CADAFUBT00009210	AFUB_093070	DS499602
CADAFUBT00007143	762	898	413	0	3	5	-8.0175	0.999993	1.7945632950279e-06	0	19.7989	0.146795	14.9936	0.0822387	7.71563	CADAFUBG00007143	-1	CADAFUBT00007143	AFUB_071940	DS499598
CADAFUBT00000473	716	440	205	3810	1493	4798	2.89176	0.999993	1.80036273789519e-06	59.4073	14.5687	57.2096	5.75311	61.7998	2.99913	CADAFUBG00000473	1	CADAFUBT00000473	AFUB_004710	DS499594
CADAFUBT00007917	5627	7038	3449	36	38	70	-6.8061	0.999993	1.80621980892949e-06	0.927782	189.24	2.40669	152.099	1.49023	83.3994	CADAFUBG00007917	1	CADAFUBT00007917	AFUB_079800	DS499599
CADAFUBT00004418	4775	4768	3051	449	181	507	-3.46943	0.999993	1.81206633406712e-06	20.0421	278.14	19.855	178.472	18.6946	127.781	CADAFUBG00004418	1	CADAFUBT00004418	AFUB_044280	DS499596
CADAFUBT00006179	21	46	59	247	105	309	2.39123	0.999993	1.8178998010234e-06	3.53645	0.392358	3.69449	0.552285	3.65461	0.792591	CADAFUBG00006179	1	CADAFUBT00006179	AFUB_062010	DS499597
CADAFUBT00003780	4990	10067	7135	1001	478	1448	-2.92255	0.999993	1.82378730891411e-06	16.7557	108.999	19.663	141.307	20.0221	112.06	CADAFUBG00003780	-1	CADAFUBT00003780	AFUB_037930	DS499596
CADAFUBT00002963	833	1228	1332	3162	1219	3757	1.26211	0.999993	1.82967241696543e-06	112.473	38.6656	106.558	36.6287	110.393	44.4548	CADAFUBG00002963	1	CADAFUBT00002963	AFUB_029680	DS499595
CADAFUBT00000355	1803	3143	2823	553	240	638	-2.44071	0.999993	1.8355447533898e-06	5.76598	24.5321	6.14969	27.4807	5.49516	27.6176	CADAFUBG00000355	1	CADAFUBT00000355	AFUB_003550	DS499594
CADAFUBT00007451	7511	12959	10678	2525	981	3080	-2.24167	0.999993	1.84140664874621e-06	65.8187	255.492	62.8421	283.266	66.3208	261.159	CADAFUBG00007451	-1	CADAFUBT00007451	AFUB_075110	DS499599
CADAFUBT00003002	1428	2171	1505	290	128	360	-2.71379	0.999993	1.84728725272075e-06	5.28148	33.9374	5.72877	33.1553	5.41592	25.717	CADAFUBG00003002	1	CADAFUBT00003002	AFUB_030070	DS499595
CADAFUBT00004127	1590	1598	955	10254	4759	11785	2.69338	0.999993	1.85319980440587e-06	128.025	25.9054	146.02	16.7307	121.547	11.1875	CADAFUBG00004127	-1	CADAFUBT00004127	AFUB_041390	DS499596
CADAFUBT00003192	3638	5114	3995	925	337	1115	-2.42294	0.999993	1.8591676409513e-06	9.64472	49.4997	8.63518	44.714	9.6036	39.0833	CADAFUBG00003192	1	CADAFUBT00003192	AFUB_031970	DS499595
CADAFUBT00008778	521	439	388	2369	954	2628	2.14231	0.999993	1.86514848371789e-06	37.7135	10.8233	37.3228	5.86045	34.5596	5.79549	CADAFUBG00008778	-1	CADAFUBT00008778	AFUB_088640	DS499601
CADAFUBT00000591	13297	17393	11376	1248	419	1792	-3.60423	0.999993	1.87111779709746e-06	21.0971	293.328	17.4067	246.557	25.024	180.436	CADAFUBG00000591	-1	CADAFUBT00000591	AFUB_005890	DS499594
CADAFUBT00006084	1025	928	840	4019	1615	4634	1.87827	0.999993	1.87710753143824e-06	79.5588	26.478	78.5663	15.4047	75.777	15.6018	CADAFUBG00006084	1	CADAFUBT00006084	AFUB_061040	DS499597
CADAFUBT00006918	4629	8193	6010	1358	537	1756	-2.36682	0.999993	1.8830870565042e-06	31.1224	138.437	30.2441	157.453	33.2437	129.233	CADAFUBG00006918	1	CADAFUBT00006918	AFUB_069700	DS499598
CADAFUBT00007254	1697	1555	1145	106	52	152	-3.82618	0.999993	1.88909113077596e-06	1.70336	35.5856	2.05351	20.9539	2.01769	17.2636	CADAFUBG00007254	-1	CADAFUBT00007254	AFUB_073140	DS499599
CADAFUBT00006230	903	1221	1579	114	29	91	-3.98411	0.999993	1.89514056487258e-06	2.90509	30.0285	1.81613	26.0919	1.91561	37.754	CADAFUBG00006230	-1	CADAFUBT00006230	AFUB_062530	DS499597
CADAFUBT00008713	2297	3572	3338	6833	2694	8603	0.977576	0.999993	1.90125182560659e-06	46.204	20.2685	44.7671	20.2542	48.054	21.1778	CADAFUBG00008713	1	CADAFUBT00008713	AFUB_087990	DS499601
CADAFUBT00006027	856	977	717	3242	1262	3805	1.70418	0.999993	1.90735124216788e-06	87.5149	30.1533	83.7186	22.1156	84.8467	18.1599	CADAFUBG00006027	-1	CADAFUBT00006027	AFUB_060470	DS499597
CADAFUBT00007419	21096	24645	8705	907	420	1235	-4.40948	0.999993	1.91345147234406e-06	13.8576	420.604	15.7697	315.751	15.5869	124.789	CADAFUBG00007419	-1	CADAFUBT00007419	AFUB_074790	DS499599
CADAFUBT00000397	6570	12201	10645	2050	779	2458	-2.47608	0.999993	1.91954665511224e-06	25.7836	107.832	24.078	128.683	25.5378	125.621	CADAFUBG00000397	-1	CADAFUBT00000397	AFUB_003960	DS499594
CADAFUBT00006658	2806	4121	4564	11361	5025	14133	1.4092	0.999993	1.92563536064083e-06	97.9672	31.575	106.486	29.799	100.672	36.9263	CADAFUBG00006658	-1	CADAFUBT00006658	AFUB_067110	DS499598
CADAFUBT00000725	172	245	178	628	285	741	1.475	0.999993	1.93186864574254e-06	13.116	4.68772	14.6278	4.29084	12.7841	3.48809	CADAFUBG00000725	-1	CADAFUBT00000725	AFUB_007220	DS499594
CADAFUBT00003768	5624	6269	5451	23839	8452	26450	1.75993	0.999993	1.93812429904863e-06	360.196	110.889	313.837	79.4299	330.132	77.2776	CADAFUBG00003768	1	CADAFUBT00003768	AFUB_037810	DS499596
CADAFUBT00004712	114	212	138	0	3	5	-5.85798	0.999993	1.94437042212101e-06	0	2.65964	0.131808	3.17831	0.0738426	2.3149	CADAFUBG00004712	-1	CADAFUBT00004712	AFUB_047220	DS499596
CADAFUBT00003527	5608	7674	7237	16278	6465	20779	1.08478	0.999993	1.95060861904732e-06	85.2536	38.3276	83.2097	33.703	89.8975	35.5629	CADAFUBG00003527	1	CADAFUBT00003527	AFUB_035400	DS499596
CADAFUBT00006981	1243	1175	1164	4467	1914	5363	1.71309	0.999993	1.95685051243242e-06	79.4464	28.8484	83.6553	17.5239	78.7911	19.4239	CADAFUBG00006981	1	CADAFUBT00006981	AFUB_070330	DS499598
CADAFUBT00008536	20907	24495	16759	476	337	997	-5.10195	0.999993	1.96308504637242e-06	7.28889	417.771	12.6817	314.533	12.6113	240.785	CADAFUBG00008536	1	CADAFUBT00008536	AFUB_086040	DS499600
CADAFUBT00001022	522	965	795	2010	842	2657	1.27149	0.999993	1.96934765868159e-06	23.4655	7.95235	24.1568	9.44704	25.6234	8.70817	CADAFUBG00001022	-1	CADAFUBT00001022	AFUB_010170	DS499594
CADAFUBT00002909	15522	14351	7805	784	374	1101	-4.05997	0.999992	1.97565542865124e-06	11.0856	286.406	12.9959	170.161	12.86	103.548	CADAFUBG00002909	-1	CADAFUBT00002909	AFUB_029140	DS499595
CADAFUBT00010006	220	822	748	5739	2303	5470	2.91621	0.999992	1.98197151116605e-06	32.0741	1.60447	31.6305	3.85234	25.2532	3.92235	CADAFUBG00010006	-1	CADAFUBT00010006	AFUB_101210	DS499604
CADAFUBT00001136	429	439	357	2202	796	2925	2.27355	0.999992	1.98829901088031e-06	104.435	26.5507	92.7756	17.4593	114.595	15.8863	CADAFUBG00001136	-1	CADAFUBT00001136	AFUB_011310	DS499594
CADAFUBT00006846	1140	1267	1103	4410	1610	5121	1.66634	0.999992	1.99467087262852e-06	72.0529	24.3058	64.6446	17.359	69.1161	16.9089	CADAFUBG00006846	1	CADAFUBT00006846	AFUB_068980	DS499598
CADAFUBT00001333	471	924	598	4004	1299	3694	2.1745	0.999992	2.00104126277185e-06	44.9759	6.90396	35.8582	8.70347	34.2763	6.30251	CADAFUBG00001333	-1	CADAFUBT00001333	AFUB_013280	DS499594
CADAFUBT00003599	23354	29577	17245	2279	851	3234	-3.46297	0.999992	2.00747875351971e-06	59.8632	800.514	54.9337	651.486	70.1726	425.016	CADAFUBG00003599	1	CADAFUBT00003599	AFUB_036120	DS499596
CADAFUBT00000356	199	627	887	3924	1630	4336	2.52945	0.999992	2.01391248530428e-06	53.7054	3.55413	54.8239	7.196	49.0218	11.3904	CADAFUBG00000356	1	CADAFUBT00000356	AFUB_003560	DS499594
CADAFUBT00008282	2329	3854	3304	729	320	992	-2.21668	0.999992	2.02033865319901e-06	8.68885	36.224	9.37299	38.5195	9.76692	36.9489	CADAFUBG00008282	1	CADAFUBT00008282	AFUB_083530	DS499600
CADAFUBT00002829	62	91	66	318	151	343	1.89055	0.999992	2.02687063944075e-06	5.17091	1.3156	6.03407	1.24084	4.60729	1.00696	CADAFUBG00002829	-1	CADAFUBT00002829	AFUB_028350	DS499595
CADAFUBT00008412	155	234	189	16	12	24	-3.47449	0.999992	2.03340380136065e-06	0.342546	4.33034	0.631355	4.20097	0.424445	3.79653	CADAFUBG00008412	1	CADAFUBT00008412	AFUB_084820	DS499600
CADAFUBT00004445	575	465	206	6	2	9	-6.19563	0.999992	2.03992228979473e-06	0.290617	36.3438	0.238064	18.8868	0.360101	9.3619	CADAFUBG00004445	-1	CADAFUBT00004445	AFUB_044550	DS499596
CADAFUBT00006370	418	586	528	1329	537	1459	1.11794	0.999992	2.04646993999649e-06	31.5153	12.935	31.2943	11.6528	28.5801	11.7478	CADAFUBG00006370	-1	CADAFUBT00006370	AFUB_064210	DS499598
CADAFUBT00007764	12242	15695	7038	1020	473	1366	-3.61274	0.999992	2.05307111535843e-06	13.4222	210.216	15.296	173.188	14.8485	86.8956	CADAFUBG00007764	-1	CADAFUBT00007764	AFUB_078260	DS499599
CADAFUBT00007005	678	1006	781	142	42	187	-2.7321	0.999992	2.05966404953254e-06	1.74109	10.8481	1.26554	10.3435	1.89403	8.98486	CADAFUBG00007005	-1	CADAFUBT00007005	AFUB_070570	DS499598
CADAFUBT00009945	137	172	184	504	199	583	1.38323	0.999992	2.06627613290694e-06	6.56884	2.33008	6.37389	1.87984	6.27679	2.2501	CADAFUBG00009945	-1	CADAFUBT00009945	AFUB_100490	DS499603
CADAFUBT00002167	8614	12319	12375	29736	11024	34354	1.17321	0.999992	2.07287566862002e-06	154.906	58.5576	141.13	53.8142	147.834	60.4865	CADAFUBG00002167	1	CADAFUBT00002167	AFUB_021730	DS499595
CADAFUBT00002293	887	839	670	3546	1469	4720	2.02255	0.999992	2.07949290743235e-06	190.688	62.2445	194.134	37.834	209.671	33.8055	CADAFUBG00002293	-1	CADAFUBT00002293	AFUB_022990	DS499595
CADAFUBT00009812	11863	15287	13584	36647	14573	43489	1.21727	0.999992	2.08613457027993e-06	290.013	122.508	283.414	101.446	284.295	100.863	CADAFUBG00009812	-1	CADAFUBT00009812	AFUB_099160	DS499603
CADAFUBT00002061	2277	2895	3403	10885	4170	14622	1.79114	0.999992	2.09276629556533e-06	835.272	228.01	786.374	186.287	926.867	245.012	CADAFUBG00002061	-1	CADAFUBT00002061	AFUB_020670	DS499595
CADAFUBT00007952	5459	11389	13708	496	230	897	-4.23472	0.999992	2.09942885558232e-06	2.24482	32.2407	2.55812	43.2235	3.35354	58.2104	CADAFUBG00007952	-1	CADAFUBT00007952	AFUB_080240	DS499600
CADAFUBT00008626	1916	3020	2040	411	181	543	-2.61971	0.999992	2.10610490910028e-06	1.63383	9.93925	1.76823	10.0672	1.78311	7.60891	CADAFUBG00008626	1	CADAFUBT00008626	AFUB_087140	DS499601
CADAFUBT00005429	162	210	146	8	3	2	-5.31637	0.999992	2.11290353357774e-06	0.0859057	2.27007	0.0791675	1.89098	0.0177408	1.471	CADAFUBG00005429	-1	CADAFUBT00005429	AFUB_054490	DS499597
CADAFUBT00001217	13419	21499	11202	1805	857	2251	-3.23072	0.999992	2.11981086662675e-06	29.4207	285.422	34.3281	293.852	30.3083	171.316	CADAFUBG00001217	-1	CADAFUBT00001217	AFUB_012120	DS499594
CADAFUBT00008224	5423	8772	7221	2074	906	2548	-1.95386	0.999992	2.12671115584317e-06	16.1694	55.1717	17.3583	57.348	16.4095	52.8213	CADAFUBG00008224	1	CADAFUBT00008224	AFUB_082950	DS499600
CADAFUBT00006973	1353	879	531	5681	2418	7062	2.45606	0.999992	2.133616199545e-06	62.2768	19.3549	65.1405	8.08025	63.95	5.46163	CADAFUBG00006973	-1	CADAFUBT00006973	AFUB_070250	DS499598
CADAFUBT00002156	2187	3762	2291	341	174	449	-3.09554	0.999992	2.14050787330544e-06	6.2269	52.1145	7.80837	57.6065	6.77291	39.2527	CADAFUBG00002156	-1	CADAFUBT00002156	AFUB_021620	DS499595
CADAFUBT00001735	1198	2117	2017	275	120	388	-2.76759	0.999992	2.14739396430884e-06	2.49087	14.1601	2.67112	16.0795	2.90309	17.1416	CADAFUBG00001735	1	CADAFUBT00001735	AFUB_017400	DS499595
CADAFUBT00007410	960	1543	1213	279	115	355	-2.31071	0.999992	2.1543264314538e-06	5.38258	24.1685	5.45227	24.9624	5.65751	21.957	CADAFUBG00007410	1	CADAFUBT00007410	AFUB_074700	DS499599
CADAFUBT00001974	315	444	356	1189	428	1462	1.46542	0.999992	2.16125980228794e-06	76.6064	26.4841	67.7674	23.9884	77.8112	21.5209	CADAFUBG00001974	-1	CADAFUBT00001974	AFUB_019800	DS499595
CADAFUBT00000946	3050	3290	2667	11515	4703	13374	1.71609	0.999991	2.16828179601401e-06	214.868	74.2677	215.664	51.48	206.149	46.6936	CADAFUBG00000946	1	CADAFUBT00000946	AFUB_009410	DS499594
CADAFUBT00000076	1118	1648	1595	251	74	339	-2.7154	0.999991	2.17532431055306e-06	3.35461	19.4985	2.43049	18.4697	3.74265	20.0012	CADAFUBG00000076	1	CADAFUBT00000076	AFUB_000760	DS499594
CADAFUBT00008716	5451	7417	4159	529	279	720	-3.47811	0.999991	2.1823658307822e-06	6.3494	85.3778	8.22953	74.6518	7.13873	46.8374	CADAFUBG00008716	-1	CADAFUBT00008716	AFUB_088020	DS499601
CADAFUBT00008548	29129	33148	19764	2357	1167	3705	-3.50448	0.999991	2.1894355872387e-06	28.6426	461.924	34.8512	337.789	37.1923	225.348	CADAFUBG00008548	1	CADAFUBT00008548	AFUB_086160	DS499600
CADAFUBT00009833	1405	1017	524	7546	3454	9601	2.80589	0.999991	2.19651715670449e-06	115.292	28.0124	129.687	13.0298	121.174	7.51172	CADAFUBG00009833	-1	CADAFUBT00009833	AFUB_099370	DS499603
CADAFUBT00005294	1503	1654	1493	6064	2173	7171	1.72838	0.999991	2.20358539217636e-06	79.796	25.8091	70.2709	18.2512	77.9494	18.4335	CADAFUBG00005294	1	CADAFUBT00005294	AFUB_053140	DS499597
CADAFUBT00006212	1075	3798	12537	70894	29640	87825	3.4355	0.999991	2.21065677140169e-06	2123.56	42.0199	2181.86	95.3991	2173.12	352.35	CADAFUBG00006212	1	CADAFUBT00006212	AFUB_062350	DS499597
CADAFUBT00000072	2708	5907	2443	265	83	322	-4.04479	0.999991	2.21771678714289e-06	3.55564	47.4146	2.7368	66.462	3.56894	30.7554	CADAFUBG00000072	1	CADAFUBT00000072	AFUB_000720	DS499594
CADAFUBT00000430	1506	2080	1919	3669	1536	4284	0.785513	0.999991	2.22478040113003e-06	43.7303	23.4235	44.9904	20.789	42.1789	21.4603	CADAFUBG00000430	-1	CADAFUBT00000430	AFUB_004290	DS499594
CADAFUBT00001328	8705	12692	13507	32982	12816	37031	1.24674	0.999991	2.23187774563193e-06	140.256	48.3064	133.934	45.2594	130.083	53.8926	CADAFUBG00001328	1	CADAFUBT00001328	AFUB_013230	DS499594
CADAFUBT00004316	287	403	300	1034	418	1177	1.40901	0.999991	2.23898228789742e-06	26.2517	9.50847	26.08	8.57979	24.6845	7.14636	CADAFUBG00004316	1	CADAFUBT00004316	AFUB_043260	DS499596
CADAFUBT00003950	418	720	479	64	35	95	-3.05919	0.999991	2.2461156469096e-06	1.12362	9.57652	1.51009	10.6	1.37776	7.89045	CADAFUBG00003950	-1	CADAFUBT00003950	AFUB_039630	DS499596
CADAFUBT00001026	1668	2506	1545	247	116	331	-3.04276	0.999991	2.25328339805665e-06	2.0082	17.6969	2.31772	17.0854	2.22305	11.786	CADAFUBG00001026	-1	CADAFUBT00001026	AFUB_010210	DS499594
CADAFUBT00008918	489	757	959	3069	1406	3560	1.86552	0.999991	2.26044059149476e-06	66.1191	13.7477	74.4405	13.6761	63.3565	19.3854	CADAFUBG00008918	1	CADAFUBT00008918	AFUB_090040	DS499601
CADAFUBT00004687	394	647	756	2295	877	2537	1.66765	0.999991	2.26759760884598e-06	88.0546	19.7268	82.6918	20.8165	80.4083	27.2156	CADAFUBG00004687	-1	CADAFUBT00004687	AFUB_046970	DS499596
CADAFUBT00000489	3901	5959	7325	21709	10669	27006	1.78892	0.999991	2.27477666022427e-06	995.045	233.33	1201.77	229.04	1022.53	315.019	CADAFUBG00000489	1	CADAFUBT00000489	AFUB_004870	DS499594
CADAFUBT00000038	232	370	355	1072	467	1148	1.48941	0.999991	2.28195998582376e-06	34.2114	9.66174	36.6257	9.90175	30.2642	10.6299	CADAFUBG00000038	1	CADAFUBT00000038	AFUB_000380	DS499594
CADAFUBT00004182	19966	63725	56968	4844	2262	6875	-3.33066	0.999991	2.28912968109934e-06	44.7661	240.784	51.3726	493.844	52.4842	493.972	CADAFUBG00004182	-1	CADAFUBT00004182	AFUB_041930	DS499596
CADAFUBT00008062	11659	16179	10481	79	61	360	-6.25999	0.999991	2.2962979472371e-06	6.20151	1194.33	11.7678	1065.02	23.3445	771.968	CADAFUBG00008062	-1	CADAFUBT00008062	AFUB_081340	DS499600
CADAFUBT00001733	232	708	1458	8177	3012	9159	3.08498	0.999991	2.30348734317118e-06	166.205	6.15361	150.452	12.0675	153.783	27.8057	CADAFUBG00001733	1	CADAFUBT00001733	AFUB_017380	DS499595
CADAFUBT00002824	1475	1908	878	114	44	145	-3.8138	0.999991	2.31066161903574e-06	2.25018	37.9924	2.13432	31.581	2.36425	16.2605	CADAFUBG00002824	-1	CADAFUBT00002824	AFUB_028300	DS499595
CADAFUBT00009496	1148	2082	1580	325	131	370	-2.54182	0.999991	2.31787394922538e-06	3.69932	17.0519	3.6644	19.8725	3.47897	16.8741	CADAFUBG00009496	-1	CADAFUBT00009496	AFUB_095940	DS499602
CADAFUBT00007478	327	534	489	57	20	99	-2.93931	0.999991	2.32509382610132e-06	1.27216	9.52374	1.09696	9.99411	1.82522	10.2401	CADAFUBG00007478	1	CADAFUBT00007478	AFUB_075380	DS499599
CADAFUBT00000581	226	288	342	1116	401	1327	1.73224	0.999991	2.33241929071864e-06	18.3215	4.84168	16.1783	3.96482	17.9961	5.26803	CADAFUBG00000581	1	CADAFUBT00000581	AFUB_005790	DS499594
CADAFUBT00002998	458	840	641	113	36	144	-2.72634	0.999991	2.33989001966317e-06	1.32829	7.02539	1.03994	8.27994	1.39826	7.06965	CADAFUBG00002998	1	CADAFUBT00002998	AFUB_030030	DS499595
CADAFUBT00000890	998	1207	1022	2752	1118	3281	1.14795	0.999991	2.34741529904642e-06	96.3836	45.6118	96.2255	35.4484	94.9232	33.584	CADAFUBG00000890	-1	CADAFUBT00000890	AFUB_008860	DS499594
CADAFUBT00001886	4040	6067	4776	1159	500	1627	-2.17926	0.999991	2.35499961819289e-06	24.6586	112.165	26.1426	108.241	28.5945	95.34	CADAFUBG00001886	1	CADAFUBT00001886	AFUB_018920	DS499595
CADAFUBT00005918	894	1164	1014	2246	949	2849	0.976325	0.99999	2.36266165521074e-06	99.6044	51.7366	103.426	43.2869	104.369	42.1923	CADAFUBG00005918	1	CADAFUBT00005918	AFUB_059380	DS499597
CADAFUBT00004400	1427	2402	1221	13	20	47	-5.98014	0.99999	2.37030949101674e-06	0.301985	43.2571	1.14174	46.7896	0.901885	26.6124	CADAFUBG00004400	-1	CADAFUBT00004400	AFUB_044100	DS499596
CADAFUBT00000361	76	108	228	937	430	1139	2.60467	0.99999	2.37794497412906e-06	12.33	1.30505	13.9054	1.19174	12.381	2.81503	CADAFUBG00000361	-1	CADAFUBT00000361	AFUB_003610	DS499594
CADAFUBT00004877	229	392	334	49	12	61	-2.96862	0.99999	2.38557585041097e-06	0.629033	3.83623	0.378576	4.21986	0.646873	4.023	CADAFUBG00004877	-1	CADAFUBT00004877	AFUB_048970	DS499597
CADAFUBT00001828	2785	4618	5277	12979	5483	15996	1.44228	0.99999	2.39327683960227e-06	89.626	25.0963	93.0476	26.7413	91.2464	34.1906	CADAFUBG00001828	1	CADAFUBT00001828	AFUB_018340	DS499595
CADAFUBT00004695	7573	13313	9490	1681	770	2464	-2.62767	0.99999	2.40111831127243e-06	39.3164	231.135	44.2579	261.106	47.6056	208.257	CADAFUBG00004695	1	CADAFUBT00004695	AFUB_047050	DS499596
CADAFUBT00004455	257	497	1418	12261	5481	13855	3.86269	0.99999	2.40902355308516e-06	155.355	4.24938	170.669	5.2807	145.017	16.8579	CADAFUBG00004455	-1	CADAFUBT00004455	AFUB_044650	DS499596
CADAFUBT00008809	518	905	392	43	18	53	-3.99286	0.99999	2.41706439154547e-06	1.24965	19.6446	1.28555	22.0549	1.27236	10.6889	CADAFUBG00008809	-1	CADAFUBT00008809	AFUB_088950	DS499601
CADAFUBT00008857	38192	36502	17394	705	367	1260	-5.30337	0.99999	2.42511505476252e-06	9.68773	684.853	12.3935	420.615	14.3026	224.264	CADAFUBG00008857	-1	CADAFUBT00008857	AFUB_089430	DS499601
CADAFUBT00000090	2709	4235	1978	142	53	238	-4.36493	0.99999	2.43317023486733e-06	3.67345	91.4505	3.36942	91.87	5.08597	48.0107	CADAFUBG00000090	1	CADAFUBT00000090	AFUB_000900	DS499594
CADAFUBT00000930	4173	6055	5656	11325	5205	14214	0.952731	0.99999	2.44123210828265e-06	195.808	94.1526	221.16	87.7892	203.011	91.7546	CADAFUBG00000930	1	CADAFUBT00000930	AFUB_009250	DS499594
CADAFUBT00003575	6714	9443	12500	45141	20438	54321	2.06487	0.99999	2.44929630105908e-06	1034.53	200.792	1151.08	181.475	1028.38	268.788	CADAFUBG00003575	-1	CADAFUBT00003575	AFUB_035880	DS499596
CADAFUBT00002867	8020	14417	12236	2305	1060	2757	-2.50174	0.99999	2.45734764201897e-06	25.9769	117.946	29.3573	136.247	25.6664	129.385	CADAFUBG00002867	-1	CADAFUBT00002867	AFUB_028730	DS499595
CADAFUBT00001566	1407	3172	2088	270	85	317	-3.3105	0.99999	2.46538536802185e-06	4.76477	32.4014	3.6863	46.9403	4.62114	34.5729	CADAFUBG00001566	-1	CADAFUBT00001566	AFUB_015610	DS499594
CADAFUBT00005994	1785	3175	2599	403	150	600	-2.7128	0.99999	2.47340708992333e-06	7.75293	44.8117	7.09163	51.22	9.53506	46.913	CADAFUBG00005994	1	CADAFUBT00005994	AFUB_060140	DS499597
CADAFUBT00008664	150	235	263	735	337	867	1.58125	0.99999	2.48145763644096e-06	13.8665	3.69287	15.6244	3.71778	13.5117	4.65546	CADAFUBG00008664	-1	CADAFUBT00008664	AFUB_087510	DS499601
CADAFUBT00002782	542	695	792	2009	760	2325	1.32803	0.99999	2.48960928300249e-06	120.355	42.3717	111.89	34.9144	115.059	44.518	CADAFUBG00002782	1	CADAFUBT00002782	AFUB_027880	DS499595
CADAFUBT00004501	2291	3396	2610	732	288	871	-2.13344	0.99999	2.49777338896797e-06	5.73961	23.4416	5.54954	22.3292	5.64158	19.2016	CADAFUBG00004501	-1	CADAFUBT00004501	AFUB_045110	DS499596
CADAFUBT00006971	1611	2698	2143	526	240	654	-2.18386	0.99999	2.50594664016642e-06	11.5138	46.0174	12.9104	49.5235	11.8256	44.0132	CADAFUBG00006971	-1	CADAFUBT00006971	AFUB_070230	DS499598
CADAFUBT00004693	1823	2842	2589	709	271	865	-1.97516	0.99999	2.5141073084067e-06	6.97712	23.4104	6.55379	23.4525	7.03165	23.905	CADAFUBG00004693	1	CADAFUBT00004693	AFUB_047030	DS499596
CADAFUBT00007804	3969	6226	7704	23351	12399	30979	1.89843	0.99999	2.52225401206458e-06	927.185	205.652	1209.88	207.303	1016.11	287.014	CADAFUBG00007804	1	CADAFUBT00007804	AFUB_078660	DS499599
CADAFUBT00006431	11500	17604	17310	53180	21950	58535	1.52599	0.99999	2.53041442624955e-06	304.182	85.837	308.541	84.4367	276.574	92.8984	CADAFUBG00006431	1	CADAFUBT00006431	AFUB_064810	DS499598
CADAFUBT00007008	1005	833	512	4444	1938	5213	2.30277	0.99999	2.53857331709064e-06	152.514	45.0085	163.45	23.9726	147.787	16.4867	CADAFUBG00007008	-1	CADAFUBT00007008	AFUB_070600	DS499598
CADAFUBT00007658	12521	20620	14817	3744	1547	4854	-2.241	0.99999	2.54673147642714e-06	91.3203	398.531	92.7289	421.75	97.8008	339.092	CADAFUBG00007658	-1	CADAFUBT00007658	AFUB_077180	DS499599
CADAFUBT00004524	1095	1679	1444	364	130	361	-2.30256	0.99999	2.55490276438985e-06	3.47684	13.6486	3.05155	13.4483	2.84841	12.9413	CADAFUBG00004524	-1	CADAFUBT00004524	AFUB_045340	DS499596
CADAFUBT00008467	15	20	17	101	42	130	2.39232	0.99999	2.56308550098366e-06	2.98606	0.578709	3.05155	0.495841	3.17491	0.471577	CADAFUBG00008467	-1	CADAFUBT00008467	AFUB_085370	DS499600
CADAFUBT00002665	25734	28531	14671	2947	1327	3874	-3.08074	0.99999	2.57130385508666e-06	68.2256	777.439	75.4974	553.884	74.0864	318.679	CADAFUBG00002665	-1	CADAFUBT00002665	AFUB_026710	DS499595
CADAFUBT00006456	534	901	610	132	47	155	-2.61418	0.99999	2.57950763038762e-06	3.69465	19.5044	3.23289	21.1475	3.58379	16.0197	CADAFUBG00006456	-1	CADAFUBT00006456	AFUB_065060	DS499598
CADAFUBT00000563	5457	8060	6595	2198	917	2635	-1.80642	0.99999	2.58771138865646e-06	15.9524	51.6827	16.3555	49.0534	15.7976	44.9098	CADAFUBG00000563	1	CADAFUBT00000563	AFUB_005610	DS499594
CADAFUBT00001922	355	329	235	1645	619	1868	2.1687	0.99999	2.59592379105349e-06	13.2327	3.72651	12.2367	2.21928	12.4128	1.77368	CADAFUBG00001922	-1	CADAFUBT00001922	AFUB_019280	DS499595
CADAFUBT00004000	1217	1978	2587	7997	3722	10984	1.97324	0.99999	2.6041253532348e-06	107.723	21.3926	123.212	22.343	122.223	32.6967	CADAFUBG00004000	-1	CADAFUBT00004000	AFUB_040130	DS499596
CADAFUBT00002143	1338	1964	2165	5401	2022	6203	1.31754	0.999989	2.61234099783616e-06	133.163	43.0484	122.514	40.6056	126.335	50.0834	CADAFUBG00002143	1	CADAFUBT00002143	AFUB_021490	DS499595
CADAFUBT00007366	1259	720	409	7438	2732	8553	2.97094	0.999989	2.62054267115906e-06	41.0986	9.07796	37.0975	3.33609	39.0392	2.12041	CADAFUBG00007366	1	CADAFUBT00007366	AFUB_074260	DS499599
CADAFUBT00007900	1	10	0	112	72	114	4.75974	0.999989	2.62874476683393e-06	5.6243	0.0655303	8.88539	0.4211	4.72897	0	CADAFUBG00007900	1	CADAFUBT00007900	AFUB_079630	DS499599
CADAFUBT00006666	863	1326	990	146	43	225	-2.94087	0.999989	2.63698347671523e-06	2.36281	18.2255	1.71017	17.9951	3.00795	15.0328	CADAFUBG00006666	-1	CADAFUBT00006666	AFUB_067190	DS499598
CADAFUBT00000221	804	1615	1612	30	5	69	-5.27648	0.999989	2.6452381442828e-06	1.28053	44.7834	0.524485	57.8065	2.43293	64.5596	CADAFUBG00000221	-1	CADAFUBT00000221	AFUB_002210	DS499594
CADAFUBT00007978	501	786	490	76	37	84	-3.17318	0.999989	2.65350182604796e-06	0.973813	8.37706	1.16508	8.44538	0.889104	5.89094	CADAFUBG00007978	1	CADAFUBT00007978	AFUB_080510	DS499600
CADAFUBT00009179	6451	10223	7104	1095	408	1678	-2.90208	0.999989	2.66175485680744e-06	22.4574	172.649	20.5636	175.816	28.4281	136.702	CADAFUBG00009179	1	CADAFUBT00009179	AFUB_092670	DS499601
CADAFUBT00006176	1019	1355	1271	261	113	259	-2.52564	0.999989	2.67016079543397e-06	3.05223	15.5504	3.2475	13.2877	2.502	13.946	CADAFUBG00006176	-1	CADAFUBT00006176	AFUB_061980	DS499597
CADAFUBT00008531	20728	26502	18933	491	327	1337	-4.94026	0.999989	2.67857857658869e-06	14.0894	776.178	23.0597	637.714	31.6924	509.751	CADAFUBG00008531	1	CADAFUBT00008531	AFUB_085990	DS499600
CADAFUBT00003183	3964	5467	4320	1147	510	1446	-2.1478	0.999989	2.68715487492699e-06	34.3572	154.946	37.5421	137.321	35.7795	121.413	CADAFUBG00003183	-1	CADAFUBT00003183	AFUB_031880	DS499595
CADAFUBT00007867	4	4	8	98	36	88	3.79442	0.999989	2.69577164091107e-06	3.54123	0.188616	3.19686	0.121205	2.62677	0.271234	CADAFUBG00007867	-1	CADAFUBT00007867	AFUB_079290	DS499599
CADAFUBT00004116	3921	5398	4523	9573	3986	11624	0.863398	0.999989	2.70443509134459e-06	121.975	65.1948	124.812	57.6756	122.346	54.0726	CADAFUBG00004116	-1	CADAFUBT00004116	AFUB_041280	DS499596
CADAFUBT00009276	10567	12619	9520	45413	19822	56659	1.898	0.999989	2.71308837741244e-06	771.513	234.265	827.569	179.772	795.14	151.749	CADAFUBG00009276	-1	CADAFUBT00009276	AFUB_093730	DS499602
CADAFUBT00008191	434	754	518	1905	934	2277	1.5844	0.999989	2.72172804322132e-06	32.124	9.55027	38.7057	10.662	31.7182	8.19578	CADAFUBG00008191	1	CADAFUBT00008191	AFUB_082620	DS499600
CADAFUBT00003610	3372	3957	2594	467	170	545	-3.06955	0.999989	2.73035241076631e-06	5.78835	54.5402	5.17822	41.1281	5.58015	30.1671	CADAFUBG00003610	1	CADAFUBT00003610	AFUB_036230	DS499596
CADAFUBT00003304	517	508	407	33	16	26	-4.255	0.999989	2.73905648817912e-06	0.304148	6.21804	0.362397	3.92617	0.19795	3.51959	CADAFUBG00003304	1	CADAFUBT00003304	AFUB_033090	DS499595
CADAFUBT00002014	791	1003	887	2076	827	2504	1.01206	0.999989	2.74779263340437e-06	85.41	42.4668	83.6143	34.6033	85.0995	34.2398	CADAFUBG00002014	-1	CADAFUBT00002014	AFUB_020200	DS499595
CADAFUBT00000546	2301	3325	5081	18192	9107	23979	2.25979	0.999989	2.75652296560061e-06	874.946	144.414	1076.39	134.1	952.672	229.285	CADAFUBG00000546	-1	CADAFUBT00000546	AFUB_005440	DS499594
CADAFUBT00000214	4053	5685	4958	10571	4210	11870	0.858766	0.999989	2.76524558446616e-06	129.381	64.7327	126.628	58.3472	120.01	56.9361	CADAFUBG00000214	-1	CADAFUBT00000214	AFUB_002140	DS499594
CADAFUBT00008270	3565	5543	4531	1239	508	1683	-1.99146	0.999989	2.7740155261273e-06	15.219	57.1434	15.3346	57.0945	17.0769	52.2198	CADAFUBG00008270	1	CADAFUBT00008270	AFUB_083410	DS499600
CADAFUBT00008965	3	2	3	51	34	86	4.41785	0.999989	2.78283069622867e-06	1.23512	0.0948098	2.02354	0.0406167	1.72048	0.0681691	CADAFUBG00008965	-1	CADAFUBT00008965	AFUB_090510	DS499601
CADAFUBT00000820	6181	7620	3292	621	263	778	-3.36241	0.999989	2.79164264961571e-06	8.20333	106.549	8.53784	84.409	8.48965	40.8023	CADAFUBG00000820	-1	CADAFUBT00000820	AFUB_008160	DS499594
CADAFUBT00009751	5496	8453	10799	29121	14841	37003	1.70999	0.999989	2.80044282750028e-06	876.132	215.775	1097.29	213.26	919.627	304.841	CADAFUBG00009751	-1	CADAFUBT00009751	AFUB_098550	DS499603
CADAFUBT00007290	3778	4874	4177	10455	4137	12246	1.06487	0.999989	2.80922596638912e-06	132.718	62.5836	129.058	51.8833	128.414	49.7506	CADAFUBG00007290	-1	CADAFUBT00007290	AFUB_073500	DS499599
CADAFUBT00008185	738	786	583	2677	1037	3263	1.72742	0.999988	2.81804782672045e-06	41.8366	15.0507	39.8272	10.3007	42.1246	8.54875	CADAFUBG00008185	1	CADAFUBT00008185	AFUB_082560	DS499600
CADAFUBT00009240	74992	124654	72023	8309	3874	10363	-3.59091	0.999988	2.82695693679796e-06	135.433	1595.08	155.177	1703.79	139.531	1101.47	CADAFUBG00009240	-1	CADAFUBT00009240	AFUB_093370	DS499602
CADAFUBT00007630	1686	3120	2734	399	144	561	-2.77182	0.999988	2.83594035443205e-06	8.87613	48.9441	7.8724	58.2023	10.3092	57.0658	CADAFUBG00007630	-1	CADAFUBT00007630	AFUB_076900	DS499599
CADAFUBT00001463	10767	16244	17102	48767	21832	60840	1.57512	0.999988	2.8449870242595e-06	1435.58	413.607	1579.39	400.986	1479.46	472.362	CADAFUBG00001463	1	CADAFUBT00001463	AFUB_014580	DS499594
CADAFUBT00003133	2189	3135	2619	709	277	717	-2.22161	0.999988	2.8540206954181e-06	8.08367	32.5687	7.76133	29.9733	6.75294	28.0172	CADAFUBG00003133	1	CADAFUBT00003133	AFUB_031380	DS499595
CADAFUBT00009884	139529	168884	88262	5609	3438	9479	-4.42033	0.999988	2.86312587770166e-06	134.409	4363.16	202.462	3393.66	187.637	1984.47	CADAFUBG00009884	-1	CADAFUBT00009884	AFUB_099880	DS499603
CADAFUBT00009583	1226	1737	1506	2906	1225	3378	0.748669	0.999988	2.87228016726292e-06	61.4444	33.8274	63.6527	30.7979	59.0008	29.8771	CADAFUBG00009583	-1	CADAFUBT00009583	AFUB_096810	DS499602
CADAFUBT00006765	1898	3403	2377	443	207	625	-2.59023	0.999988	2.88150539068639e-06	5.06779	28.3337	5.81941	32.6446	5.90617	25.5135	CADAFUBG00006765	1	CADAFUBT00006765	AFUB_068170	DS499598
CADAFUBT00007159	1360	1310	1199	15	17	63	-5.34789	0.999988	2.89073887201582e-06	0.220781	26.1217	0.614913	16.1688	0.76599	16.5583	CADAFUBG00007159	1	CADAFUBT00007159	AFUB_072100	DS499598
CADAFUBT00008715	140	202	190	29	9	28	-3.01089	0.999988	2.8999741026037e-06	0.426844	2.689	0.325542	2.4932	0.34044	2.62392	CADAFUBG00008715	-1	CADAFUBT00008715	AFUB_088010	DS499601
CADAFUBT00008877	2001	2396	1904	6040	2404	7364	1.327	0.999988	2.90921241540185e-06	102.868	44.4717	100.617	34.2189	103.602	30.4255	CADAFUBG00008877	1	CADAFUBT00008877	AFUB_089630	DS499601
CADAFUBT00005938	231	320	312	731	289	957	1.19588	0.999988	2.91849147926915e-06	26.1381	10.7785	25.395	9.59491	28.267	10.4674	CADAFUBG00005938	-1	CADAFUBT00005938	AFUB_059580	DS499597
CADAFUBT00003197	402	623	490	120	48	134	-2.3267	0.999988	2.92778016535133e-06	4.96691	21.7132	4.88248	21.6236	4.58165	19.0295	CADAFUBG00003197	-1	CADAFUBT00003197	AFUB_032020	DS499595
CADAFUBT00008704	1562	2784	1833	358	162	465	-2.64918	0.999988	2.9370840976014e-06	2.89003	16.4548	3.21387	18.8462	3.10087	13.8838	CADAFUBG00008704	1	CADAFUBT00008704	AFUB_087900	DS499601
CADAFUBT00003842	28194	50946	42371	9571	4133	11434	-2.27315	0.999988	2.94638426669311e-06	69.6115	267.591	73.8725	310.72	68.6963	289.147	CADAFUBG00003842	-1	CADAFUBT00003842	AFUB_038550	DS499596
CADAFUBT00009508	558	768	696	1514	565	1757	0.92382	0.999988	2.95566912932358e-06	11.3128	5.44088	10.3749	4.81215	10.8449	4.87954	CADAFUBG00009508	1	CADAFUBT00009508	AFUB_096060	DS499602
CADAFUBT00009356	2146	3350	3694	9578	4173	11074	1.43366	0.999988	2.96497430652783e-06	102.689	30.0242	109.949	30.1182	98.0767	37.1598	CADAFUBG00009356	-1	CADAFUBT00009356	AFUB_094530	DS499602
CADAFUBT00002619	901	1148	1110	2389	1084	2975	1.02938	0.999988	2.97437659341961e-06	37.4213	18.417	41.7278	15.0792	38.4947	16.3137	CADAFUBG00002619	1	CADAFUBT00002619	AFUB_026250	DS499595
CADAFUBT00003265	2150	3079	2364	565	266	739	-2.27391	0.999988	2.9837654874509e-06	4.05323	20.1272	4.68951	18.5224	4.37933	15.9121	CADAFUBG00003265	1	CADAFUBT00003265	AFUB_032700	DS499595
CADAFUBT00004234	631	1244	1216	3073	1376	3856	1.42591	0.999988	2.99318447256711e-06	37.1453	9.95318	40.8745	12.6094	38.5025	13.7912	CADAFUBG00004234	1	CADAFUBT00004234	AFUB_042450	DS499596
CADAFUBT00000082	2627	3739	4136	736	265	863	-2.49419	0.999987	3.00268862834677e-06	2.05499	9.5716	1.81833	8.75433	1.99047	10.8353	CADAFUBG00000082	1	CADAFUBT00000082	AFUB_000820	DS499594
CADAFUBT00005398	929	1310	909	188	86	228	-2.64868	0.999987	3.01223369931115e-06	2.55258	16.46	2.86955	14.9151	2.55722	11.5801	CADAFUBG00005398	-1	CADAFUBT00005398	AFUB_054180	DS499597
CADAFUBT00002976	701	693	506	2543	1052	2989	1.79296	0.999987	3.02184174077375e-06	81.5373	29.3305	82.8932	18.6328	79.1675	15.2225	CADAFUBG00002976	1	CADAFUBT00002976	AFUB_029810	DS499595
CADAFUBT00009679	1612	3022	3550	13998	7107	16986	2.21857	0.999987	3.03144068975491e-06	187.45	28.1693	233.883	33.935	187.898	44.604	CADAFUBG00009679	-1	CADAFUBT00009679	AFUB_097740	DS499602
CADAFUBT00000735	1917	2887	4440	19892	9148	21465	2.44984	0.999987	3.04106704179851e-06	328.941	41.3669	371.757	40.0332	293.212	68.8888	CADAFUBG00000735	-1	CADAFUBT00000735	AFUB_007320	DS499594
CADAFUBT00000140	1784	948	597	10762	4320	12060	3.02737	0.999987	3.05068908602423e-06	40.8556	8.83781	40.3028	3.01788	37.8196	2.12647	CADAFUBG00000140	-1	CADAFUBT00000140	AFUB_001400	DS499594
CADAFUBT00007409	134	278	203	841	387	911	1.79828	0.999987	3.06030108539708e-06	11.0667	2.30101	12.5149	3.06762	9.90265	2.50637	CADAFUBG00007409	-1	CADAFUBT00007409	AFUB_074690	DS499599
CADAFUBT00005732	1827	2735	1936	371	166	537	-2.597	0.999987	3.0698945074449e-06	9.38425	60.3054	10.3188	58.012	11.2205	45.947	CADAFUBG00005732	1	CADAFUBT00005732	AFUB_057530	DS499597
CADAFUBT00002860	1082	1397	1152	3207	1416	3724	1.20089	0.999987	3.07948634627667e-06	42.2008	18.5798	45.7909	15.4153	40.4802	14.2233	CADAFUBG00002860	1	CADAFUBT00002860	AFUB_028660	DS499595
CADAFUBT00006674	2217	3899	3349	697	272	712	-2.49328	0.999987	3.0890832910489e-06	4.81311	19.9779	4.61589	22.5778	4.06148	21.6987	CADAFUBG00006674	-1	CADAFUBT00006674	AFUB_067270	DS499598
CADAFUBT00009938	558	727	471	82	34	102	-3.00989	0.999987	3.09869493037814e-06	0.98249	8.7245	1.00112	7.30438	1.00955	5.29495	CADAFUBG00009938	1	CADAFUBT00009938	AFUB_100420	DS499603
CADAFUBT00005358	3802	17375	48801	221669	105368	255897	3.05836	0.999987	3.10832132760241e-06	4313.08	96.5353	5038.31	283.493	4113	890.917	CADAFUBG00005358	-1	CADAFUBT00005358	AFUB_053780	DS499597
CADAFUBT00001824	19554	33540	28769	6764	2676	7715	-2.25458	0.999987	3.11795219418067e-06	99.3436	374.769	96.5864	413.08	93.6017	396.449	CADAFUBG00001824	1	CADAFUBT00001824	AFUB_018300	DS499595
CADAFUBT00009408	805	1505	1099	179	77	268	-2.70171	0.999987	3.12756477139581e-06	2.19476	12.8802	2.32016	15.4741	2.71444	12.6432	CADAFUBG00009408	1	CADAFUBT00009408	AFUB_095060	DS499602
CADAFUBT00005814	1182	1396	1457	3189	1289	3799	1.03654	0.999987	3.13718334540298e-06	112.264	54.2996	111.515	41.2105	110.476	48.1253	CADAFUBG00005814	1	CADAFUBT00005814	AFUB_058350	DS499597
CADAFUBT00003767	1717	2148	2650	6954	2650	8229	1.45271	0.999987	3.14684931264729e-06	167.227	53.8807	156.607	43.3152	163.467	59.792	CADAFUBG00003767	-1	CADAFUBT00003767	AFUB_037800	DS499596
CADAFUBT00008911	1789	1691	1342	6577	2651	7610	1.80402	0.999987	3.15650880978785e-06	89.4774	31.7605	88.6317	19.2914	85.5227	17.1303	CADAFUBG00008911	-1	CADAFUBT00008911	AFUB_089970	DS499601
CADAFUBT00003521	2415	4048	3280	756	306	1039	-2.21329	0.999987	3.16617658397631e-06	14.544	60.6275	14.4669	65.3035	16.5115	59.2054	CADAFUBG00003521	1	CADAFUBT00003521	AFUB_035340	DS499596
CADAFUBT00008380	640	814	508	44	23	79	-3.74828	0.999987	3.17584896618114e-06	0.372365	7.06785	0.478341	5.77664	0.552273	4.03372	CADAFUBG00008380	1	CADAFUBT00008380	AFUB_084510	DS499600
CADAFUBT00007673	3298	2214	1317	28285	10064	31087	3.34594	0.999987	3.18553516276615e-06	85.7021	13.04	74.9376	5.62533	77.8082	3.7441	CADAFUBG00007673	1	CADAFUBT00007673	AFUB_077330	DS499599
CADAFUBT00004444	136	233	185	26	10	31	-3.04765	0.999987	3.1953153152978e-06	0.665046	4.53951	0.628596	4.99768	0.655015	4.43993	CADAFUBG00004444	1	CADAFUBT00004444	AFUB_044540	DS499596
CADAFUBT00005731	777	1221	1040	250	71	235	-2.44997	0.999987	3.20510573083627e-06	4.94892	20.0716	3.454	20.2685	3.84281	19.3166	CADAFUBG00005731	-1	CADAFUBT00005731	AFUB_057520	DS499597
CADAFUBT00007893	1682	2673	1991	297	175	420	-2.83073	0.999987	3.21488453242803e-06	2.43501	17.9954	3.52595	18.3771	2.84449	15.3159	CADAFUBG00007893	-1	CADAFUBT00007893	AFUB_079560	DS499599
CADAFUBT00008669	362	685	333	37	16	32	-4.02106	0.999987	3.22464688626621e-06	1.26981	16.212	1.34943	19.7134	0.907188	10.7228	CADAFUBG00008669	1	CADAFUBT00008669	AFUB_087560	DS499601
CADAFUBT00004797	53	86	75	261	144	315	1.75039	0.999987	3.23439436248851e-06	1.76136	0.466742	2.38817	0.486678	1.75602	0.474894	CADAFUBG00004797	1	CADAFUBT00004797	AFUB_048070	DS499596
CADAFUBT00007105	405	549	354	1735	731	2551	1.93946	0.999987	3.24418716833866e-06	30.2275	9.20768	31.2978	8.02066	36.7134	5.78673	CADAFUBG00007105	1	CADAFUBT00007105	AFUB_071569	DS499598
CADAFUBT00006065	1252	1648	1406	3377	1283	3960	1.00134	0.999987	3.25397067831397e-06	42.3179	20.4733	39.5106	17.3175	40.992	16.5312	CADAFUBG00006065	1	CADAFUBT00006065	AFUB_060850	DS499597
CADAFUBT00009810	9120	12916	14969	46211	18469	57494	1.72315	0.999987	3.26375095911094e-06	1059.05	272.747	1040.18	248.219	1088.45	321.879	CADAFUBG00009810	-1	CADAFUBT00009810	AFUB_099140	DS499603
CADAFUBT00007380	1123	2054	2575	7638	3366	9210	1.81322	0.999987	3.27354275137474e-06	86.3639	16.5701	93.532	19.4755	86.0247	27.3184	CADAFUBG00007380	-1	CADAFUBT00007380	AFUB_074400	DS499599
CADAFUBT00004486	1618	1599	1373	7119	2572	8887	2.01703	0.999987	3.28332618691522e-06	165.936	49.2144	147.328	31.254	171.115	30.0275	CADAFUBG00004486	-1	CADAFUBT00004486	AFUB_044960	DS499596
CADAFUBT00001780	642	608	588	2098	927	2555	1.60213	0.999987	3.29309239000457e-06	32.3438	12.9155	35.1204	7.86003	32.5378	8.50529	CADAFUBG00001780	-1	CADAFUBT00001780	AFUB_017850	DS499595
CADAFUBT00006435	735	1010	1274	2927	1211	3474	1.3342	0.999986	3.30292584273444e-06	158.651	51.9874	161.308	45.9066	155.546	64.791	CADAFUBG00006435	1	CADAFUBT00006435	AFUB_064850	DS499598
CADAFUBT00007441	683	747	755	2472	902	3041	1.55382	0.999986	3.31275652072798e-06	66.4667	23.9645	59.6013	16.8427	67.5435	19.0471	CADAFUBG00007441	1	CADAFUBT00007441	AFUB_075010	DS499599
CADAFUBT00004891	5023	7989	3243	176	58	292	-4.94968	0.999986	3.32261743542461e-06	3.88995	144.872	3.1503	148.067	5.3312	67.2518	CADAFUBG00004891	-1	CADAFUBT00004891	AFUB_049110	DS499597
CADAFUBT00008480	3	14	5	141	40	131	3.82597	0.999986	3.33247642955826e-06	3.27538	0.09094	2.28347	0.272712	2.51376	0.108978	CADAFUBG00008480	1	CADAFUBT00008480	AFUB_085490	DS499600
CADAFUBT00007217	629	1049	1215	4074	2256	5316	2.0092	0.999986	3.34238967179348e-06	229.946	46.3283	312.922	49.6494	247.856	64.3438	CADAFUBG00007217	1	CADAFUBT00007217	AFUB_072770	DS499599
CADAFUBT00003484	749	1345	1676	4919	2052	5558	1.73263	0.999986	3.35239348956107e-06	67.4585	13.404	69.1562	15.4674	62.9636	21.5655	CADAFUBG00003484	-1	CADAFUBT00003484	AFUB_034980	DS499596
CADAFUBT00003603	4690	6774	5860	12355	4626	14776	0.874303	0.999986	3.3624368374551e-06	155.968	77.2603	143.513	71.7087	154.085	69.409	CADAFUBG00003603	-1	CADAFUBT00003603	AFUB_036160	DS499596
CADAFUBT00005520	1099	1656	1317	349	134	428	-2.16021	0.999986	3.37248589612278e-06	5.17028	21.246	4.87851	20.5723	5.23773	18.3063	CADAFUBG00005520	1	CADAFUBT00005520	AFUB_055410	DS499597
CADAFUBT00003257	403	757	501	94	33	112	-2.79697	0.999986	3.38252431619408e-06	2.50771	14.0296	2.1635	16.9348	2.46819	12.5405	CADAFUBG00003257	1	CADAFUBT00003257	AFUB_032620	DS499595
CADAFUBT00003863	3657	5903	4790	1227	557	1709	-2.03851	0.999986	3.39261795299037e-06	26.1869	101.849	29.2138	105.644	30.1296	95.9182	CADAFUBG00003863	-1	CADAFUBT00003863	AFUB_038760	DS499596
CADAFUBT00009072	175	326	346	1122	585	1669	1.99488	0.999986	3.40270882649896e-06	41.8727	8.52252	53.6522	10.2021	51.4524	12.1155	CADAFUBG00009072	-1	CADAFUBT00009072	AFUB_091590	DS499601
CADAFUBT00006600	710	899	633	120	47	121	-2.96065	0.999986	3.41298113896287e-06	3.48741	26.926	3.3567	21.9087	2.90481	17.2604	CADAFUBG00006600	-1	CADAFUBT00006600	AFUB_066500	DS499598
CADAFUBT00002305	559	740	838	1754	774	2301	1.17614	0.999986	3.42326252742349e-06	62.717	26.0831	68.0128	22.1882	67.9648	28.1142	CADAFUBG00002305	1	CADAFUBT00002305	AFUB_023110	DS499595
CADAFUBT00005840	1227	1692	1462	2918	1183	3791	0.849131	0.999986	3.43355319815678e-06	58.1006	31.881	57.886	28.2508	62.3534	27.313	CADAFUBG00005840	1	CADAFUBT00005840	AFUB_058610	DS499597
CADAFUBT00001675	47	60	33	0	0	0	Err:502	0.999986	3.44388955069225e-06	0	1.21061	0	0.993114	0	0.611158	CADAFUBG00001675	-1	CADAFUBT00001675	AFUB_016700	DS499594
CADAFUBT00004217	3599	4847	4868	11690	6051	15792	1.33264	0.999986	3.45421489737318e-06	502.119	201.728	638.724	174.582	560.326	196.187	CADAFUBG00004217	1	CADAFUBT00004217	AFUB_042280	DS499596
CADAFUBT00008539	30257	32419	22504	480	335	1259	-5.36003	0.999986	3.46465844711305e-06	4.54039	373.482	7.78737	257.15	9.8376	199.728	CADAFUBG00008539	1	CADAFUBT00008539	AFUB_086070	DS499600
CADAFUBT00001405	972	1451	1180	304	138	383	-2.12673	0.999985	3.47519664664209e-06	3.31128	13.8159	3.69398	13.2533	3.44613	12.0595	CADAFUBG00001405	-1	CADAFUBT00001405	AFUB_014000	DS499594
CADAFUBT00009459	688	774	694	1900	797	2322	1.21904	0.999985	3.48579746389442e-06	26.4278	12.4879	27.2433	9.02783	26.6797	9.05719	CADAFUBG00009459	-1	CADAFUBT00009459	AFUB_095570	DS499602
CADAFUBT00007652	334	443	423	1193	444	1259	1.27103	0.999985	3.49646812511409e-06	14.5753	5.32495	13.3307	4.53854	12.7062	4.84891	CADAFUBG00007652	1	CADAFUBT00007652	AFUB_077120	DS499599
CADAFUBT00004200	290	166	82	1396	571	1786	2.80237	0.999985	3.5071931441102e-06	24.8281	6.73051	24.9567	2.47572	26.2392	1.36835	CADAFUBG00004200	1	CADAFUBT00004200	AFUB_042110	DS499596
CADAFUBT00007679	1062	1069	836	3407	1440	4374	1.63592	0.999985	3.51792202802358e-06	136.871	55.6745	142.166	36.0125	145.154	31.5118	CADAFUBG00007679	1	CADAFUBT00007679	AFUB_077390	DS499599
CADAFUBT00002228	5398	7910	6580	2379	976	2905	-1.66766	0.999985	3.52863495934947e-06	16.7672	49.6467	16.9048	46.7495	16.9131	43.5129	CADAFUBG00002228	-1	CADAFUBT00002228	AFUB_022340	DS499595
CADAFUBT00000688	4516	4839	2469	344	163	409	-3.69023	0.999985	3.53949931926044e-06	3.07105	52.6106	3.5761	36.2258	3.01622	20.6812	CADAFUBG00000688	1	CADAFUBT00000688	AFUB_006850	DS499594
CADAFUBT00006379	1712	2562	3804	13425	6701	17761	2.22963	0.999985	3.55040483576109e-06	279.531	46.5169	342.885	44.7331	305.488	74.316	CADAFUBG00006379	-1	CADAFUBT00006379	AFUB_064300	DS499598
CADAFUBT00008130	85886	148239	70013	8244	3806	10173	-3.7746	0.999985	3.56132108182537e-06	89.2273	1213.04	101.233	1345.42	90.9537	710.993	CADAFUBG00008130	-1	CADAFUBT00008130	AFUB_082020	DS499600
CADAFUBT00007505	343	382	253	34	12	39	-3.5243	0.999985	3.57228742452199e-06	0.550245	7.24374	0.477256	5.18412	0.521378	3.8417	CADAFUBG00007505	-1	CADAFUBT00007505	AFUB_075650	DS499599
CADAFUBT00002872	501	787	573	114	56	122	-2.67204	0.999985	3.58324077362893e-06	3.67247	21.0612	4.43338	21.26	3.24657	17.3195	CADAFUBG00002872	1	CADAFUBT00002872	AFUB_028780	DS499595
CADAFUBT00004645	1390	2215	1346	226	98	324	-2.93365	0.999985	3.59417487967606e-06	1.9366	15.5431	2.06372	15.9162	2.29344	10.8219	CADAFUBG00004645	1	CADAFUBT00004645	AFUB_046550	DS499596
CADAFUBT00007942	822	1696	1641	188	86	247	-2.99688	0.999985	3.60512492555976e-06	2.979	16.9971	3.34892	22.5358	3.23311	24.3976	CADAFUBG00007942	1	CADAFUBT00007942	AFUB_080140	DS499600
CADAFUBT00007966	1236	1772	1446	397	147	481	-2.11948	0.999985	3.61607061205426e-06	3.73974	15.1936	3.403	13.9975	3.7429	12.7804	CADAFUBG00007966	-1	CADAFUBT00007966	AFUB_080380	DS499600
CADAFUBT00008019	216	222	152	4	2	13	-4.95664	0.999985	3.62702609579647e-06	0.0629448	4.43553	0.0773434	2.92946	0.168987	2.24424	CADAFUBG00008019	-1	CADAFUBT00008019	AFUB_080920	DS499600
CADAFUBT00008061	3896	6397	5300	1669	710	2030	-1.82238	0.999985	3.6379758632712e-06	24.9966	76.1439	26.1322	80.3407	25.1149	74.4778	CADAFUBG00008061	1	CADAFUBT00008061	AFUB_081330	DS499600
CADAFUBT00001175	1384	2188	1755	479	194	633	-2.02817	0.999985	3.64891037672877e-06	6.42698	24.2326	6.39686	24.618	7.01595	22.094	CADAFUBG00001175	-1	CADAFUBT00001175	AFUB_011700	DS499594
CADAFUBT00005038	1841	2504	2225	623	266	682	-2.06421	0.999985	3.65988446313043e-06	15.5853	60.0997	16.3532	52.5286	14.0936	52.2256	CADAFUBG00005038	1	CADAFUBT00005038	AFUB_050580	DS499597
CADAFUBT00006163	149	227	189	31	9	38	-2.8567	0.999985	3.6708650625917e-06	1.87358	11.7514	1.33674	11.5046	1.89717	10.7176	CADAFUBG00006163	-1	CADAFUBT00006163	AFUB_061850	DS499597
CADAFUBT00002509	9695	11836	7274	34798	15003	41169	1.65907	0.999985	3.6818504397558e-06	404.172	146.944	428.237	115.279	394.997	79.2705	CADAFUBG00002509	-1	CADAFUBT00002509	AFUB_025150	DS499595
CADAFUBT00001674	1207	1648	1004	188	81	222	-2.97443	0.999984	3.6928807970721e-06	2.23684	18.7403	2.36841	16.4426	2.18193	11.2082	CADAFUBG00001674	-1	CADAFUBT00001674	AFUB_016690	DS499594
CADAFUBT00004211	2794	4134	4196	8531	3319	10311	0.994347	0.999984	3.70399941800132e-06	160.062	68.4079	153.034	65.0419	159.809	73.8669	CADAFUBG00004211	-1	CADAFUBT00004211	AFUB_042220	DS499596
CADAFUBT00005068	901	1655	1167	215	105	281	-2.63103	0.999984	3.71519163232492e-06	4.56007	24.9373	5.47289	29.4351	4.92324	23.2237	CADAFUBG00005068	1	CADAFUBT00005068	AFUB_050880	DS499597
CADAFUBT00001291	4079	7750	5266	1127	416	1419	-2.52893	0.999984	3.72639402286912e-06	21.9284	103.568	19.8916	126.45	22.8074	96.1368	CADAFUBG00001291	-1	CADAFUBT00001291	AFUB_012860	DS499594
CADAFUBT00009277	1537	1809	1828	3988	1760	5045	1.06074	0.999984	3.73758566723966e-06	86.1901	43.3479	93.4778	32.785	90.0689	37.0685	CADAFUBG00009277	1	CADAFUBT00009277	AFUB_093740	DS499602
CADAFUBT00009638	2063	3452	1715	54	31	148	-4.95559	0.999984	3.74879919081533e-06	3.35267	167.143	4.7299	179.722	7.59049	99.905	CADAFUBG00009638	1	CADAFUBT00009638	AFUB_097339	DS499602
CADAFUBT00006463	3360	5004	6059	15516	6635	18162	1.48287	0.999984	3.76003257619181e-06	169.547	47.9116	178.174	45.8523	163.94	62.1207	CADAFUBG00006463	-1	CADAFUBT00006463	AFUB_065130	DS499598
CADAFUBT00007825	186	358	360	32	10	47	-3.34445	0.999984	3.77129251041228e-06	0.714197	5.41717	0.548481	6.70017	0.866517	7.53871	CADAFUBG00007825	1	CADAFUBT00007825	AFUB_078870	DS499599
CADAFUBT00008982	132	207	150	19	8	20	-3.3791	0.999984	3.78253269483386e-06	0.242543	2.19888	0.250968	2.21585	0.2109	1.79661	CADAFUBG00008982	1	CADAFUBT00008982	AFUB_090680	DS499601
CADAFUBT00009992	145	137	132	0	1	7	-5.69349	0.999984	3.79380703940219e-06	0	3.61977	0.0470127	2.19774	0.110619	2.36931	CADAFUBG00009992	1	CADAFUBT00009992	AFUB_101070	DS499604
CADAFUBT00009137	6644	11460	9643	2431	1060	2824	-2.13548	0.999984	3.80515688360961e-06	11.8759	42.3549	12.7257	46.9463	11.3961	44.1998	CADAFUBG00009137	1	CADAFUBT00009137	AFUB_092240	DS499601
CADAFUBT00008788	805	578	416	5625	2544	5492	2.9248	0.999984	3.81649223568739e-06	164.171	30.6592	182.467	14.1461	132.408	11.3918	CADAFUBG00008788	1	CADAFUBT00008788	AFUB_088740	DS499601
CADAFUBT00005483	1355	2262	2372	4823	1989	5932	1.08943	0.999984	3.82783275431716e-06	167.202	61.2991	169.454	65.7583	169.877	77.155	CADAFUBG00005483	1	CADAFUBT00005483	AFUB_055030	DS499597
CADAFUBT00004719	164	190	150	12	4	5	-4.58496	0.999984	3.839195373797e-06	0.159755	2.8491	0.130866	2.1211	0.0549861	1.87365	CADAFUBG00004719	-1	CADAFUBT00004719	AFUB_047290	DS499596
CADAFUBT00009370	2576	3642	1595	215	65	233	-3.92885	0.999984	3.85054893583618e-06	2.31966	36.268	1.72343	32.9504	2.0766	16.1463	CADAFUBG00009370	1	CADAFUBT00009370	AFUB_094670	DS499602
CADAFUBT00008792	6104	7794	7562	17150	7294	19918	1.04767	0.999984	3.86193072954288e-06	279.537	129.832	292.169	106.53	268.184	115.648	CADAFUBG00008792	1	CADAFUBT00008792	AFUB_088780	DS499601
CADAFUBT00006838	542	393	321	2258	938	2528	2.18819	0.999984	3.87329502655445e-06	35.0478	10.9781	35.7794	5.11522	32.4134	4.67485	CADAFUBG00006838	1	CADAFUBT00006838	AFUB_068900	DS499598
CADAFUBT00006932	359	767	524	74	26	103	-3.02291	0.999984	3.88465011077009e-06	4.21153	26.6621	3.63643	36.6048	4.84235	27.9812	CADAFUBG00006932	1	CADAFUBT00006932	AFUB_069840	DS499598
CADAFUBT00004446	3945	5845	3692	739	322	1012	-2.70124	0.999984	3.89598571603931e-06	11.8197	82.338	12.6564	78.3936	13.3707	55.4051	CADAFUBG00004446	1	CADAFUBT00004446	AFUB_044560	DS499596
CADAFUBT00006210	4902	6607	5903	12785	5684	15102	0.947134	0.999984	3.90734726769152e-06	155.92	78.0129	170.353	67.5679	152.141	67.5461	CADAFUBG00006210	-1	CADAFUBT00006210	AFUB_062330	DS499597
CADAFUBT00008138	1773	3116	2503	637	278	751	-2.14958	0.999984	3.91872902517068e-06	11.9516	43.4099	12.8182	49.0253	11.6396	44.0631	CADAFUBG00008138	-1	CADAFUBT00008138	AFUB_082090	DS499600
CADAFUBT00001751	7774	7991	4866	406	237	678	-3.96511	0.999984	3.93010508344292e-06	5.96297	148.995	8.55418	98.4175	8.22578	67.0556	CADAFUBG00001751	-1	CADAFUBT00001751	AFUB_017560	DS499595
CADAFUBT00001393	3066	5369	7081	19272	8025	24802	1.7475	0.999984	3.94146499484936e-06	87.8626	18.2407	89.9117	20.5261	93.4062	30.2899	CADAFUBG00001393	1	CADAFUBT00001393	AFUB_013880	DS499594
CADAFUBT00006901	1299	1266	924	4594	2036	5582	1.80741	0.999984	3.95284098859104e-06	54.7552	20.2039	59.6357	12.6533	54.9586	10.3332	CADAFUBG00006901	-1	CADAFUBT00006901	AFUB_069530	DS499598
CADAFUBT00001656	1372	2018	1937	541	217	688	-1.88126	0.999984	3.96422669670488e-06	16.7184	55.3277	16.4797	52.2941	17.5629	56.1634	CADAFUBG00001656	-1	CADAFUBT00001656	AFUB_016510	DS499594
CADAFUBT00002062	1636	2521	1754	405	147	510	-2.47662	0.999983	3.97563593450925e-06	8.01725	42.2615	7.15124	41.8483	8.33972	32.5781	CADAFUBG00002062	-1	CADAFUBT00002062	AFUB_020680	DS499595
CADAFUBT00005198	5252	6799	6139	14662	6360	16966	1.0624	0.999983	3.98715909273073e-06	202.701	94.7499	216.079	78.821	193.755	79.6318	CADAFUBG00005198	-1	CADAFUBT00005198	AFUB_052180	DS499597
CADAFUBT00002159	653	1335	1236	159	62	220	-2.87	0.999983	3.99866194955941e-06	2.12088	11.3664	2.03238	14.9326	2.42412	15.4691	CADAFUBG00002159	-1	CADAFUBT00002159	AFUB_021650	DS499595
CADAFUBT00005487	1037	1968	1615	296	100	300	-2.73073	0.999983	4.01014400182912e-06	4.22915	19.3345	3.5112	23.5788	3.54074	21.6501	CADAFUBG00005487	1	CADAFUBT00005487	AFUB_055070	DS499597
CADAFUBT00006082	6907	10420	7833	2067	889	2817	-2.12374	0.999983	4.02169688021633e-06	13.7321	59.8794	14.5142	58.0495	15.4595	48.826	CADAFUBG00006082	-1	CADAFUBT00006082	AFUB_061020	DS499597
CADAFUBT00009060	204	345	420	1155	542	1459	1.70353	0.999983	4.03333561247425e-06	31.1782	7.18606	35.9552	7.80949	32.5338	10.6376	CADAFUBG00009060	-1	CADAFUBT00009060	AFUB_091470	DS499601
CADAFUBT00000573	1518	2334	1631	324	159	401	-2.63285	0.999983	4.04512850657675e-06	3.86171	23.6101	4.65721	23.3276	3.94812	18.2396	CADAFUBG00000573	-1	CADAFUBT00000573	AFUB_005710	DS499594
CADAFUBT00001137	1886	2428	2529	5232	2046	6074	0.964355	0.999983	4.05691352182916e-06	61.3951	28.8802	59.0019	23.8918	58.8779	27.8446	CADAFUBG00001137	-1	CADAFUBT00001137	AFUB_011320	DS499594
CADAFUBT00001608	5697	9064	7382	1858	903	2345	-2.11659	0.999983	4.06867797831395e-06	29.0371	116.184	34.6808	118.785	30.2735	108.245	CADAFUBG00001608	-1	CADAFUBT00001608	AFUB_016030	DS499594
CADAFUBT00008777	13626	23033	15176	2864	1278	2956	-2.86844	0.999983	4.08042716848107e-06	34.9905	217.239	38.3709	235.973	29.8327	173.965	CADAFUBG00008777	1	CADAFUBT00008777	AFUB_088630	DS499601
CADAFUBT00002045	4381	6503	5027	1528	577	1871	-2.00063	0.999983	4.09225279896393e-06	10.7031	40.0451	9.9324	38.1973	10.826	33.0385	CADAFUBG00002045	1	CADAFUBT00002045	AFUB_020510	DS499595
CADAFUBT00007222	1313	1540	1365	3837	1475	4831	1.26585	0.999983	4.10408121322837e-06	73.8164	32.9623	69.7343	24.8437	76.7731	24.6388	CADAFUBG00007222	-1	CADAFUBT00007222	AFUB_072820	DS499599
CADAFUBT00006452	2308	3131	3225	7250	2661	8329	1.074	0.999983	4.11591519595721e-06	46.4483	19.2957	41.8958	16.8209	44.0795	19.386	CADAFUBG00006452	-1	CADAFUBT00006452	AFUB_065020	DS499598
CADAFUBT00003606	764	1075	1021	2044	770	2363	0.856101	0.999983	4.12773037100494e-06	27.919	13.6177	25.8466	12.313	26.6621	13.0849	CADAFUBG00003606	1	CADAFUBT00003606	AFUB_036190	DS499596
CADAFUBT00009712	792	1728	1773	113	62	182	-3.58799	0.999983	4.13959980447118e-06	3.41475	31.2319	4.60433	43.7884	4.54322	50.2708	CADAFUBG00009712	1	CADAFUBT00009712	AFUB_098070	DS499602
CADAFUBT00004082	8450	7323	4676	56729	22119	68277	2.84694	0.999983	4.15145091211363e-06	951.919	185.031	912.124	103.043	946.413	73.62	CADAFUBG00004082	1	CADAFUBT00004082	AFUB_040950	DS499596
CADAFUBT00001805	1153	1321	950	180	76	223	-2.83759	0.999983	4.16330606019174e-06	3.50231	29.2754	3.63404	21.5536	3.58425	17.3433	CADAFUBG00001805	-1	CADAFUBT00001805	AFUB_018110	DS499595
CADAFUBT00001685	16	25	29	115	47	150	2.15612	0.999983	4.17515241142022e-06	1.27292	0.231108	1.27849	0.232049	1.37153	0.301182	CADAFUBG00001685	-1	CADAFUBT00001685	AFUB_016800	DS499594
CADAFUBT00007107	4002	5853	3391	765	316	939	-2.71313	0.999983	4.18702139314155e-06	20.1721	137.708	20.4772	129.42	20.4534	83.8965	CADAFUBG00007107	1	CADAFUBT00007107	AFUB_071580	DS499598
CADAFUBT00007983	85	162	566	3153	1559	4161	3.44809	0.999983	4.19888706704155e-06	46.0116	1.61865	55.9092	1.98241	50.1594	7.74972	CADAFUBG00007983	1	CADAFUBT00007983	AFUB_080560	DS499600
CADAFUBT00000317	239	429	374	1545	692	1439	1.81878	0.999982	4.21077147790622e-06	27.7673	5.60526	30.5637	6.46544	21.3638	6.30672	CADAFUBG00000317	1	CADAFUBT00000317	AFUB_003170	DS499594
CADAFUBT00009363	914	1717	1392	252	119	308	-2.56679	0.999982	4.22264164744586e-06	3.34832	15.8476	3.88568	19.1307	3.38056	17.3537	CADAFUBG00009363	1	CADAFUBT00009363	AFUB_094600	DS499602
CADAFUBT00005253	8545	11952	14023	42898	19101	48465	1.67807	0.999982	4.23451207151541e-06	635.514	165.193	695.406	148.479	593.1	194.92	CADAFUBG00005253	1	CADAFUBT00005253	AFUB_052730	DS499597
CADAFUBT00000694	1012	1303	1127	2449	1053	3013	0.920518	0.999982	4.24639319895803e-06	55.5663	29.9637	58.7144	24.7915	56.472	23.9924	CADAFUBG00000694	1	CADAFUBT00000694	AFUB_006910	DS499594
CADAFUBT00004771	264	247	83	2	0	4	-6.62936	0.999982	4.25827116406789e-06	0.0378366	6.51745	0	3.91845	0.0625106	1.47328	CADAFUBG00004771	-1	CADAFUBT00004771	AFUB_047810	DS499596
CADAFUBT00008967	182	175	130	8	3	6	-4.84032	0.999982	4.27021550776303e-06	0.0861767	2.55837	0.0794173	1.58079	0.0533903	1.31392	CADAFUBG00008967	-1	CADAFUBT00008967	AFUB_090530	DS499601
CADAFUBT00002684	995	1517	1272	2340	943	3022	0.736584	0.999982	4.28216327270221e-06	73.3075	40.6769	72.6003	39.8523	78.2057	37.3892	CADAFUBG00002684	1	CADAFUBT00002684	AFUB_026900	DS499595
CADAFUBT00000602	8526	12036	13436	41594	20476	48413	1.7003	0.999982	4.2941278572525e-06	1063.92	284.587	1287.11	258.164	1022.94	322.459	CADAFUBG00000602	-1	CADAFUBT00000602	AFUB_006000	DS499594
CADAFUBT00003460	5399	9423	12335	57237	21850	61332	2.37034	0.999982	4.30611259461922e-06	767.977	94.5315	720.471	106.022	679.782	155.288	CADAFUBG00003460	1	CADAFUBT00003460	AFUB_034740	DS499596
CADAFUBT00005164	421	528	499	1128	455	1394	1.0398	0.999982	4.31811424602268e-06	58.3612	28.4243	57.8523	22.9078	59.5785	24.2238	CADAFUBG00005164	-1	CADAFUBT00005164	AFUB_051840	DS499597
CADAFUBT00002297	1133	1784	1799	3052	1245	3766	0.773753	0.999982	4.33014418133941e-06	70.8968	34.345	71.0731	34.7513	72.2659	39.2102	CADAFUBG00002297	1	CADAFUBT00002297	AFUB_023030	DS499595
CADAFUBT00006491	2335	3006	3371	7270	2850	9061	1.1386	0.999982	4.34215447749738e-06	40.8983	17.1415	39.4012	14.1806	42.1074	17.7933	CADAFUBG00006491	-1	CADAFUBT00006491	AFUB_065410	DS499598
CADAFUBT00009946	102	128	143	424	149	479	1.49589	0.999982	4.35419180907944e-06	5.55799	1.74479	4.79989	1.40701	5.18679	1.75879	CADAFUBG00009946	-1	CADAFUBT00009946	AFUB_100500	DS499603
CADAFUBT00009825	593	1555	1523	7303	2730	7270	2.23678	0.999982	4.36629949481736e-06	101.168	10.7199	92.9392	18.0637	83.1933	19.7956	CADAFUBG00009825	1	CADAFUBT00009825	AFUB_099290	DS499603
CADAFUBT00005757	186	319	226	37	15	33	-3.10434	0.999982	4.3784486612428e-06	0.559053	3.66738	0.556975	4.04181	0.411885	3.20395	CADAFUBG00005757	1	CADAFUBT00005757	AFUB_057780	DS499597
CADAFUBT00005129	6113	9218	7941	2327	1098	2921	-1.87468	0.999982	4.39062901989246e-06	23.1328	79.301	26.8243	76.843	23.987	74.0686	CADAFUBG00005129	-1	CADAFUBT00005129	AFUB_051490	DS499597
CADAFUBT00003395	1054	1229	1093	233	103	286	-2.44033	0.999982	4.4028186919336e-06	9.52859	56.2478	10.3515	42.1463	9.66162	41.9391	CADAFUBG00003395	1	CADAFUBT00003395	AFUB_034090	DS499596
CADAFUBT00001200	2178	3683	3021	769	332	1038	-2.05395	0.999982	4.41501850806478e-06	7.93337	29.3211	8.41711	31.8616	8.84586	29.2421	CADAFUBG00001200	-1	CADAFUBT00001200	AFUB_011950	DS499594
CADAFUBT00007937	397	591	272	35	10	31	-4.05128	0.999982	4.42724992884584e-06	0.503227	7.44866	0.353337	7.12554	0.368187	3.66937	CADAFUBG00007937	-1	CADAFUBT00007937	AFUB_080090	DS499600
CADAFUBT00003082	11580	11409	7005	1089	529	1400	-3.31301	0.999982	4.43948317477761e-06	7.64371	106.066	9.12485	67.152	8.11738	46.1329	CADAFUBG00003082	1	CADAFUBT00003082	AFUB_030870	DS499595
CADAFUBT00002442	3343	5853	4611	1100	439	1493	-2.18706	0.999982	4.45172732063966e-06	38.9246	154.369	38.176	173.678	43.6418	153.092	CADAFUBG00002442	1	CADAFUBT00002442	AFUB_024480	DS499595
CADAFUBT00004812	289	540	386	43	21	79	-3.08687	0.999982	4.46398663397513e-06	0.548914	4.81421	0.658792	5.78048	0.833055	4.62327	CADAFUBG00004812	1	CADAFUBT00004812	AFUB_048220	DS499596
CADAFUBT00004423	2301	1955	1153	142	59	189	-3.79382	0.999982	4.47623322243609e-06	6.42245	135.807	6.5578	74.1471	7.06131	48.9292	CADAFUBG00004423	-1	CADAFUBT00004423	AFUB_044330	DS499596
CADAFUBT00000739	1786	1844	1428	6115	2354	7284	1.63899	0.999982	4.48846606421194e-06	88.8562	33.8661	84.0604	22.4692	87.4325	19.4691	CADAFUBG00000739	-1	CADAFUBT00000739	AFUB_007360	DS499594
CADAFUBT00009533	2664	4277	3077	631	263	919	-2.46614	0.999981	4.50072414066931e-06	10.855	59.8033	11.1186	61.6982	13.0595	49.6653	CADAFUBG00009533	1	CADAFUBT00009533	AFUB_096310	DS499602
CADAFUBT00002146	4851	6479	4425	702	369	881	-3.01278	0.999981	4.51297268110238e-06	8.19541	73.902	10.5865	63.4273	8.49612	48.47	CADAFUBG00002146	-1	CADAFUBT00002146	AFUB_021520	DS499595
CADAFUBT00001728	1330	1510	284	10	5	15	-6.70229	0.999981	4.52520063112865e-06	0.233089	40.4543	0.286408	29.5144	0.288818	6.21107	CADAFUBG00001728	-1	CADAFUBT00001728	AFUB_017330	DS499595
CADAFUBT00008432	161	341	344	17	3	28	-4.13955	0.999981	4.53747620422439e-06	0.40035	4.94776	0.173623	6.73411	0.544704	7.60109	CADAFUBG00008432	1	CADAFUBT00008432	AFUB_085020	DS499600
CADAFUBT00009936	4478	5237	2667	345	154	522	-3.60019	0.999981	4.54973537406331e-06	5.69126	96.3973	6.24314	72.4446	7.11329	41.2799	CADAFUBG00009936	1	CADAFUBT00009936	AFUB_100400	DS499603
CADAFUBT00003485	4190	6252	6043	10322	4164	12849	0.729595	0.999981	4.56200019741941e-06	136.089	72.0884	134.916	69.1215	139.939	74.7547	CADAFUBG00003485	-1	CADAFUBT00003485	AFUB_034990	DS499596
CADAFUBT00009553	354	509	380	1352	559	1412	1.41866	0.999981	4.57427170236171e-06	39.7995	13.5987	40.4396	12.5648	34.3358	10.4957	CADAFUBG00009553	1	CADAFUBT00009553	AFUB_096510	DS499602
CADAFUBT00006878	609	931	675	1952	739	2167	1.13306	0.999981	4.58652576741947e-06	41.5302	16.908	38.6387	16.61	38.085	13.4746	CADAFUBG00006878	1	CADAFUBT00006878	AFUB_069300	DS499598
CADAFUBT00001286	712	1064	1001	1964	934	2405	0.933282	0.999981	4.59881079052041e-06	35.5786	16.8314	41.5804	16.1631	35.9894	17.0141	CADAFUBG00001286	-1	CADAFUBT00001286	AFUB_012810	DS499594
CADAFUBT00008203	4458	6954	3477	408	223	639	-3.55135	0.999981	4.61119746671323e-06	3.97495	56.6765	5.33912	56.8121	5.14261	31.7835	CADAFUBG00008203	-1	CADAFUBT00008203	AFUB_082740	DS499600
CADAFUBT00005488	858	1488	1192	272	99	263	-2.48038	0.999981	4.62360599924635e-06	2.80185	11.5333	2.50614	12.8533	2.23791	11.5207	CADAFUBG00005488	-1	CADAFUBT00005488	AFUB_055080	DS499597
CADAFUBT00006556	185	462	1384	15498	6629	16433	4.24684	0.999981	4.63600300492589e-06	273.498	4.26032	287.488	6.83683	239.556	22.9161	CADAFUBG00006556	1	CADAFUBT00006556	AFUB_066060	DS499598
CADAFUBT00006127	134	359	1197	4866	2180	5708	2.91585	0.999981	4.64844154232831e-06	104.834	3.76727	115.42	6.48574	101.584	24.1964	CADAFUBG00006127	1	CADAFUBT00006127	AFUB_061480	DS499597
CADAFUBT00004716	2504	3419	3078	453	229	870	-2.53596	0.999981	4.6608805930256e-06	14.323	103.315	17.7936	90.6503	22.723	91.3126	CADAFUBG00004716	-1	CADAFUBT00004716	AFUB_047260	DS499596
CADAFUBT00002914	390	538	458	103	50	129	-2.29716	0.999981	4.67331391399306e-06	3.07179	15.1778	3.66452	13.4546	3.17801	12.8158	CADAFUBG00002914	-1	CADAFUBT00002914	AFUB_029190	DS499595
CADAFUBT00006861	542	855	479	63	36	85	-3.34988	0.999981	4.68580821354232e-06	1.95572	21.9562	2.74639	22.257	2.1797	13.9517	CADAFUBG00006861	-1	CADAFUBT00006861	AFUB_069130	DS499598
CADAFUBT00007567	1103	1857	1650	313	150	347	-2.50877	0.999981	4.69832764356826e-06	4.62692	21.2772	5.44919	23.0194	4.23729	22.8854	CADAFUBG00007567	1	CADAFUBT00007567	AFUB_076270	DS499599
CADAFUBT00007842	3733	9438	9900	726	328	1062	-3.44667	0.999981	4.71084536209936e-06	12.4892	83.8009	13.8665	136.149	15.0916	159.794	CADAFUBG00007842	-1	CADAFUBT00007842	AFUB_079040	DS499599
CADAFUBT00002393	9990	14264	12482	25212	12160	32691	0.931458	0.999981	4.72335901042693e-06	812.196	419.963	962.677	385.327	869.947	377.28	CADAFUBG00002393	1	CADAFUBT00002393	AFUB_023990	DS499595
CADAFUBT00005056	1829	2663	3624	9718	3811	11257	1.61068	0.999981	4.73588162942294e-06	116.03	28.497	111.822	26.6624	111.027	40.5983	CADAFUBG00005056	-1	CADAFUBT00005056	AFUB_050760	DS499597
CADAFUBT00007685	527	646	448	47	30	76	-3.40528	0.999981	4.74841332005701e-06	1.29954	19.0149	2.03848	14.9782	1.73587	11.6224	CADAFUBG00007685	-1	CADAFUBT00007685	AFUB_077450	DS499599
CADAFUBT00001281	3259	3530	1603	195	81	193	-4.16135	0.999981	4.76094802458572e-06	5.02549	109.602	5.13006	76.2874	4.10877	38.7617	CADAFUBG00001281	-1	CADAFUBT00001281	AFUB_012760	DS499594
CADAFUBT00006608	1171	2041	1610	375	136	469	-2.29878	0.999981	4.7734689021841e-06	1.76747	7.20227	1.57526	8.06675	1.82602	7.11989	CADAFUBG00006608	-1	CADAFUBT00006608	AFUB_066580	DS499598
CADAFUBT00008478	297	594	471	79	24	91	-2.8116	0.999981	4.78601462363341e-06	0.740097	3.63086	0.552544	4.66641	0.70423	4.14008	CADAFUBG00008478	1	CADAFUBT00008478	AFUB_085470	DS499600
CADAFUBT00006494	666	753	695	2629	960	2658	1.56319	0.999981	4.79854969261743e-06	26.3653	8.71582	23.6596	6.33245	22.0196	6.53963	CADAFUBG00006494	1	CADAFUBT00006494	AFUB_065440	DS499598
CADAFUBT00004071	527	947	985	2526	971	2854	1.36891	0.999981	4.81109368264474e-06	60.7441	16.5376	57.3831	19.0966	56.6939	22.2246	CADAFUBG00004071	1	CADAFUBT00004071	AFUB_040840	DS499596
CADAFUBT00007399	1366	1746	2203	6342	2869	7084	1.61629	0.99998	4.82383983506096e-06	174.648	49.0885	194.161	40.3196	161.149	56.9218	CADAFUBG00007399	-1	CADAFUBT00007399	AFUB_074590	DS499599
CADAFUBT00005530	12969	14439	9833	961	363	1581	-3.68028	0.99998	4.83668983093138e-06	12.0425	212.076	11.1787	151.728	16.3658	115.613	CADAFUBG00005530	1	CADAFUBT00005530	AFUB_055510	DS499597
CADAFUBT00007136	22	57	108	405	161	484	2.48928	0.99998	4.84959591009806e-06	5.83534	0.413643	5.70073	0.688685	5.7606	1.46003	CADAFUBG00007136	1	CADAFUBT00007136	AFUB_071870	DS499598
CADAFUBT00001461	3378	2972	1729	18039	6799	19997	2.47238	0.99998	4.86257222159941e-06	191.3	46.7471	177.191	26.4294	175.178	17.2038	CADAFUBG00001461	1	CADAFUBT00001461	AFUB_014560	DS499594
CADAFUBT00006368	1194	1713	1666	2832	1138	3564	0.720275	0.99998	4.87556705847363e-06	29.6189	16.2957	29.2491	15.0234	30.7911	16.3485	CADAFUBG00006368	-1	CADAFUBT00006368	AFUB_064190	DS499598
CADAFUBT00007214	743	831	935	2257	975	2636	1.22576	0.99998	4.88864825349184e-06	29.6998	12.7586	31.5297	9.16976	28.6536	11.5441	CADAFUBG00007214	1	CADAFUBT00007214	AFUB_072740	DS499599
CADAFUBT00003809	14923	21156	12362	1994	1020	2513	-3.13166	0.99998	4.90177264329622e-06	16.309	159.276	20.502	145.101	16.9788	94.8676	CADAFUBG00003809	-1	CADAFUBT00003809	AFUB_038220	DS499596
CADAFUBT00005945	7799	13136	9647	2527	1045	3359	-2.14155	0.99998	4.91487542075153e-06	16.2353	65.3863	16.4993	70.7708	17.827	58.1533	CADAFUBG00005945	-1	CADAFUBT00005945	AFUB_059650	DS499597
CADAFUBT00006388	4918	7603	9927	26065	10106	30237	1.56477	0.99998	4.92796844763145e-06	618.094	152.187	588.938	151.188	592.307	220.872	CADAFUBG00006388	-1	CADAFUBT00006388	AFUB_064390	DS499598
CADAFUBT00000986	3007	6763	5488	558	201	845	-3.24982	0.999979	4.94116884856829e-06	2.61197	18.3679	2.31219	26.5466	3.2674	24.1032	CADAFUBG00000986	1	CADAFUBT00000986	AFUB_009810	DS499594
CADAFUBT00008154	12400	19487	15549	4447	1963	5188	-2.03211	0.999979	4.95439175971776e-06	28.9798	105.449	31.4371	106.49	27.928	95.0729	CADAFUBG00008154	-1	CADAFUBT00008154	AFUB_082250	DS499600
CADAFUBT00005682	10023	15127	11562	3043	1103	3793	-2.20922	0.999979	4.9677792850349e-06	12.9484	55.6549	11.5341	53.9761	13.3324	46.1608	CADAFUBG00005682	-1	CADAFUBT00005682	AFUB_057030	DS499597
CADAFUBT00003040	2307	3216	2548	5824	2428	6750	0.894336	0.999979	4.98114627068401e-06	69.4154	35.8818	71.1176	32.1429	66.4584	28.4945	CADAFUBG00003040	-1	CADAFUBT00003040	AFUB_030450	DS499595
CADAFUBT00007918	123	240	359	1920	604	1979	2.64082	0.999979	4.99449979714999e-06	30.0061	2.50845	23.1974	3.14524	25.5485	5.26416	CADAFUBG00007918	1	CADAFUBT00007918	AFUB_079810	DS499599
CADAFUBT00002905	604	1113	1172	2988	1187	3934	1.48895	0.999979	5.00796202079885e-06	43.2342	11.4045	42.2077	13.5045	47.0211	15.9111	CADAFUBG00002905	1	CADAFUBT00002905	AFUB_029100	DS499595
CADAFUBT00002858	419	249	191	2116	826	2243	2.59361	0.999979	5.02141796657772e-06	47.3811	12.2432	45.4531	4.67545	41.4887	4.01282	CADAFUBG00002858	-1	CADAFUBT00002858	AFUB_028640	DS499595
CADAFUBT00007026	1162	1740	1414	2888	1168	3263	0.761952	0.999979	5.03485543503867e-06	42.0546	22.0808	41.7978	21.2471	39.2505	19.3193	CADAFUBG00007026	1	CADAFUBT00007026	AFUB_070780	DS499598
CADAFUBT00000092	31	77	86	491	251	516	2.697	0.999979	5.04827133159675e-06	9.28889	0.765307	11.6694	1.22154	8.06386	1.52654	CADAFUBG00000092	-1	CADAFUBT00000092	AFUB_000920	DS499594
CADAFUBT00009611	7898	9213	5254	15	35	83	-7.39367	0.999979	5.06169875686936e-06	0.509665	350.189	2.9225	262.5	2.32961	167.498	CADAFUBG00009611	-1	CADAFUBT00009611	AFUB_097090	DS499602
CADAFUBT00003111	2893	4207	3023	663	292	931	-2.42424	0.999979	5.07517999056059e-06	26.7927	152.561	28.9987	142.564	31.0788	114.622	CADAFUBG00003111	-1	CADAFUBT00003111	AFUB_031160	DS499595
CADAFUBT00003394	2424	3004	2518	520	259	639	-2.48637	0.999979	5.08866138938495e-06	6.55229	39.8579	8.02017	31.7413	6.65123	29.7695	CADAFUBG00003394	1	CADAFUBT00003394	AFUB_034080	DS499596
CADAFUBT00001520	550	383	243	3075	1048	3466	2.69002	0.999979	5.10227066346957e-06	32.0133	7.47205	26.8127	3.34364	29.8075	2.37366	CADAFUBG00001520	1	CADAFUBT00001520	AFUB_015150	DS499594
CADAFUBT00000484	473	598	497	1358	596	1906	1.29968	0.999979	5.11587652042994e-06	98.6646	44.845	106.415	36.4332	114.392	33.8801	CADAFUBG00000484	1	CADAFUBT00000484	AFUB_004820	DS499594
CADAFUBT00006406	263	576	422	58	27	72	-3.00573	0.999979	5.12946204882155e-06	1.06196	6.28388	1.21489	8.84378	1.08899	7.24969	CADAFUBG00006406	1	CADAFUBT00006406	AFUB_064570	DS499598
CADAFUBT00003320	360	469	426	89	43	106	-2.39865	0.999979	5.14305105136631e-06	2.21834	11.7094	2.63391	9.80271	2.18251	9.96265	CADAFUBG00003320	-1	CADAFUBT00003320	AFUB_033250	DS499595
CADAFUBT00002637	1862	2538	1457	138	74	250	-3.6642	0.999979	5.15661997505646e-06	3.23873	57.0253	4.26797	49.9485	4.84672	32.0835	CADAFUBG00002637	1	CADAFUBT00002637	AFUB_026430	DS499595
CADAFUBT00004129	493	805	646	2713	751	2623	1.6467	0.999979	5.17018105691391e-06	240.629	57.0607	163.694	59.8728	192.18	53.7598	CADAFUBG00004129	-1	CADAFUBT00004129	AFUB_041410	DS499596
CADAFUBT00008699	1876	2716	2817	4868	1993	5973	0.79262	0.999979	5.18373161346324e-06	54.0586	27.1856	54.3895	25.2917	54.7921	29.3513	CADAFUBG00008699	-1	CADAFUBT00008699	AFUB_087850	DS499601
CADAFUBT00000713	5350	7441	7016	13564	5405	15228	0.787859	0.999979	5.19732429556206e-06	163.957	84.3891	160.557	75.4235	152.053	79.5714	CADAFUBG00000713	-1	CADAFUBT00000713	AFUB_007100	DS499594
CADAFUBT00007919	128	239	306	1127	402	1194	2.01652	0.999978	5.21096699092227e-06	34.0569	5.04757	29.8539	6.05639	29.8055	8.67618	CADAFUBG00007919	-1	CADAFUBT00007919	AFUB_079820	DS499599
CADAFUBT00003446	182	275	254	23	9	55	-3.03076	0.999978	5.22464261697091e-06	0.426844	4.40763	0.410466	4.27966	0.843171	4.42284	CADAFUBG00003446	-1	CADAFUBT00003446	AFUB_034600	DS499596
CADAFUBT00002074	185	311	258	593	232	664	0.981707	0.999978	5.23831532777169e-06	15.6973	6.39047	15.0922	6.90343	14.5194	6.4079	CADAFUBG00002074	-1	CADAFUBT00002074	AFUB_020800	DS499595
CADAFUBT00002212	1064	2039	2000	292	118	316	-2.8133	0.999978	5.25197353414995e-06	2.61023	12.4116	2.59222	15.2844	2.33343	16.7746	CADAFUBG00002212	1	CADAFUBT00002212	AFUB_022170	DS499595
CADAFUBT00001290	1177	2450	2285	335	133	381	-2.79981	0.999978	5.2656164109621e-06	5.66308	25.9643	5.52527	34.7303	5.3204	36.2427	CADAFUBG00001290	-1	CADAFUBT00001290	AFUB_012850	DS499594
CADAFUBT00005234	1992	2682	2330	4436	1975	5521	0.768585	0.999978	5.27927861992067e-06	102.35	59.9762	111.985	51.8909	105.227	50.4406	CADAFUBG00005234	-1	CADAFUBT00005234	AFUB_052540	DS499597
CADAFUBT00004604	320	461	272	18	9	44	-3.89054	0.999978	5.29293798594783e-06	1.2544	29.1008	1.54134	26.9401	2.53295	17.7852	CADAFUBG00004604	1	CADAFUBT00004604	AFUB_046130	DS499596
CADAFUBT00009108	12537	18243	12879	2107	1127	3091	-2.78714	0.999978	5.30658331770506e-06	29.7309	230.85	39.0806	215.861	36.0292	170.511	CADAFUBG00009108	1	CADAFUBT00009108	AFUB_091950	DS499601
CADAFUBT00001439	5392	9977	7986	1435	613	2155	-2.47424	0.999978	5.32026538424941e-06	67.1256	329.138	70.4678	391.355	83.2712	350.503	CADAFUBG00001439	1	CADAFUBT00001439	AFUB_014340	DS499594
CADAFUBT00004810	126	250	263	689	292	801	1.47961	0.999978	5.33393755166572e-06	8.5091	2.03061	8.86218	2.58904	8.17162	3.04752	CADAFUBG00004810	1	CADAFUBT00004810	AFUB_048200	DS499596
CADAFUBT00002419	666	1022	959	3578	1013	3408	1.59546	0.999978	5.34766611752743e-06	40.7946	9.90897	28.3835	9.77121	32.0977	10.2591	CADAFUBG00002419	-1	CADAFUBT00002419	AFUB_024247	DS499595
CADAFUBT00007246	3799	5917	4573	1405	616	1838	-1.88861	0.999978	5.3614212564482e-06	47.7386	168.444	51.4361	168.589	51.5882	145.788	CADAFUBG00007246	1	CADAFUBT00007246	AFUB_073060	DS499599
CADAFUBT00008663	94	207	221	952	372	941	2.11739	0.999978	5.37515844117216e-06	17.3378	2.23397	16.6492	3.16128	14.1566	3.77639	CADAFUBG00008663	1	CADAFUBT00008663	AFUB_087500	DS499601
CADAFUBT00005694	12843	21079	12160	2356	1117	2876	-2.8596	0.999978	5.38890511541621e-06	47.8878	340.65	55.7952	359.281	48.2892	231.905	CADAFUBG00005694	-1	CADAFUBT00005694	AFUB_057150	DS499597
CADAFUBT00001086	4765	6550	4627	1257	482	1414	-2.33804	0.999978	5.40263708746145e-06	22.7711	112.643	21.458	99.5002	21.1597	78.6455	CADAFUBG00001086	-1	CADAFUBT00001086	AFUB_010810	DS499594
CADAFUBT00004662	1455	2876	1995	362	150	368	-2.84572	0.999978	5.4164141830555e-06	4.62109	24.2376	4.70566	30.7864	3.88056	23.8949	CADAFUBG00004662	1	CADAFUBT00004662	AFUB_046720	DS499596
CADAFUBT00001669	23957	36460	55965	316	232	1243	-6.02196	0.999978	5.43022346507966e-06	15.3058	1514.24	27.6154	1480.89	49.7339	2543.39	CADAFUBG00001669	-1	CADAFUBT00001669	AFUB_016640	DS499594
CADAFUBT00006694	337	432	407	1201	603	1365	1.43014	0.999978	5.44401995663383e-06	23.7746	8.70546	29.3347	7.17115	22.321	7.55946	CADAFUBG00006694	-1	CADAFUBT00006694	AFUB_067470	DS499598
CADAFUBT00007207	7741	9741	14130	37902	14426	44768	1.61894	0.999978	5.4577962495845e-06	266.309	70.9761	249.094	57.3933	259.838	93.1519	CADAFUBG00007207	-1	CADAFUBT00007207	AFUB_072670	DS499599
CADAFUBT00005844	4738	7749	5606	1488	600	1993	-2.14844	0.999978	5.47157552623549e-06	16.1563	67.1314	16.0097	70.5536	17.8755	57.1108	CADAFUBG00005844	-1	CADAFUBT00005844	AFUB_058650	DS499597
CADAFUBT00005083	194	389	216	1727	540	1588	2.27046	0.999978	5.48535067862755e-06	120.353	17.6424	92.4806	22.7325	91.4166	14.1235	CADAFUBG00005083	1	CADAFUBT00005083	AFUB_051030	DS499597
CADAFUBT00002264	2430	2367	1831	7986	3431	10159	1.70278	0.999978	5.49910388863306e-06	65.0065	25.8122	68.6344	16.157	68.3108	13.9843	CADAFUBG00002264	1	CADAFUBT00002264	AFUB_022700	DS499595
CADAFUBT00007425	48	58	33	486	171	388	2.91035	0.999978	5.51285542082549e-06	11.8966	1.53327	10.2867	1.19055	7.84564	0.757924	CADAFUBG00007425	-1	CADAFUBT00007425	AFUB_074850	DS499599
CADAFUBT00007093	2372	3867	3186	6008	2468	6882	0.704426	0.999978	5.52665681745166e-06	58.6167	30.1994	59.1739	31.6374	55.4648	29.1651	CADAFUBG00007093	-1	CADAFUBT00007093	AFUB_071450	DS499598
CADAFUBT00009054	681	1015	673	130	34	120	-3.06032	0.999978	5.54050981129735e-06	1.36801	9.35155	0.87926	8.95665	1.04313	6.64486	CADAFUBG00009054	-1	CADAFUBT00009054	AFUB_091410	DS499601
CADAFUBT00003895	4035	6634	6272	1569	681	1843	-2.04929	0.999977	5.55438785810767e-06	30.4417	102.16	32.4704	107.934	29.5381	114.177	CADAFUBG00003895	1	CADAFUBT00003895	AFUB_039080	DS499596
CADAFUBT00008053	58	82	73	2	0	7	-4.56478	0.999977	5.56834306527695e-06	0.0329928	1.24856	0	1.13433	0.095389	1.1299	CADAFUBG00008053	1	CADAFUBT00008053	AFUB_081250	DS499600
CADAFUBT00002127	1100	865	859	5985	2095	5858	2.30321	0.999977	5.58237452118911e-06	263.707	63.2473	226.848	31.9601	213.215	35.5122	CADAFUBG00002127	1	CADAFUBT00002127	AFUB_021330	DS499595
CADAFUBT00001119	7341	10769	15051	47912	20781	58786	1.9427	0.999977	5.59646645567172e-06	1500.99	300.11	1599.9	282.907	1521.31	442.41	CADAFUBG00001119	-1	CADAFUBT00001119	AFUB_011140	DS499594
CADAFUBT00008597	0	2	3	35	16	52	4.36457	0.999977	5.61054491524978e-06	0.553316	0	0.621612	0.0265137	0.679079	0.0444993	CADAFUBG00008597	1	CADAFUBT00008597	AFUB_086850	DS499601
CADAFUBT00001400	4238	6176	7747	20308	10442	27217	1.67439	0.999977	5.62464000845455e-06	711.249	193.69	898.736	181.383	787.42	254.574	CADAFUBG00001400	1	CADAFUBT00001400	AFUB_013950	DS499594
CADAFUBT00007763	498	932	994	2891	1431	3563	1.70172	0.999977	5.63872677865262e-06	46.2391	10.394	56.2464	12.5001	47.0748	14.9168	CADAFUBG00007763	-1	CADAFUBT00007763	AFUB_078250	DS499599
CADAFUBT00007201	3259	6115	4721	1180	488	1527	-2.1413	0.999977	5.65284408538053e-06	14.4165	51.9581	14.6518	62.6482	15.4109	54.1175	CADAFUBG00007201	-1	CADAFUBT00007201	AFUB_072610	DS499599
CADAFUBT00005349	2646	4062	4979	12101	5450	15376	1.49437	0.999977	5.66706622765335e-06	248.927	71.0285	275.513	70.069	261.28	96.0992	CADAFUBG00005349	-1	CADAFUBT00005349	AFUB_053690	DS499597
CADAFUBT00006665	9978	14994	10468	2442	1086	3377	-2.35967	0.999977	5.68137493869359e-06	25.9777	138.513	28.3908	133.754	29.6754	104.483	CADAFUBG00006665	1	CADAFUBT00006665	AFUB_067180	DS499598
CADAFUBT00009642	1846	3903	3860	457	218	581	-2.93555	0.999977	5.69570345011748e-06	6.14387	32.3854	7.20238	44.0006	6.45228	48.6899	CADAFUBG00009642	-1	CADAFUBT00009642	AFUB_097370	DS499602
CADAFUBT00000091	1086	477	440	4	4	12	-6.64602	0.999976	5.71012231362957e-06	0.0805841	28.5503	0.198036	8.05829	0.199702	8.31704	CADAFUBG00000091	1	CADAFUBT00000091	AFUB_000910	DS499594
CADAFUBT00000061	89	211	218	592	257	719	1.5979	0.999976	5.72466709737312e-06	12.7542	2.50214	13.6068	3.81195	12.7959	4.40669	CADAFUBG00000061	1	CADAFUBT00000061	AFUB_000610	DS499594
CADAFUBT00006052	1185	1575	1937	4512	1715	5555	1.32677	0.999976	5.73919422816562e-06	80.0383	27.4308	74.7629	23.4285	81.3999	32.2392	CADAFUBG00006052	-1	CADAFUBT00006052	AFUB_060720	DS499597
CADAFUBT00001648	609	1308	1818	6785	2869	7273	2.18015	0.999976	5.75370123363771e-06	133.156	15.5962	138.368	21.5255	117.906	33.4758	CADAFUBG00001648	-1	CADAFUBT00001648	AFUB_016430	DS499594
CADAFUBT00009818	5626	9660	6497	1733	771	2210	-2.20818	0.999976	5.7681885235644e-06	22.9371	97.1698	25.0777	107.214	24.1626	80.6824	CADAFUBG00009818	-1	CADAFUBT00009818	AFUB_099220	DS499603
CADAFUBT00000429	3108	5252	3833	938	432	1109	-2.29822	0.999976	5.78271128361484e-06	15.7012	67.8894	17.7708	73.7206	15.3346	60.1997	CADAFUBG00000429	1	CADAFUBT00000429	AFUB_004280	DS499594
CADAFUBT00004405	469	648	377	59	19	80	-3.24118	0.999976	5.79725170010064e-06	1.03584	10.7449	0.819761	9.54002	1.16022	6.21023	CADAFUBG00004405	-1	CADAFUBT00004405	AFUB_044150	DS499596
CADAFUBT00005189	1451	1841	1594	4369	1538	5160	1.17954	0.999976	5.81177568963036e-06	98.1517	42.5378	84.9113	34.682	95.7584	33.5993	CADAFUBG00005189	1	CADAFUBT00005189	AFUB_052090	DS499597
CADAFUBT00002721	36	43	93	362	130	459	2.46704	0.999976	5.82627765045536e-06	17.4104	2.25941	15.3652	1.73422	18.2358	4.19672	CADAFUBG00002721	1	CADAFUBT00002721	AFUB_027280	DS499595
CADAFUBT00010073	180	343	278	33	17	55	-2.93141	0.999976	5.84078066759244e-06	0.678836	4.83187	0.859397	5.91671	0.934599	5.36565	CADAFUBG00010073	1	CADAFUBT00010073	AFUB_101860	DS499604
CADAFUBT00005248	2974	3024	2800	9718	4016	11097	1.49689	0.999976	5.85527179608273e-06	123.363	49.2651	125.284	32.1902	116.365	33.3497	CADAFUBG00005248	1	CADAFUBT00005248	AFUB_052680	DS499597
CADAFUBT00007663	4741	6814	4304	882	418	1088	-2.73143	0.999976	5.86975306182288e-06	18.5914	130.409	21.6528	120.443	18.9446	85.1222	CADAFUBG00007663	-1	CADAFUBT00007663	AFUB_077230	DS499599
CADAFUBT00001107	511	757	712	159	56	230	-2.15362	0.999976	5.88422501030213e-06	1.9998	8.38691	1.7309	7.98399	2.38962	8.40226	CADAFUBG00001107	-1	CADAFUBT00001107	AFUB_011020	DS499594
CADAFUBT00000638	7776	11435	9349	1938	1050	2376	-2.41261	0.999976	5.89873238208314e-06	13.7014	71.7398	18.243	67.7927	13.8762	62.016	CADAFUBG00000638	-1	CADAFUBT00000638	AFUB_006350	DS499594
CADAFUBT00002722	1056	1481	1520	3010	1455	3821	1.03026	0.999976	5.91325404053293e-06	59.4128	27.2	70.5781	24.5134	62.3019	28.1503	CADAFUBG00002722	-1	CADAFUBT00002722	AFUB_027290	DS499595
CADAFUBT00008753	95	142	156	438	188	460	1.46642	0.999976	5.92775641853264e-06	4.0478	1.14567	4.26969	1.10044	3.51167	1.35268	CADAFUBG00008753	-1	CADAFUBT00008753	AFUB_088390	DS499601
CADAFUBT00007853	127	189	145	19	6	28	-3.1207	0.999976	5.94233738924442e-06	0.805967	7.03006	0.625473	6.72295	0.981144	5.77109	CADAFUBG00007853	1	CADAFUBT00007853	AFUB_079150	DS499599
CADAFUBT00006412	1033	559	327	5683	1946	6449	2.87502	0.999976	5.95691639809083e-06	40.1366	9.52039	33.7753	3.31062	37.6241	2.16689	CADAFUBG00006412	1	CADAFUBT00006412	AFUB_064630	DS499598
CADAFUBT00002281	393	535	481	1073	404	1272	0.964235	0.999976	5.97157010867617e-06	14.1468	6.76151	13.0898	5.91491	13.8535	5.95019	CADAFUBG00002281	-1	CADAFUBT00002281	AFUB_022870	DS499595
CADAFUBT00002596	8511	14596	11269	2877	1178	3892	-2.11292	0.999976	5.98622419763311e-06	62.5748	241.564	62.9649	266.212	69.9268	229.97	CADAFUBG00002596	-1	CADAFUBT00002596	AFUB_026020	DS499595
CADAFUBT00000940	4521	7098	2911	601	258	780	-3.14815	0.999976	6.00089189635957e-06	7.51746	73.7943	7.93067	74.4505	8.0594	34.1637	CADAFUBG00000940	1	CADAFUBT00000940	AFUB_009350	DS499594
CADAFUBT00009808	49211	84604	44297	8711	3318	10120	-3.00747	0.999976	6.0155376310903e-06	66.102	487.305	61.8752	538.36	63.4364	315.39	CADAFUBG00009808	-1	CADAFUBT00009808	AFUB_099120	DS499603
CADAFUBT00002215	251	403	329	78	27	76	-2.4412	0.999976	6.03022887845153e-06	0.278173	1.16812	0.236634	1.2052	0.223896	1.10089	CADAFUBG00002215	1	CADAFUBT00002215	AFUB_022210	DS499595
CADAFUBT00004682	1129	2314	1866	341	144	402	-2.58143	0.999975	6.04489971860082e-06	3.81781	16.4947	3.96201	21.7249	3.71789	19.6019	CADAFUBG00004682	1	CADAFUBT00004682	AFUB_046920	DS499596
CADAFUBT00003253	1675	2765	1898	355	127	507	-2.67999	0.999975	6.05956777128252e-06	8.50693	52.3783	7.47897	55.5616	10.0361	42.6744	CADAFUBG00003253	-1	CADAFUBT00003253	AFUB_032580	DS499595
CADAFUBT00002882	4187	5620	6779	17373	7617	19502	1.42358	0.999975	6.07423361613443e-06	161.208	50.6998	173.696	43.7303	149.486	59.0206	CADAFUBG00002882	-1	CADAFUBT00002882	AFUB_028880	DS499595
CADAFUBT00003539	5	6	8	59	32	72	3.1008	0.999975	6.08890324959342e-06	0.687612	0.076042	0.916506	0.0586378	0.693163	0.0874799	CADAFUBG00003539	-1	CADAFUBT00003539	AFUB_035520	DS499596
CADAFUBT00006295	860	482	251	2808	1179	3488	2.23033	0.999975	6.10365770160328e-06	37.6025	15.0283	38.7995	5.41254	38.584	3.15369	CADAFUBG00006295	-1	CADAFUBT00006295	AFUB_063470	DS499598
CADAFUBT00003323	159	233	239	29	12	48	-2.82576	0.999975	6.11839584953829e-06	2.22534	15.9217	2.26295	14.9931	3.04265	17.2077	CADAFUBG00003323	1	CADAFUBT00003323	AFUB_033280	DS499595
CADAFUBT00005424	116	222	182	16	7	28	-3.34994	0.999975	6.13314175997442e-06	0.243368	2.30246	0.261658	2.83159	0.351813	2.59741	CADAFUBG00005424	-1	CADAFUBT00005424	AFUB_054440	DS499597
CADAFUBT00001379	10467	15571	16873	51621	18741	57294	1.57284	0.999975	6.1478850752053e-06	734.471	194.34	655.291	185.78	673.393	225.251	CADAFUBG00001379	-1	CADAFUBT00001379	AFUB_013740	DS499594
CADAFUBT00002717	812	783	557	3631	1312	3851	2.03084	0.999975	6.16265282599228e-06	34.5857	10.0929	30.7113	6.25413	30.3009	4.97796	CADAFUBG00002717	-1	CADAFUBT00002717	AFUB_027240	DS499595
CADAFUBT00005612	22573	22556	8769	791	377	1219	-4.49696	0.999975	6.17740312322596e-06	22.5089	838.222	26.3641	538.239	28.6545	234.129	CADAFUBG00005612	1	CADAFUBT00005612	AFUB_056330	DS499597
CADAFUBT00006200	2801	4115	2978	558	300	738	-2.63209	0.999975	6.1921899756741e-06	3.60877	23.6391	4.76804	22.3167	3.94269	18.0708	CADAFUBG00006200	1	CADAFUBT00006200	AFUB_062230	DS499597
CADAFUBT00009094	66	112	81	250	120	310	1.39258	0.999975	6.2070212456967e-06	4.99233	1.71988	5.88895	1.8755	5.11371	1.51766	CADAFUBG00009094	-1	CADAFUBT00009094	AFUB_091810	DS499601
CADAFUBT00004264	553	412	398	2119	789	2588	2.0116	0.999975	6.22190033492941e-06	44.256	15.0716	40.496	7.21562	44.6496	7.79922	CADAFUBG00004264	1	CADAFUBT00004264	AFUB_042750	DS499596
CADAFUBT00009905	104	85	100	425	223	586	2.0942	0.999975	6.23675744527845e-06	25.6862	8.20231	33.1215	4.30789	29.2563	5.67071	CADAFUBG00009905	-1	CADAFUBT00009905	AFUB_100090	DS499603
CADAFUBT00004691	10519	20055	21354	40	66	296	-7.01317	0.999975	6.25172104693323e-06	0.5367	184.178	2.17625	225.647	3.28076	268.83	CADAFUBG00004691	1	CADAFUBT00004691	AFUB_047010	DS499596
CADAFUBT00009803	415	583	588	1451	785	1856	1.36741	0.999975	6.26668881908952e-06	29.8482	11.1402	39.6839	10.0567	31.5385	11.3489	CADAFUBG00009803	1	CADAFUBT00009803	AFUB_099070	DS499603
CADAFUBT00000178	1247	1179	1221	3894	1539	4470	1.44116	0.999975	6.28165380666285e-06	120.335	50.2869	116.877	30.5524	114.108	35.4029	CADAFUBG00000178	-1	CADAFUBT00000178	AFUB_001780	DS499594
CADAFUBT00008558	219	305	207	33	9	43	-3.10434	0.999975	6.2965988778867e-06	0.710958	6.15695	0.476504	5.51017	0.765261	4.18434	CADAFUBG00008558	-1	CADAFUBT00008558	AFUB_086260	DS499600
CADAFUBT00001678	1120	2346	1402	206	107	259	-3.08924	0.999975	6.31155731254284e-06	4.90201	34.779	6.25727	46.8134	5.09118	31.3027	CADAFUBG00001678	1	CADAFUBT00001678	AFUB_016730	DS499594
CADAFUBT00000641	11264	15370	16755	50486	23079	57166	1.5912	0.999975	6.32653859063313e-06	1698.49	494.513	1908.11	433.613	1588.7	528.888	CADAFUBG00000641	-1	CADAFUBT00000641	AFUB_006380	DS499594
CADAFUBT00000149	19950	22333	7792	1556	724	1950	-3.56536	0.999975	6.34150151388716e-06	68.1199	1139.72	77.8927	819.873	70.5197	320.066	CADAFUBG00000149	1	CADAFUBT00000149	AFUB_001490	DS499594
CADAFUBT00003396	1239	1766	1426	326	147	475	-2.22467	0.999974	6.35647811628431e-06	8.62953	42.7989	9.5627	39.2008	10.3866	35.4173	CADAFUBG00003396	-1	CADAFUBT00003396	AFUB_034100	DS499596
CADAFUBT00007383	14977	19539	9002	1822	780	2471	-3.1007	0.999974	6.37146014336515e-06	20.9484	224.708	22.039	188.382	23.4686	97.111	CADAFUBG00007383	-1	CADAFUBT00007383	AFUB_074430	DS499599
CADAFUBT00006359	2711	4909	3864	958	344	1129	-2.24	0.999974	6.38643481567144e-06	12.2522	45.2449	10.8119	52.6473	11.9276	46.3673	CADAFUBG00006359	1	CADAFUBT00006359	AFUB_064100	DS499598
CADAFUBT00008901	5958	8813	8053	3080	1249	3745	-1.4992	0.999974	6.4014519847799e-06	30.5296	77.0659	30.4247	73.2535	30.6643	74.8952	CADAFUBG00008901	1	CADAFUBT00008901	AFUB_089870	DS499601
CADAFUBT00000894	1276	1659	1448	3227	1293	3610	0.891337	0.999974	6.41656787913546e-06	50.0882	25.8452	49.3207	21.5932	46.2866	21.0878	CADAFUBG00000894	-1	CADAFUBT00000894	AFUB_008900	DS499594
CADAFUBT00003713	3300	5259	4574	1191	381	1122	-2.28537	0.999974	6.43171140221215e-06	19.6472	71.0386	15.4457	72.749	15.2895	70.7965	CADAFUBG00003713	-1	CADAFUBT00003713	AFUB_037260	DS499596
CADAFUBT00007986	74	147	153	553	281	621	1.95991	0.999974	6.44685439397481e-06	20.6378	3.60381	25.7714	4.60034	19.1444	5.35742	CADAFUBG00007986	1	CADAFUBT00007986	AFUB_080590	DS499600
CADAFUBT00009327	3927	6711	4492	745	406	991	-2.82038	0.999974	6.46198503626325e-06	18.4347	126.804	24.6888	139.252	20.2565	104.291	CADAFUBG00009327	-1	CADAFUBT00009327	AFUB_094240	DS499602
CADAFUBT00002875	99	132	122	440	133	522	1.63319	0.999974	6.47710487243888e-06	21.9342	6.44015	16.2935	5.51795	21.4956	5.7063	CADAFUBG00002875	1	CADAFUBT00002875	AFUB_028810	DS499595
CADAFUBT00004521	4	11	12	109	73	117	3.46911	0.999974	6.49224002047617e-06	2.80912	0.134523	4.62338	0.237723	2.49081	0.290169	CADAFUBG00004521	-1	CADAFUBT00004521	AFUB_045310	DS499596
CADAFUBT00004163	736	1045	867	159	97	215	-2.4911	0.999974	6.50743588623576e-06	1.80381	10.8959	2.70432	9.94132	2.01485	9.22865	CADAFUBG00004163	1	CADAFUBT00004163	AFUB_041740	DS499596
CADAFUBT00002123	13347	18353	7035	1326	485	1688	-3.46862	0.999974	6.52262666835915e-06	20.1243	264.334	18.0889	233.571	21.1622	100.177	CADAFUBG00002123	-1	CADAFUBT00002123	AFUB_021290	DS499595
CADAFUBT00004128	1108	1294	1179	2983	1197	3397	1.08126	0.999974	6.53781600676135e-06	34.297	16.624	33.8213	12.4759	32.2634	12.7187	CADAFUBG00004128	1	CADAFUBT00004128	AFUB_041400	DS499596
CADAFUBT00005784	3340	5426	4704	1526	584	1758	-1.80009	0.999974	6.55299118953043e-06	11.3651	32.4607	10.6887	33.8871	10.8156	32.8711	CADAFUBG00005784	-1	CADAFUBT00005784	AFUB_058050	DS499597
CADAFUBT00009970	253	361	269	57	20	64	-2.64672	0.999974	6.5681573376227e-06	0.855565	4.95553	0.737737	4.54381	0.793541	3.78841	CADAFUBG00009970	-1	CADAFUBT00009970	AFUB_100850	DS499604
CADAFUBT00004247	1529	1770	1864	3758	1556	4463	0.921182	0.999974	6.5834393067551e-06	42.2126	22.4122	42.9526	16.6722	41.4118	19.6453	CADAFUBG00004247	-1	CADAFUBT00004247	AFUB_042580	DS499596
CADAFUBT00002467	5584	4737	3182	215	139	338	-4.28636	0.999974	6.59873757069491e-06	4.61743	156.495	7.33619	85.3101	5.99639	64.1193	CADAFUBG00002467	1	CADAFUBT00002467	AFUB_024730	DS499595
CADAFUBT00003823	587	1010	939	2278	994	2478	1.18101	0.999974	6.614037023898e-06	51.8587	17.4381	55.6094	19.2808	46.5994	20.0567	CADAFUBG00003823	-1	CADAFUBT00003823	AFUB_038360	DS499596
CADAFUBT00001877	2829	4221	3621	1287	449	1435	-1.75069	0.999973	6.62936760340106e-06	4.29388	12.3168	3.68139	11.8092	3.95489	11.3351	CADAFUBG00001877	1	CADAFUBT00001877	AFUB_018830	DS499595
CADAFUBT00009729	5307	8187	8987	17876	7163	21065	1.03619	0.999973	6.64478978877827e-06	109.199	42.3047	107.532	41.9379	106.297	51.5097	CADAFUBG00009729	-1	CADAFUBT00009729	AFUB_098330	DS499603
CADAFUBT00007322	962	1536	1652	244	103	350	-2.57388	0.999973	6.66019665068774e-06	9.68837	49.8457	10.0506	51.1431	11.48	61.5456	CADAFUBG00007322	-1	CADAFUBT00007322	AFUB_073820	DS499599
CADAFUBT00006182	986	1595	1359	3320	1405	3349	1.03509	0.999973	6.67558905058862e-06	63.3351	24.5457	65.8683	25.5154	52.7755	24.325	CADAFUBG00006182	-1	CADAFUBT00006182	AFUB_062040	DS499597
CADAFUBT00002356	725	805	780	2000	783	2552	1.2076	0.999973	6.69106756003646e-06	32.9928	15.607	31.7427	11.1358	34.7761	12.0729	CADAFUBG00002356	1	CADAFUBT00002356	AFUB_023620	DS499595
CADAFUBT00001818	2033	2533	978	164	60	190	-3.74322	0.999973	6.7065259663595e-06	4.553	73.6518	4.09354	58.9691	4.35732	25.4753	CADAFUBG00001818	1	CADAFUBT00001818	AFUB_018240	DS499595
CADAFUBT00007570	1785	2957	2350	608	221	818	-2.10635	0.999973	6.72203800491056e-06	5.85661	22.4374	5.23153	23.8852	6.5089	21.2392	CADAFUBG00007570	1	CADAFUBT00007570	AFUB_076300	DS499599
CADAFUBT00004191	3662	6324	5116	797	328	1358	-2.60458	0.999973	6.73754585004205e-06	7.86578	47.1621	7.95519	52.3371	11.0712	47.374	CADAFUBG00004191	-1	CADAFUBT00004191	AFUB_042020	DS499596
CADAFUBT00009061	151	222	328	966	442	1115	1.84765	0.999973	6.75303087261735e-06	14.4996	2.95765	16.304	2.79425	13.825	4.61932	CADAFUBG00009061	1	CADAFUBT00009061	AFUB_091480	DS499601
CADAFUBT00009610	1295	2411	1990	430	182	471	-2.39492	0.999973	6.76851482822793e-06	5.4484	21.4122	5.66716	25.6173	4.92984	23.6581	CADAFUBG00009610	-1	CADAFUBT00009610	AFUB_097080	DS499602
CADAFUBT00009586	2434	2911	2561	7633	3282	8371	1.28653	0.999973	6.78401456419804e-06	100.249	41.7156	105.93	32.06	90.8186	31.5589	CADAFUBG00009586	1	CADAFUBT00009586	AFUB_096840	DS499602
CADAFUBT00003091	33115	48454	41717	8225	2614	12674	-2.39048	0.999973	6.79950689466841e-06	410.02	2154.2	320.234	2025.5	521.908	1951.23	CADAFUBG00003091	1	CADAFUBT00003091	AFUB_030960	DS499595
CADAFUBT00006439	3381	5643	4812	1359	624	1692	-1.91261	0.999973	6.81501813856076e-06	13.4903	43.7963	15.2223	46.9727	13.8743	44.818	CADAFUBG00006439	-1	CADAFUBT00006439	AFUB_064890	DS499598
CADAFUBT00007676	2350	3758	2865	892	356	1120	-1.92192	0.999973	6.83050949736497e-06	11.545	39.6907	11.3233	40.7869	11.9745	34.7921	CADAFUBG00007676	-1	CADAFUBT00007676	AFUB_077360	DS499599
CADAFUBT00008395	308	543	360	60	27	91	-2.76625	0.999973	6.84609831598693e-06	1.46871	9.83847	1.62421	11.146	1.84008	8.26826	CADAFUBG00008395	1	CADAFUBT00008395	AFUB_084660	DS499600
CADAFUBT00002749	1470	973	608	5726	2322	6568	2.26019	0.999973	6.86168784678195e-06	30.7677	10.3075	30.6619	4.38421	29.1533	3.06531	CADAFUBG00002749	1	CADAFUBT00002749	AFUB_027560	DS499595
[truncated: 8,847 more rows]

## Sheet: S4_updown
Supplementary Table S4. A fumigatus Genes colored according to up/down regulation (based on RNA-Seq statistics)
[truncated: 10,112 more rows]

[truncated: 11 more sheets: S5_FCs, S6_FunCat, S7_KEGG, S8_cluster, S9_rtPCR, S10_exprs, S11_allexprs, S12_2D Proteome, S13_proteomDE, S14_protein_exprs, S15_primers]
